# Supplementary material for: Grik2b and Grik2c kainate receptors regulate oviposition in Bactrocera dorsalis
Source: PLoS Biol. 2026 Feb 2;24(2):e3003609. doi: 10.1371/journal.pbio.3003609 (PMC12875582; doi:10.1371/journal.pbio.3003609)
Supplement: S1 Data — (XLSX) [file pbio.3003609.s018.xlsx]

## Sheet: Panel A
Correlation coefficient	12d-1	12d-2	12d-3	12d-4	12d-5
0d-1	0.813526	0.824814	0.699422	0.784678	0.812599
0d-2	0.822039	0.831486	0.711093	0.793768	0.821718
0d-3	0.8201	0.829787	0.694721	0.781791	0.817103
3d-1	0.762833	0.768213	0.762171	0.797645	0.778752
3d-2	0.792571	0.79775	0.755301	0.802531	0.801618
3d-3	0.802224	0.808051	0.760788	0.804312	0.808875
6d-1	0.903555	0.911741	0.863832	0.899819	0.914365
6d-2	0.904873	0.914878	0.869298	0.903043	0.913807
6d-3	0.898976	0.905874	0.865841	0.896386	0.909265
9d-1	0.985451	0.989642	0.837103	0.903548	0.979344
9d-2	0.970894	0.972789	0.8699	0.920359	0.970187
9d-3	0.982883	0.986758	0.856369	0.918354	0.97907
9d-4	0.973997	0.977387	0.855376	0.910987	0.969859
9d-5	0.975951	0.975751	0.868148	0.921253	0.97537

## Sheet: Panel B
DE gene number	Up	Down
0d vs 12d	1324	2419
3d vs 12d	961	1100
6d vs 12d	1151	479
9d vs 12d	133	71

## Sheet: Panel C
id	SPOT	Profile	O-0d	O-3d	O-6d	O-9d	O-12d	Symbol	Description	KEGG_A_class	KEGG_B_class	Pathway	K_ID	GO Component	GO Function	GO Process
LOC105221773	ID_9	19	0	0.61	-0.08	1.3	2.09	ppp1r37	Protein phosphatase 1 regulatory subunit 37 [Bactrocera dorsalis]	-	-	-	-	-	-	-
LOC105221864	ID_42	19	0	0.43	1.67	1.9	2.28	--	PREDICTED: general odorant-binding protein 56d-like [Bactrocera dorsalis]	-	-	-	-	-	-	-
LOC105221869	ID_46	19	0	-0.84	0.7	3.57	4.77	--	odorant binding protein 5 [Bactrocera dorsalis]	-	-	-	-	GO:0044421//extracellular region part	-	GO:0000003//reproduction
LOC105221870	ID_47	19	0	-0.27	4.98	6.17	6.65	--	Odorant-binding protein 56c [Drosophila willistoni]	-	-	-	-	-	-	-
LOC105221871	ID_48	19	0	0.84	1.07	2.1	2.53	Cadps	PREDICTED: calcium-dependent secretion activator-like, partial [Bactrocera dorsalis]	-	-	-	-	-	-	-
LOC105221902	ID_57	19	0	-0.59	0.72	0.94	1.37	-	-	-	-	-	-	-	-	-
LOC105221904	ID_59	19	0	-0.8	0.09	0.03	1.85	--	Zinc finger protein 544, partial [Bactrocera dorsalis]	-	-	-	-	-	GO:0043169//cation binding	-
LOC105221920	ID_66	19	0	0.47	1.61	1.17	2.92	--	PREDICTED: uncharacterized protein LOC105221920 isoform X1 [Bactrocera dorsalis]	-	-	-	-	-	-	-
LOC105221944	ID_71	19	0	4.37	4.57	8.54	7.59	AGRN	Follistatin-A, partial [Bactrocera dorsalis]	-	-	-	-	-	-	-
LOC105221985	ID_86	19	0	-0.18	0.31	0.67	0.93	Spn88Ea	PREDICTED: serine protease inhibitor 88Ea [Bactrocera dorsalis]	-	-	-	-	-	-	-
LOC105222018	ID_97	19	0	1.7	2.1	3.68	3.76	SGCZ	PREDICTED: myb-like protein P, partial [Bactrocera cucurbitae]	-	-	-	-	GO:0030016//myofibril;GO:0031224//intrinsic component of membrane;GO:0043234//protein complex	-	GO:0003015//heart process;GO:0009888//tissue development;GO:0031032//actomyosin structure organization
LOC105222032	ID_103	19	0	-0.67	1.13	1.52	1.92	CD63	PREDICTED: CD63 antigen [Bactrocera dorsalis]	-	-	-	-	GO:0031224//intrinsic component of membrane	-	-
LOC105222035	ID_105	19	0	0.9	0.55	1.76	2.09	--	PREDICTED: uncharacterized protein LOC105222035 isoform X1 [Bactrocera dorsalis]	-	-	-	-	-	-	-
LOC105222078	ID_117	19	0	0.64	1.31	1.69	1.46	IDH3B	PREDICTED: isocitrate dehydrogenase [NAD] subunit beta, mitochondrial [Bactrocera dorsalis]	Metabolism;Metabolism;Metabolism;Metabolism;Metabolism	Global and overview maps;Global and overview maps;Global and overview maps;Carbohydrate metabolism;Global and overview maps	ko01100//Metabolic pathways;ko01200//Carbon metabolism;ko01230//Biosynthesis of amino acids;ko00020//Citrate cycle (TCA cycle);ko01210//2-Oxocarboxylic acid metabolism	K00030;K00030;K00030;K00030;K00030	GO:0043231//intracellular membrane-bounded organelle;GO:0043234//protein complex	GO:0000166//nucleotide binding;GO:0004448//isocitrate dehydrogenase activity;GO:0046872//metal ion binding	GO:0006101//citrate metabolic process
LOC105222092	ID_120	19	0	0.52	0.74	1.44	1.23	Oxld1	PREDICTED: oxidoreductase-like domain-containing protein 1 isoform X1 [Bactrocera dorsalis]	-	-	-	-	-	-	-
LOC105222126	ID_138	19	0	0.32	0.3	1.28	1.57	Ptp99A	PREDICTED: tyrosine-protein phosphatase 99A isoform X1 [Bactrocera dorsalis]	-	-	-	-	-	-	-
LOC105222154	ID_147	19	0	-0.5	0.4	0.81	1.1	-	-	-	-	-	-	-	-	-
LOC105222163	ID_148	19	0	1.36	1.11	2.36	3.29	meng	PREDICTED: serine/threonine-protein kinase SBK1 [Bactrocera dorsalis]	-	-	-	-	-	GO:0004672//protein kinase activity;GO:0032550//purine ribonucleoside binding	GO:0006464//cellular protein modification process;GO:0006796//phosphate-containing compound metabolic process
LOC105222169	ID_152	19	0	-0.02	0.64	1.48	1.53	-	-	-	-	-	-	-	-	-
LOC105222172	ID_153	19	0	1.01	1.14	1.8	2.32	-	-	-	-	-	-	-	-	-
LOC105222174	ID_154	19	0	0.43	0.95	1.17	1.14	-	-	-	-	-	-	-	-	-
LOC105222196	ID_162	19	0	0.73	1.48	1.92	2.05	l(1)G0156	PREDICTED: probable isocitrate dehydrogenase [NAD] subunit alpha, mitochondrial isoform X1 [Bactrocera dorsalis]	Metabolism;Metabolism;Metabolism;Metabolism;Metabolism	Global and overview maps;Global and overview maps;Global and overview maps;Carbohydrate metabolism;Global and overview maps	ko01100//Metabolic pathways;ko01200//Carbon metabolism;ko01230//Biosynthesis of amino acids;ko00020//Citrate cycle (TCA cycle);ko01210//2-Oxocarboxylic acid metabolism	K00030;K00030;K00030;K00030;K00030	GO:0043231//intracellular membrane-bounded organelle	GO:0000166//nucleotide binding;GO:0004448//isocitrate dehydrogenase activity;GO:0043169//cation binding	GO:0006101//citrate metabolic process
LOC105222216	ID_171	19	0	1.15	0.88	2.21	3.07	-	-	-	-	-	-	-	-	-
LOC105222220	ID_173	19	0	0.9	1.26	1.4	1.34	CG7639	PREDICTED: SAM50-like protein CG7639 [Bactrocera dorsalis]	-	-	-	-	GO:0016020//membrane	-	-
LOC105222238	ID_178	19	0	-0.67	0.35	0.99	1.32	DUOXA1	PREDICTED: dual oxidase maturation factor 1 [Bactrocera dorsalis]	-	-	-	-	GO:0031090//organelle membrane;GO:0031224//intrinsic component of membrane;GO:0044464//cell part	GO:0005488//binding	GO:0006950//response to stress;GO:0007613//memory;GO:0008104//protein localization;GO:0008306//associative learning
LOC105222247	ID_182	19	0	-0.58	2.11	3.11	3.82	cahz	PREDICTED: carbonic anhydrase [Bactrocera dorsalis]	Metabolism	Energy metabolism	ko00910//Nitrogen metabolism	K01672	GO:0044424//intracellular part	GO:0016836//hydro-lyase activity;GO:0046914//transition metal ion binding	GO:0044237//cellular metabolic process
LOC105222303	ID_199	19	0	0.8	0.75	1.37	1.54	--	PREDICTED: flocculation protein FLO11-like isoform X3 [Bactrocera latifrons]	Cellular Processes	Transport and catabolism	ko04144//Endocytosis	K19475	-	-	-
LOC105222342	ID_217	19	0	0.51	-0.36	1.38	2.61	Syngr	PREDICTED: synaptogyrin-1 [Bactrocera latifrons]	-	-	-	-	GO:0031224//intrinsic component of membrane	-	-
LOC105222373	ID_229	19	0	0.21	1.33	1.41	1.85	Fam151a	PREDICTED: protein FAM151B isoform X1 [Bactrocera dorsalis]	-	-	-	-	-	-	-
LOC105222375	ID_230	19	0	-0.36	1.33	1.82	1.71	pes	PREDICTED: protein peste isoform X1 [Bactrocera dorsalis]	-	-	-	-	-	-	-
LOC105222380	ID_231	19	0	0.04	0.48	0.96	1.24	PPM1L	PREDICTED: probable protein phosphatase 2C 52 isoform X1 [Bactrocera dorsalis]	-	-	-	-	-	GO:0004721//phosphoprotein phosphatase activity;GO:0043169//cation binding	GO:0006464//cellular protein modification process
LOC105222416	ID_249	19	0	1.31	1.47	2.91	3.42	Npdc1	PREDICTED: protein cab-1 [Bactrocera dorsalis]	-	-	-	-	-	-	-
LOC105222440	ID_256	19	0	0.48	0.43	0.83	1.09	-	-	-	-	-	-	-	-	-
LOC105222444	ID_258	19	0	0.65	0.04	1.64	2.55	--	PREDICTED: cell wall protein AWA1-like, partial [Bactrocera dorsalis]	-	-	-	-	-	-	-
LOC105222457	ID_266	19	0	-0.49	0.07	0.36	0.97	Ado	PREDICTED: 2-aminoethanethiol dioxygenase [Bactrocera dorsalis]	Metabolism;Metabolism	Global and overview maps;Metabolism of other amino acids	ko01100//Metabolic pathways;ko00430//Taurine and hypotaurine metabolism	K10712;K10712	-	-	-
LOC105222495	ID_288	19	0	0.99	0.81	1.95	2.14	--	PREDICTED: probable basic-leucine zipper transcription factor C [Bactrocera cucurbitae]	-	-	-	-	-	-	-
LOC105222503	ID_291	19	0	1.27	0.47	2.58	3.18	-	-	-	-	-	-	-	-	-
LOC105222539	ID_311	19	0	0.3	0.11	0.99	1.37	--	GH17202 [Drosophila grimshawi]	-	-	-	-	-	-	-
LOC105222571	ID_322	19	0	0.03	-0.01	0.89	1.12	Ubr1	PREDICTED: E3 ubiquitin-protein ligase UBR1 [Bactrocera dorsalis]	-	-	-	-	-	GO:0003824//catalytic activity	GO:0009057//macromolecule catabolic process
LOC105222581	ID_327	19	0	0	0	8.02	9.19	-	-	-	-	-	-	-	-	-
LOC105222614	ID_337	19	0	0.61	-0.08	1.2	1.98	scrib	PREDICTED: protein lap4 isoform X5 [Bactrocera latifrons]	Human Diseases;Human Diseases;Environmental Information Processing;Cellular Processes;Environmental Information Processing	Infectious diseases;Cancers;Signal transduction;Cellular community - eukaryotes;Signal transduction	ko05165//Human papillomavirus infection;ko05203//Viral carcinogenesis;ko04390//Hippo signaling pathway;ko04530//Tight junction;ko04391//Hippo signaling pathway -fly	K16175;K16175;K16175;K16175;K16175	-	-	-
LOC105222625	ID_340	19	0	0.93	1.04	1.73	2.51	--	Microtubule-associated tumor suppressor candidate 2, partial [Bactrocera dorsalis]	-	-	-	-	-	-	-
LOC105222650	ID_350	19	0	1.42	1.77	2.08	1.96	slgA	PREDICTED: proline dehydrogenase 1, mitochondrial isoform X1 [Bactrocera dorsalis]	Metabolism;Metabolism	Global and overview maps;Amino acid metabolism	ko01100//Metabolic pathways;ko00330//Arginine and proline metabolism	K00318;K00318	-	-	-
LOC105222726	ID_375	19	0	0.13	0.06	0.53	1.04	bark	PREDICTED: LOW QUALITY PROTEIN: protein bark beetle [Bactrocera dorsalis]	-	-	-	-	-	-	GO:0006897//endocytosis
LOC105222727	ID_376	19	0	1.39	0.36	2.88	3.6	--	PREDICTED: uncharacterized protein LOC105222727 isoform X1 [Bactrocera dorsalis]	-	-	-	-	-	-	-
LOC105222731	ID_377	19	0	1.19	1.53	1.14	1.6	TTLL4	PREDICTED: tubulin polyglutamylase TTLL4 isoform X1 [Bactrocera dorsalis]	-	-	-	-	-	-	GO:0018200//peptidyl-glutamic acid modification
LOC105222774	ID_395	19	0	0.83	1.92	1.76	2.22	Slc41a2	PREDICTED: solute carrier family 41 member 1 [Bactrocera dorsalis]	-	-	-	-	-	GO:0015075//ion transmembrane transporter activity	GO:0006812//cation transport
LOC105222832	ID_417	19	0	0.76	0.92	1.17	1.03	UNC13A	PREDICTED: protein unc-13 homolog B [Bactrocera dorsalis]	Organismal Systems	Nervous system	ko04721//Synaptic vesicle cycle	K15293	-	GO:0008289//lipid binding;GO:0043169//cation binding	GO:0007165//signal transduction
LOC105222833	ID_418	19	0	0.71	0.63	1.46	2.27	--	GH18872 [Drosophila grimshawi]	-	-	-	-	-	-	-
LOC105222841	ID_420	19	0	0.08	0.2	1.44	1.95	PTPRR	Tyrosine-protein phosphatase non-receptor type 7 [Bactrocera dorsalis]	Environmental Information Processing	Signal transduction	ko04013//MAPK signaling pathway - fly	K20220	GO:0044424//intracellular part	GO:0004721//phosphoprotein phosphatase activity	GO:0006464//cellular protein modification process;GO:0007049//cell cycle;GO:0043409//negative regulation of MAPK cascade;GO:0046578//regulation of Ras protein signal transduction
LOC105222851	ID_426	19	0	1.09	3.26	3.02	3.34	--	GH21594 [Drosophila grimshawi]	-	-	-	-	-	-	-
LOC105222868	ID_434	19	0	0.26	0.87	1.22	1.33	NDUFV2	PREDICTED: NADH dehydrogenase [ubiquinone] flavoprotein 2, mitochondrial [Bactrocera dorsalis]	Metabolism;Organismal Systems;Human Diseases;Human Diseases;Metabolism;Human Diseases;Human Diseases;Organismal Systems	Global and overview maps;Environmental adaptation;Neurodegenerative diseases;Neurodegenerative diseases;Energy metabolism;Neurodegenerative diseases;Endocrine and metabolic diseases;Nervous system	ko01100//Metabolic pathways;ko04714//Thermogenesis;ko05016//Huntington disease;ko05010//Alzheimer disease;ko00190//Oxidative phosphorylation;ko05012//Parkinson disease;ko04932//Non-alcoholic fatty liver disease (NAFLD);ko04723//Retrograde endocannabinoid signaling	K03943;K03943;K03943;K03943;K03943;K03943;K03943;K03943	-	GO:0043169//cation binding;GO:0051536//iron-sulfur cluster binding	GO:0044710//single-organism metabolic process
LOC105222882	ID_439	19	0	1	1.14	1.12	1.92	Slc7a9	PREDICTED: b(0,+)-type amino acid transporter 1 isoform X1 [Bactrocera dorsalis]	Organismal Systems	Digestive system	ko04974//Protein digestion and absorption	K13868	GO:0031224//intrinsic component of membrane	GO:0046943//carboxylic acid transmembrane transporter activity	-
LOC105222941	ID_465	19	0	0	0	7.57	9.13	--	odorant binding protein 19b [Bactrocera dorsalis]	-	-	-	-	-	-	-
LOC105222945	ID_467	19	0	-0.2	-0.16	0.11	0.88	--	PREDICTED: uncharacterized protein LOC105222945 isoform X1 [Bactrocera dorsalis]	-	-	-	-	-	-	-
LOC105222948	ID_470	19	0	-0.78	-1.55	3.6	3.07	--	Pheromone-binding protein-related protein 5, partial [Bactrocera dorsalis]	-	-	-	-	-	-	-
LOC105222960	ID_471	19	0	-0.43	0.13	0.19	0.64	Gapdh	PREDICTED: glyceraldehyde-3-phosphate dehydrogenase [Bactrocera dorsalis]	Metabolism;Human Diseases;Metabolism;Environmental Information Processing;Metabolism;Metabolism	Global and overview maps;Neurodegenerative diseases;Global and overview maps;Signal transduction;Global and overview maps;Carbohydrate metabolism	ko01100//Metabolic pathways;ko05010//Alzheimer disease;ko01200//Carbon metabolism;ko04066//HIF-1 signaling pathway;ko01230//Biosynthesis of amino acids;ko00010//Glycolysis / Gluconeogenesis	K00134;K00134;K00134;K00134;K00134;K00134	-	-	-
LOC105222981	ID_481	19	0	-0.56	0.08	0.49	1.51	--	PREDICTED: putative glycine-rich cell wall structural protein 1 [Bactrocera dorsalis]	-	-	-	-	-	-	-
LOC105222990	ID_485	19	0	-0.61	0.17	0.64	0.96	Ald	PREDICTED: fructose-bisphosphate aldolase isoform X3 [Bactrocera dorsalis]	Metabolism;Metabolism;Environmental Information Processing;Metabolism;Metabolism;Metabolism;Metabolism	Global and overview maps;Global and overview maps;Signal transduction;Global and overview maps;Carbohydrate metabolism;Carbohydrate metabolism;Carbohydrate metabolism	ko01100//Metabolic pathways;ko01200//Carbon metabolism;ko04066//HIF-1 signaling pathway;ko01230//Biosynthesis of amino acids;ko00010//Glycolysis / Gluconeogenesis;ko00051//Fructose and mannose metabolism;ko00030//Pentose phosphate pathway	K01623;K01623;K01623;K01623;K01623;K01623;K01623	-	GO:0016832//aldehyde-lyase activity	GO:0006090//pyruvate metabolic process
LOC105223020	ID_498	19	0	0.05	0.01	0.7	1.16	Wdr7	PREDICTED: WD repeat-containing protein 7 [Bactrocera dorsalis]	-	-	-	-	-	-	-
LOC105223043	ID_507	19	0	1.85	2.63	2.97	3.44	Cadps	PREDICTED: calcium-dependent secretion activator-like [Bactrocera dorsalis]	-	-	-	-	-	-	-
LOC105223046	ID_508	19	0	0.21	0.4	0.82	1.06	Sun1	SUN domain-containing protein 1, partial [Bactrocera dorsalis]	-	-	-	-	GO:0019866//organelle inner membrane;GO:0031981//nuclear lumen;GO:0044444//cytoplasmic part	-	GO:0040023//establishment of nucleus localization
LOC105223052	ID_511	19	0	0.07	0.28	0.55	1.05	Coq9	PREDICTED: ubiquinone biosynthesis protein COQ9, mitochondrial [Bactrocera dorsalis]	-	-	-	-	-	-	-
LOC105223115	ID_538	19	0	-0.17	-0.27	0.38	0.87	MSL1	PREDICTED: protein male-specific lethal-1 [Bactrocera dorsalis]	-	-	-	-	-	-	-
LOC105223156	ID_555	19	0	0.22	0.89	0.93	1.99	SYT1	PREDICTED: synaptotagmin-5 [Bactrocera dorsalis]	-	-	-	-	-	-	-
LOC105223160	ID_558	19	0	0.07	-0.37	0.7	1.17	rho-5	PREDICTED: inactive rhomboid protein 1 [Bactrocera dorsalis]	-	-	-	-	-	-	-
LOC105223172	ID_562	19	0	-0.01	0.57	0.36	1.09	-	-	-	-	-	-	-	-	-
LOC105223186	ID_568	19	0	-0.83	-0.03	0.59	1.12	Hex-t2	PREDICTED: hexokinase type 2 [Bactrocera dorsalis]	Metabolism;Metabolism;Organismal Systems;Environmental Information Processing;Metabolism;Metabolism;Human Diseases;Metabolism;Metabolism;Metabolism;Human Diseases;Organismal Systems;Metabolism	Global and overview maps;Global and overview maps;Endocrine system;Signal transduction;Carbohydrate metabolism;Carbohydrate metabolism;Cancers;Carbohydrate metabolism;Carbohydrate metabolism;Carbohydrate metabolism;Endocrine and metabolic diseases;Digestive system;Biosynthesis of other secondary metabolites	ko01100//Metabolic pathways;ko01200//Carbon metabolism;ko04910//Insulin signaling pathway;ko04066//HIF-1 signaling pathway;ko00010//Glycolysis / Gluconeogenesis;ko00520//Amino sugar and nucleotide sugar metabolism;ko05230//Central carbon metabolism in cancer;ko00500//Starch and sucrose metabolism;ko00052//Galactose metabolism;ko00051//Fructose and mannose metabolism;ko04930//Type II diabetes mell…	K00844;K00844;K00844;K00844;K00844;K00844;K00844;K00844;K00844;K00844;K00844;K00844;K00844	-	GO:0016773//phosphotransferase activity, alcohol group as acceptor;GO:0032550//purine ribonucleoside binding	GO:0006090//pyruvate metabolic process;GO:0016310//phosphorylation;GO:0044238//primary metabolic process
LOC105223206	ID_575	19	0	0.08	0.36	1.29	1.09	znf395	PREDICTED: zinc finger protein 704 isoform X1 [Bactrocera dorsalis]	-	-	-	-	-	-	-
LOC105223222	ID_581	19	0	0.13	-0.12	0.45	0.99	Pak3	PREDICTED: LOW QUALITY PROTEIN: serine/threonine-protein kinase PAK 1 [Bactrocera dorsalis]	Human Diseases;Environmental Information Processing;Environmental Information Processing;Environmental Information Processing;Cellular Processes;Cellular Processes;Organismal Systems;Human Diseases;Organismal Systems;Organismal Systems;Environmental Information Processing;Human Diseases;Organismal Systems;Organismal Systems;Organismal Systems;Environmental Information Processing	Cancers;Signal transduction;Signal transduction;Signal transduction;Cellular community - eukaryotes;Cell motility;Development;Infectious diseases;Immune system;Immune system;Signal transduction;Cancers;Immune system;Immune system;Immune system;Signal transduction	ko05205//Proteoglycans in cancer;ko04010//MAPK signaling pathway;ko04014//Ras signaling pathway;ko04024//cAMP signaling pathway;ko04510//Focal adhesion;ko04810//Regulation of actin cytoskeleton;ko04360//Axon guidance;ko05120//Epithelial cell signaling in Helicobacter pylori infection;ko04062//Chemokine signaling pathway;ko04666//Fc gamma R-mediated phagocytosis;ko04012//ErbB signaling pathway;ko0…	K04409;K04409;K04409;K04409;K04409;K04409;K04409;K04409;K04409;K04409;K04409;K04409;K04409;K04409;K04409;K04409	GO:0005924//cell-substrate adherens junction;GO:0014069//postsynaptic density;GO:0031224//intrinsic component of membrane;GO:0043232//intracellular non-membrane-bounded organelle;GO:0044459//plasma membrane part	GO:0004674//protein serine/threonine kinase activity;GO:0004888//transmembrane signaling receptor activity;GO:0032550//purine ribonucleoside binding	GO:0006464//cellular protein modification process;GO:0007043//cell-cell junction assembly;GO:0007166//cell surface receptor signaling pathway;GO:0007265//Ras protein signal transduction;GO:0008582//regulation of synaptic growth at neuromuscular junction;GO:0010769//regulation of cell morphogenesis involved in differentiation;GO:0016331//morphogenesis of embryonic epithelium;GO:0022610//biological…
LOC105223245	ID_589	19	0	0.19	-0.14	0.59	0.97	-	-	-	-	-	-	-	-	-
LOC105223267	ID_597	19	0	-0.24	1.63	2.54	2.68	F38B2.4	PREDICTED: adenylate kinase isoenzyme 1 isoform X1 [Bactrocera dorsalis]	Metabolism;Metabolism;Metabolism	Global and overview maps;Nucleotide metabolism;Metabolism of cofactors and vitamins	ko01100//Metabolic pathways;ko00230//Purine metabolism;ko00730//Thiamine metabolism	K00939;K00939;K00939	GO:0044424//intracellular part	GO:0016301//kinase activity;GO:0032550//purine ribonucleoside binding	GO:0009150//purine ribonucleotide metabolic process
LOC105223269	ID_598	19	0	0.5	1.02	2.13	3.15	Ect4	PREDICTED: sterile alpha and TIR motif-containing protein 1 isoform X1 [Bactrocera dorsalis]	-	-	-	-	-	-	-
LOC105223293	ID_606	19	0	-0.81	0.06	0.69	1.09	--	PREDICTED: uncharacterized protein LOC105223293 isoform X1 [Bactrocera dorsalis]	-	-	-	-	-	-	-
LOC105223311	ID_615	19	0	0.66	1.46	1.51	1.54	AAO2	PREDICTED: indole-3-acetaldehyde oxidase-like [Bactrocera dorsalis]	Metabolism;Metabolism;Metabolism;Cellular Processes;Metabolism	Global and overview maps;Nucleotide metabolism;Xenobiotics biodegradation and metabolism;Transport and catabolism;Biosynthesis of other secondary metabolites	ko01100//Metabolic pathways;ko00230//Purine metabolism;ko00983//Drug metabolism - other enzymes;ko04146//Peroxisome;ko00232//Caffeine metabolism	K00106;K00106;K00106;K00106;K00106	-	GO:0000166//nucleotide binding;GO:0016616//oxidoreductase activity, acting on the CH-OH group of donors, NAD or NADP as acceptor;GO:0016726//oxidoreductase activity, acting on CH or CH2 groups, NAD or NADP as acceptor;GO:0016727//oxidoreductase activity, acting on CH or CH2 groups, oxygen as acceptor;GO:0046914//transition metal ion binding;GO:0050662//coenzyme binding;GO:0051536//iron-sulfur clu…	GO:0006259//DNA metabolic process;GO:0044710//single-organism metabolic process
LOC105223318	ID_618	19	0	-1.27	0.29	1.76	2.28	Dusp18	PREDICTED: dual specificity protein phosphatase 18 [Bactrocera dorsalis]	-	-	-	-	-	GO:0004721//phosphoprotein phosphatase activity	GO:0006470//protein dephosphorylation
LOC105223352	ID_636	19	0	-0.19	-0.28	1.55	2.32	trx	PREDICTED: histone-lysine N-methyltransferase trithorax, partial [Bactrocera dorsalis]	Human Diseases;Human Diseases;Metabolism	Endocrine and metabolic diseases;Cancers;Amino acid metabolism	ko04934//Cushing syndrome;ko05202//Transcriptional misregulation in cancers;ko00310//Lysine degradation	K09186;K09186;K09186	GO:0005694//chromosome;GO:0035097//histone methyltransferase complex	GO:0000975//regulatory region DNA binding;GO:0018024//histone-lysine N-methyltransferase activity;GO:0019903//protein phosphatase binding;GO:0046983//protein dimerization activity	GO:0006974//cellular response to DNA damage stimulus;GO:0016573//histone acetylation;GO:0032786//positive regulation of DNA-templated transcription, elongation;GO:0034968//histone lysine methylation;GO:0097485//neuron projection guidance
LOC105223365	ID_640	19	0	0.65	1.03	1.61	1.8	--	PREDICTED: centrosomal protein of 290 kDa-like [Bactrocera cucurbitae]	-	-	-	-	-	-	-
LOC105223369	ID_642	19	0	0.24	1.58	1.92	2.03	Mp20	PREDICTED: muscle-specific protein 20 [Bactrocera dorsalis]	-	-	-	-	-	-	-
LOC105223395	ID_651	19	0	0.8	1.44	1.38	1.52	Ttpal	PREDICTED: alpha-tocopherol transfer protein-like isoform X1 [Bactrocera dorsalis]	-	-	-	-	GO:0044464//cell part	-	GO:0051234//establishment of localization
LOC105223408	ID_655	19	0	-0.12	0.76	0.81	0.98	--	GM25696 [Drosophila sechellia]	-	-	-	-	-	-	-
LOC105223411	ID_657	19	0	-0.47	-0.04	0.12	0.77	Slc6a1	PREDICTED: sodium-dependent nutrient amino acid transporter 1 isoform X1 [Bactrocera dorsalis]	-	-	-	-	GO:0031224//intrinsic component of membrane	-	GO:0044765//single-organism transport
LOC105223426	ID_660	19	0	0.26	-0.15	1.07	1.52	Dab	PREDICTED: LOW QUALITY PROTEIN: protein disabled [Bactrocera oleae]	Cellular Processes	Transport and catabolism	ko04144//Endocytosis	K12475	-	-	-
LOC105223457	ID_668	19	0	0.23	0.66	0.95	1.36	--	PREDICTED: protein msta [Bactrocera dorsalis]	-	-	-	-	-	GO:0019899//enzyme binding	GO:0010468//regulation of gene expression
LOC105223486	ID_679	19	0	0.73	1.19	2.31	2.72	--	PREDICTED: ankyrin repeat domain-containing protein 29 [Bactrocera oleae]	-	-	-	-	-	-	-
LOC105223494	ID_680	19	0	0.03	1.15	0.94	1.21	Slc30a2	PREDICTED: zinc transporter 2 isoform X1 [Bactrocera dorsalis]	-	-	-	-	GO:0031224//intrinsic component of membrane	GO:0015075//ion transmembrane transporter activity	GO:0006812//cation transport;GO:0044763//single-organism cellular process
LOC105223495	ID_681	19	0	0.57	1.01	1.72	2.58	-	-	-	-	-	-	-	-	-
LOC105223565	ID_699	19	0	5.91	4.91	9.21	10.43	--	GH11885 [Drosophila grimshawi]	Cellular Processes	Transport and catabolism	ko04142//Lysosome	K12383	-	-	-
LOC105223577	ID_703	19	0	-0.18	0.01	0.53	0.88	AGFG1	PREDICTED: dual specificity protein kinase splA isoform X1 [Bactrocera dorsalis]	Human Diseases	Infectious diseases	ko05164//Influenza A	K15044	-	-	-
LOC105223578	ID_704	19	0	0.62	0.56	0.81	1.34	--	Calcium-dependent secretion activator [Bactrocera dorsalis]	-	-	-	-	-	-	-
LOC105223590	ID_707	19	0	2.78	4.91	6.16	6.99	-	-	-	-	-	-	-	-	-
LOC105223591	ID_708	19	0	0	2.81	4.58	5.39	Gabbr2	PREDICTED: gamma-aminobutyric acid type B receptor subunit 2 [Bactrocera dorsalis]	Environmental Information Processing;Environmental Information Processing;Organismal Systems;Organismal Systems;Human Diseases;Organismal Systems	Signal transduction;Signaling molecules and interaction;Endocrine system;Nervous system;Substance dependence;Sensory system	ko04024//cAMP signaling pathway;ko04080//Neuroactive ligand-receptor interaction;ko04915//Estrogen signaling pathway;ko04727//GABAergic synapse;ko05032//Morphine addiction;ko04742//Taste transduction	K04615;K04615;K04615;K04615;K04615;K04615	GO:0031224//intrinsic component of membrane	GO:0004930//G-protein coupled receptor activity	GO:0007166//cell surface receptor signaling pathway
LOC105223601	ID_713	19	0	1.14	3.08	3.48	5.05	Dbi	Acyl-CoA-binding protein-like protein, partial [Bactrocera dorsalis]	-	-	-	-	-	-	-
LOC105223602	ID_714	19	0	1.16	1.27	3.85	4.52	-	-	-	-	-	-	-	-	-
LOC105223603	ID_715	19	0	0.28	1.95	1.73	2.31	--	PREDICTED: uncharacterized protein LOC105223603 [Bactrocera dorsalis]	-	-	-	-	-	-	-
LOC105223615	ID_720	19	0	1.04	2.04	2.39	2.64	SLC5A8	PREDICTED: sodium-coupled monocarboxylate transporter 1 [Bactrocera dorsalis]	-	-	-	-	GO:0031224//intrinsic component of membrane	-	GO:0044763//single-organism cellular process;GO:0051234//establishment of localization
LOC105223628	ID_724	19	0	0	1.33	1.44	2.84	dbx1a	PREDICTED: homeobox protein 5 [Bactrocera latifrons]	-	-	-	-	-	-	-
LOC105223641	ID_728	19	0	4.52	3.32	7.11	9.03	--	PREDICTED: probable WRKY transcription factor protein 1 [Musca domestica]	Environmental Information Processing	Signal transduction	ko04391//Hippo signaling pathway -fly	K16689	-	-	-
LOC105223651	ID_735	19	0	2.98	3.39	2.69	3.8	--	PREDICTED: allatostatin-A [Bactrocera dorsalis]	-	-	-	-	-	-	-
LOC105223681	ID_748	19	0	0.45	-0.33	1.87	2.51	Dpp6	PREDICTED: inactive dipeptidyl peptidase 10 isoform X3 [Bactrocera dorsalis]	-	-	-	-	-	GO:0070011//peptidase activity, acting on L-amino acid peptides	-
LOC105223684	ID_749	19	0	0.05	-0.66	0.56	3.5	Trf4-1	PREDICTED: non-canonical poly(A) RNA polymerase protein Trf4-1 [Bactrocera dorsalis]	Genetic Information Processing	Folding, sorting and degradation	ko03018//RNA degradation	K03514	-	-	-
LOC105223720	ID_766	19	0	0.87	0.76	1.83	2.15	milt	PREDICTED: trafficking kinesin-binding protein milt isoform X1 [Bactrocera dorsalis]	-	-	-	-	-	-	-
LOC105223752	ID_778	19	0	0.77	1.11	1.67	1.97	--	MIF4G domain-containing protein B [Bactrocera dorsalis]	-	-	-	-	-	-	-
LOC105223768	ID_786	19	0	0.14	0.6	0.36	1.07	malL	PREDICTED: alpha-amylase 3-like [Bactrocera oleae]	-	-	-	-	-	-	-
LOC105223770	ID_787	19	0	0.27	0.85	1.16	1.21	--	PREDICTED: mucin-5AC isoform X2 [Bactrocera latifrons]	-	-	-	-	-	-	-
LOC105223771	ID_788	19	0	0.25	0.79	3.02	2.8	DPP4	PREDICTED: dipeptidyl peptidase 4 [Bactrocera dorsalis]	-	-	-	-	-	GO:0070011//peptidase activity, acting on L-amino acid peptides	-
LOC105223807	ID_801	19	0	0.18	0.33	0.54	1.14	-	-	-	-	-	-	-	-	-
LOC105223811	ID_804	19	0	0.72	0.26	1.08	1.67	dlg1	PREDICTED: disks large 1 tumor suppressor protein-like, partial [Bactrocera dorsalis]	Human Diseases;Human Diseases;Human Diseases;Environmental Information Processing;Cellular Processes;Environmental Information Processing;Organismal Systems	Infectious diseases;Infectious diseases;Cancers;Signal transduction;Cellular community - eukaryotes;Signal transduction;Immune system	ko05165//Human papillomavirus infection;ko05166//HTLV-I infection;ko05203//Viral carcinogenesis;ko04390//Hippo signaling pathway;ko04530//Tight junction;ko04391//Hippo signaling pathway -fly;ko04660//T cell receptor signaling pathway	K12076;K12076;K12076;K12076;K12076;K12076;K12076	-	-	-
LOC105223825	ID_810	19	0	1.22	2.49	2.29	2.83	LCP17	PREDICTED: cuticle protein 16.8 [Bactrocera dorsalis]	-	-	-	-	-	-	-
LOC105223832	ID_814	19	0	0.42	1.69	1.95	2.31	ICA	PREDICTED: transferrin [Bactrocera dorsalis]	-	-	-	-	-	GO:0046915//transition metal ion transmembrane transporter activity	-
LOC105223853	ID_825	19	0	0.14	2.82	2.79	2.93	-	-	-	-	-	-	-	-	-
LOC105223888	ID_838	19	0	0.28	0.73	1.01	0.99	--	PREDICTED: beta-1,4-mannosyl-glycoprotein 4-beta-N-acetylglucosaminyltransferase [Bactrocera dorsalis]	Metabolism;Metabolism	Global and overview maps;Glycan biosynthesis and metabolism	ko01100//Metabolic pathways;ko00510//N-Glycan biosynthesis	K00737;K00737	-	GO:0016740//transferase activity	-
LOC105223927	ID_855	19	0	0.42	0.61	1.32	1.18	INPP5E	PREDICTED: 72 kDa inositol polyphosphate 5-phosphatase [Bactrocera dorsalis]	Metabolism;Environmental Information Processing;Metabolism	Global and overview maps;Signal transduction;Carbohydrate metabolism	ko01100//Metabolic pathways;ko04070//Phosphatidylinositol signaling system;ko00562//Inositol phosphate metabolism	K20278;K20278;K20278	-	-	-
LOC105223933	ID_856	19	0	3.61	2.65	6.13	5.54	--	CG6282, isoform D [Drosophila melanogaster]	-	-	-	-	GO:0031224//intrinsic component of membrane	GO:0016491//oxidoreductase activity	GO:0044238//primary metabolic process;GO:0044710//single-organism metabolic process
LOC105223934	ID_857	19	0	1.4	1.08	2.36	2.28	lap3	PREDICTED: cytosol aminopeptidase-like [Bactrocera dorsalis]	Metabolism;Metabolism;Metabolism	Global and overview maps;Metabolism of other amino acids;Amino acid metabolism	ko01100//Metabolic pathways;ko00480//Glutathione metabolism;ko00330//Arginine and proline metabolism	K11142;K11142;K11142	GO:0044424//intracellular part	GO:0008237//metallopeptidase activity;GO:0008238//exopeptidase activity;GO:0046914//transition metal ion binding	GO:0019538//protein metabolic process
LOC105223936	ID_858	19	0	1.4	2.47	2.97	2.76	lap3	PREDICTED: cytosol aminopeptidase-like [Bactrocera dorsalis]	Metabolism;Metabolism;Metabolism	Global and overview maps;Metabolism of other amino acids;Amino acid metabolism	ko01100//Metabolic pathways;ko00480//Glutathione metabolism;ko00330//Arginine and proline metabolism	K11142;K11142;K11142	GO:0044424//intracellular part	GO:0008237//metallopeptidase activity;GO:0008238//exopeptidase activity;GO:0046914//transition metal ion binding	GO:0019538//protein metabolic process
LOC105223940	ID_859	19	0	0.93	1.8	2.27	2.14	--	PREDICTED: LIM domain-binding protein 3 isoform X3 [Bactrocera dorsalis]	-	-	-	-	-	-	-
LOC105223944	ID_861	19	0	0.18	-0.07	0.3	1.07	h	PREDICTED: protein hairy isoform X1 [Bactrocera dorsalis]	-	-	-	-	-	-	GO:0010467//gene expression;GO:0034645//cellular macromolecule biosynthetic process
LOC105224015	ID_894	19	0	0.42	1.38	1.32	1.46	Tspan4	PREDICTED: CD151 antigen isoform X1 [Bactrocera oleae]	-	-	-	-	GO:0031224//intrinsic component of membrane	-	-
LOC105224018	ID_895	19	0	-0.4	0.35	0.44	1.14	-	-	-	-	-	-	-	-	-
LOC105224023	ID_896	19	0	-0.26	1.23	1.18	1.33	CLN3	PREDICTED: battenin-like [Bactrocera dorsalis]	Cellular Processes	Transport and catabolism	ko04142//Lysosome	K12389	GO:0031224//intrinsic component of membrane	-	-
LOC105224039	ID_901	19	0	0.02	0.87	1.75	2.38	Srpk2	SRSF protein kinase 3, partial [Bactrocera dorsalis]	-	-	-	-	-	-	-
LOC105224055	ID_908	19	0	0.92	1.8	1.87	1.89	-	-	-	-	-	-	-	-	-
LOC105224071	ID_917	19	0	1.35	2.2	1.79	2.21	KIF14	PREDICTED: kinesin-like protein KIF14 [Bactrocera dorsalis]	-	-	-	-	GO:0000785//chromatin;GO:0005875//microtubule associated complex	GO:0003777//microtubule motor activity;GO:0015631//tubulin binding;GO:0019903//protein phosphatase binding;GO:0032550//purine ribonucleoside binding	GO:0000278//mitotic cell cycle;GO:0000280//nuclear division;GO:0000819//sister chromatid segregation;GO:0002066//columnar/cuboidal epithelial cell development;GO:0007017//microtubule-based process;GO:0007281//germ cell development
LOC105224091	ID_922	19	0	-0.53	0.3	0.25	0.86	--	PREDICTED: balbiani ring protein 3 isoform X1 [Bactrocera dorsalis]	-	-	-	-	-	-	GO:0048522//positive regulation of cellular process
LOC105224095	ID_925	19	0	1.11	0.6	3.27	4.03	dnc	PREDICTED: cAMP-specific 3',5'-cyclic phosphodiesterase-like [Bactrocera dorsalis]	Metabolism;Environmental Information Processing;Organismal Systems;Human Diseases	Nucleotide metabolism;Signal transduction;Endocrine system;Substance dependence	ko00230//Purine metabolism;ko04024//cAMP signaling pathway;ko04928//Parathyroid hormone synthesis, secretion and action;ko05032//Morphine addiction	K13293;K13293;K13293;K13293	-	-	-
LOC105224099	ID_927	19	0	0.33	0.77	0.82	1.2	--	PREDICTED: leucine-rich repeat neuronal protein 3 [Bactrocera dorsalis]	-	-	-	-	GO:0046930//pore complex	GO:0008565//protein transporter activity;GO:0017016//Ras GTPase binding	GO:0006897//endocytosis;GO:0007411//axon guidance;GO:0007435//salivary gland morphogenesis;GO:0022610//biological adhesion;GO:0035114//imaginal disc-derived appendage morphogenesis;GO:0035146//tube fusion;GO:0035166//post-embryonic hemopoiesis;GO:0046822//regulation of nucleocytoplasmic transport;GO:0048870//cell motility;GO:0060541//respiratory system development
LOC105224110	ID_933	19	0	-0.5	1.66	1.9	2.3	--	PREDICTED: translation initiation factor IF-2-like [Bactrocera oleae]	-	-	-	-	GO:0016020//membrane	-	GO:0006915//apoptotic process;GO:0010469//regulation of receptor activity;GO:0048857//neural nucleus development;GO:0098742//cell-cell adhesion via plasma-membrane adhesion molecules
LOC105224137	ID_941	19	0	0.41	0.07	0.53	1.09	LPCAT	PREDICTED: lysophosphatidylcholine acyltransferase [Bactrocera dorsalis]	Metabolism;Metabolism;Metabolism	Global and overview maps;Lipid metabolism;Lipid metabolism	ko01100//Metabolic pathways;ko00564//Glycerophospholipid metabolism;ko00565//Ether lipid metabolism	K13510;K13510;K13510	GO:0043231//intracellular membrane-bounded organelle	GO:0008374//O-acyltransferase activity	GO:0006644//phospholipid metabolic process
LOC105224140	ID_943	19	0	-0.29	-0.18	0.31	0.97	Evi5	PREDICTED: ecotropic viral integration site 5 ortholog [Bactrocera dorsalis]	-	-	-	-	-	-	-
LOC105224145	ID_945	19	0	0.91	0.92	2.25	2.61	Usp2	PREDICTED: myb-like protein A isoform X1 [Bactrocera dorsalis]	-	-	-	-	-	-	-
LOC105224194	ID_968	19	0	4.09	6.27	7.23	7.66	Lip1	PREDICTED: lipase 1 [Bactrocera dorsalis]	Cellular Processes;Organismal Systems;Metabolism	Transport and catabolism;Digestive system;Lipid metabolism	ko04142//Lysosome;ko04979//Cholesterol metabolism;ko00100//Steroid biosynthesis	K01052;K01052;K01052	-	GO:0003824//catalytic activity	-
LOC105224203	ID_972	19	0	-0.05	0.4	0.73	1.76	--	PREDICTED: probable cationic amino acid transporter [Ceratitis capitata]	-	-	-	-	-	-	-
LOC105224211	ID_975	19	0	2.67	1.37	4.4	4.83	Trim9	PREDICTED: E3 ubiquitin-protein ligase TRIM9 [Bactrocera dorsalis]	-	-	-	-	-	GO:0003824//catalytic activity;GO:0046914//transition metal ion binding	-
LOC105224215	ID_978	19	0	-0.72	2.78	2.66	2.96	--	GL25872 [Drosophila persimilis]	-	-	-	-	-	-	-
LOC105224229	ID_985	19	0	0.83	0.04	1.65	2.47	--	Ankyrin-2, partial [Bactrocera dorsalis]	-	-	-	-	-	-	-
LOC105224277	ID_1003	19	0	0.75	1.57	1.79	1.81	Samui	PREDICTED: BAG domain-containing protein Samui isoform X1 [Bactrocera dorsalis]	-	-	-	-	-	-	-
LOC105224316	ID_1020	19	0	1.3	1.51	1.6	2.16	Rgn	PREDICTED: regucalcin-like [Bactrocera dorsalis]	-	-	-	-	-	-	-
LOC105224347	ID_1034	19	0	-0.31	0.2	1.16	1.69	-	-	-	-	-	-	-	-	-
LOC105224354	ID_1036	19	0	0.76	1.12	1.77	2.06	--	PREDICTED: SH3 and F-BAR domain-containing protein DDB_G0274695 isoform X2 [Bactrocera oleae]	-	-	-	-	-	-	-
LOC105224373	ID_1051	19	0	-0.46	2.09	1.8	2.25	-	-	-	-	-	-	-	-	-
LOC105224414	ID_1074	19	0	1.68	1.88	3.82	4.3	WDR62	PREDICTED: mitogen-activated protein kinase-binding protein 1 isoform X1 [Bactrocera dorsalis]	-	-	-	-	-	-	-
LOC105224456	ID_1090	19	0	0.64	2.18	2.16	2.54	--	PREDICTED: prisilkin-39 [Bactrocera dorsalis]	-	-	-	-	-	-	-
LOC105224509	ID_1105	19	0	0.38	-0.16	1.06	1.83	CG5521	PREDICTED: probable Rho GTPase-activating protein CG5521 isoform X1 [Bactrocera dorsalis]	-	-	-	-	-	-	GO:0043087//regulation of GTPase activity
LOC105224522	ID_1112	19	0	0.23	1.17	1.38	1.81	cos	PREDICTED: kinesin-like protein costa [Bactrocera dorsalis]	Environmental Information Processing	Signal transduction	ko04341//Hedgehog signaling pathway - fly	K06227	GO:0005875//microtubule associated complex;GO:0031090//organelle membrane	GO:0003774//motor activity;GO:0005102//receptor binding;GO:0015631//tubulin binding;GO:0019900//kinase binding;GO:0046983//protein dimerization activity	GO:0002066//columnar/cuboidal epithelial cell development;GO:0006508//proteolysis;GO:0006915//apoptotic process;GO:0008589//regulation of smoothened signaling pathway;GO:0010608//posttranscriptional regulation of gene expression;GO:0010970//establishment of localization by movement along microtubule;GO:0035114//imaginal disc-derived appendage morphogenesis;GO:0042992//negative regulation of trans…
LOC105224528	ID_1116	19	0	0.75	1.35	1.73	2.13	so	PREDICTED: protein sine oculis [Bactrocera dorsalis]	Human Diseases	Cancers	ko05202//Transcriptional misregulation in cancers	K15614	GO:0043231//intracellular membrane-bounded organelle	GO:0003677//DNA binding	GO:0010468//regulation of gene expression
LOC105224538	ID_1121	19	0	-0.57	0.59	0.94	2.21	--	GH23040 [Drosophila grimshawi]	-	-	-	-	-	GO:0005488//binding	GO:0002683//negative regulation of immune system process;GO:0002832//negative regulation of response to biotic stimulus;GO:0009608//response to symbiont;GO:0031348//negative regulation of defense response
LOC105224570	ID_1138	19	0	1.03	1.97	3.11	2.88	Tinagl1	PREDICTED: tubulointerstitial nephritis antigen-like [Bactrocera dorsalis]	-	-	-	-	-	GO:0001871//pattern binding;GO:0070011//peptidase activity, acting on L-amino acid peptides	GO:0002376//immune system process;GO:0006897//endocytosis;GO:0019538//protein metabolic process
LOC105224612	ID_1159	19	0	1.74	1.96	2.05	2.56	--	PREDICTED: uncharacterized protein LOC105224612, partial [Bactrocera dorsalis]	-	-	-	-	-	-	-
LOC105224614	ID_1160	19	0	-0.05	0.25	0.6	0.99	-	-	-	-	-	-	-	-	-
LOC105224622	ID_1161	19	0	-0.01	-0.37	0.46	0.93	FAM214A	Protein FAM214A [Bactrocera dorsalis]	-	-	-	-	-	-	-
LOC105224660	ID_1173	19	0	0.54	0.72	1.09	2.25	--	PREDICTED: UDP-glucuronosyltransferase 2C1-like [Bactrocera dorsalis]	Metabolism;Metabolism;Metabolism;Metabolism;Human Diseases;Metabolism;Organismal Systems;Metabolism;Metabolism;Metabolism;Metabolism	Global and overview maps;Xenobiotics biodegradation and metabolism;Xenobiotics biodegradation and metabolism;Xenobiotics biodegradation and metabolism;Cancers;Carbohydrate metabolism;Digestive system;Metabolism of cofactors and vitamins;Metabolism of cofactors and vitamins;Carbohydrate metabolism;Lipid metabolism	ko01100//Metabolic pathways;ko00983//Drug metabolism - other enzymes;ko00980//Metabolism of xenobiotics by cytochrome P450;ko00982//Drug metabolism - cytochrome P450;ko05204//Chemical carcinogenesis;ko00040//Pentose and glucuronate interconversions;ko04976//Bile secretion;ko00860//Porphyrin and chlorophyll metabolism;ko00830//Retinol metabolism;ko00053//Ascorbate and aldarate metabolism;ko00140//…	K00699;K00699;K00699;K00699;K00699;K00699;K00699;K00699;K00699;K00699;K00699	-	GO:0016757//transferase activity, transferring glycosyl groups	-
LOC105224679	ID_1177	19	0	0.31	1.42	1.01	1.22	CG45057	PREDICTED: TPPP family protein CG45057 [Bactrocera dorsalis]	-	-	-	-	-	-	-
LOC105224684	ID_1180	19	0	2.21	4.37	4.92	4.48	--	PREDICTED: leucine-rich repeat protein SHOC-2 isoform X1 [Bactrocera dorsalis]	-	-	-	-	-	-	-
LOC105224685	ID_1181	19	0	0.42	1.54	2.25	2.94	-	-	-	-	-	-	-	-	-
LOC105224686	ID_1182	19	0	1.05	1.43	2.33	2.37	--	CG8740, isoform E [Drosophila melanogaster]	-	-	-	-	-	-	-
LOC105224738	ID_1205	19	0	1.09	2.02	2.14	2.22	Akr1b1	PREDICTED: aldose reductase-like [Bactrocera dorsalis]	Metabolism;Metabolism;Metabolism;Metabolism;Metabolism;Metabolism	Global and overview maps;Carbohydrate metabolism;Lipid metabolism;Metabolism of cofactors and vitamins;Carbohydrate metabolism;Carbohydrate metabolism	ko01100//Metabolic pathways;ko00040//Pentose and glucuronate interconversions;ko00561//Glycerolipid metabolism;ko00790//Folate biosynthesis;ko00052//Galactose metabolism;ko00051//Fructose and mannose metabolism	K00011;K00011;K00011;K00011;K00011;K00011	-	-	GO:0044710//single-organism metabolic process
LOC105224744	ID_1211	19	0	2.49	0.62	6.84	7.26	FBXL16	PREDICTED: F-box/LRR-repeat protein 16 [Bactrocera dorsalis]	-	-	-	-	-	-	-
LOC105224853	ID_1257	19	0	1.05	1.02	1.05	1.39	mthl9	PREDICTED: probable G-protein coupled receptor Mth-like 9 isoform X1 [Bactrocera dorsalis]	-	-	-	-	-	-	-
LOC105224854	ID_1258	19	0	0.81	0.9	1.91	2.5	mth2	G-protein coupled receptor Mth2 [Bactrocera dorsalis]	-	-	-	-	-	-	-
LOC105224858	ID_1260	19	0	-0.41	1.31	1.79	1.97	-	-	-	-	-	-	-	-	-
LOC105224887	ID_1272	19	0	1.42	1.61	2.89	3.38	--	SRSF protein kinase 2 [Bactrocera dorsalis]	-	-	-	-	-	-	-
LOC105224893	ID_1275	19	0	0.63	0.9	0.77	1.02	-	-	-	-	-	-	-	-	-
LOC105224901	ID_1277	19	0	-0.51	0.32	0.78	0.88	F09G8.5	PREDICTED: RNA polymerase II degradation factor 1 [Bactrocera dorsalis]	-	-	-	-	-	-	-
LOC105224925	ID_1292	19	0	0.36	0.85	1.03	1.22	Marf	PREDICTED: transmembrane GTPase Marf [Bactrocera dorsalis]	Cellular Processes;Organismal Systems;Cellular Processes	Cell growth and death;Immune system;Transport and catabolism	ko04214//Apoptosis - fly;ko04621//NOD-like receptor signaling pathway;ko04137//Mitophagy - animal	K06030;K06030;K06030	-	-	-
LOC105224951	ID_1303	19	0	0.54	2.71	3.44	3.17	-	-	-	-	-	-	-	-	-
LOC105224961	ID_1308	19	0	1.25	1.81	2.74	3.58	KLHL12	PREDICTED: kelch-like protein 18 [Bactrocera dorsalis]	Human Diseases;Human Diseases;Genetic Information Processing;Human Diseases	Cancers;Cancers;Folding, sorting and degradation;Cardiovascular diseases	ko05200//Pathways in cancer;ko05225//Hepatocellular carcinoma;ko04120//Ubiquitin mediated proteolysis;ko05418//Fluid shear stress and atherosclerosis	K10456;K10456;K10456;K10456	-	-	-
LOC105224974	ID_1314	19	0	0.16	0.71	0.85	1.12	sesB	PREDICTED: ADP,ATP carrier protein [Bactrocera dorsalis]	Human Diseases;Human Diseases;Human Diseases;Human Diseases;Cellular Processes;Environmental Information Processing;Environmental Information Processing;Cellular Processes	Neurodegenerative diseases;Infectious diseases;Neurodegenerative diseases;Infectious diseases;Cell growth and death;Signal transduction;Signal transduction;Cell growth and death	ko05016//Huntington disease;ko05166//HTLV-I infection;ko05012//Parkinson disease;ko05164//Influenza A;ko04218//Cellular senescence;ko04020//Calcium signaling pathway;ko04022//cGMP - PKG signaling pathway;ko04217//Necroptosis	K05863;K05863;K05863;K05863;K05863;K05863;K05863;K05863	GO:0019866//organelle inner membrane;GO:0031224//intrinsic component of membrane;GO:0043231//intracellular membrane-bounded organelle;GO:0043232//intracellular non-membrane-bounded organelle	GO:0005347//ATP transmembrane transporter activity	GO:0006754//ATP biosynthetic process;GO:0006874//cellular calcium ion homeostasis;GO:0006979//response to oxidative stress;GO:0007267//cell-cell signaling;GO:0007416//synapse assembly;GO:0008344//adult locomotory behavior;GO:0010259//multicellular organism aging;GO:0015711//organic anion transport;GO:0016192//vesicle-mediated transport;GO:0042391//regulation of membrane potential;GO:1902582//sing…
LOC105224978	ID_1316	19	0	5.55	6.6	8.38	7.79	--	IP11002p, partial [Drosophila melanogaster]	-	-	-	-	-	-	-
LOC105224980	ID_1317	19	0	1.21	1.54	2.38	2.72	--	chas, partial [Drosophila busckii]	-	-	-	-	-	-	-
LOC105224987	ID_1323	19	0	0.35	-0.02	1.04	1.49	Stim	PREDICTED: stromal interaction molecule homolog isoform X4 [Bactrocera dorsalis]	Environmental Information Processing;Organismal Systems	Signal transduction;Immune system	ko04020//Calcium signaling pathway;ko04611//Platelet activation	K16059;K16059	-	-	-
LOC105224992	ID_1325	19	0	-0.3	0.81	1.62	1.54	--	CG6294, partial [Drosophila busckii]	-	-	-	-	-	-	-
LOC105224999	ID_1329	19	0	0.13	0.79	1.14	1.59	--	GL26781 [Drosophila persimilis]	-	-	-	-	-	-	-
LOC105225044	ID_1348	19	0	3.48	6.06	6.21	6.59	Ca7	PREDICTED: carbonic anhydrase 7 [Bactrocera dorsalis]	Metabolism	Energy metabolism	ko00910//Nitrogen metabolism	K01672	-	-	-
LOC105225056	ID_1355	19	0	1.08	0.94	2.25	1.95	MYOCD	PREDICTED: LOW QUALITY PROTEIN: serine-rich adhesin for platelets [Bactrocera oleae]	-	-	-	-	-	-	-
LOC105225060	ID_1357	19	0	0	0	6.25	6.13	UVOP	PREDICTED: melanopsin [Bactrocera cucurbitae]	-	-	-	-	GO:0031224//intrinsic component of membrane	GO:0004888//transmembrane signaling receptor activity	GO:0006464//cellular protein modification process;GO:0007166//cell surface receptor signaling pathway;GO:0050953//sensory perception of light stimulus
LOC105225061	ID_1358	19	0	0.93	4.23	4.11	4.83	Ca13	PREDICTED: carbonic anhydrase 1-like [Bactrocera dorsalis]	Metabolism	Energy metabolism	ko00910//Nitrogen metabolism	K01672	-	-	-
LOC105225077	ID_1362	19	0	0.16	0.62	1.29	0.91	Letm1	PREDICTED: LETM1 and EF-hand domain-containing protein anon-60Da, mitochondrial [Bactrocera dorsalis]	-	-	-	-	-	-	-
LOC105225090	ID_1367	19	0	0.29	0	0.57	1.97	Lrp6	PREDICTED: low-density lipoprotein receptor-related protein 6 [Bactrocera dorsalis]	Human Diseases;Environmental Information Processing;Human Diseases;Environmental Information Processing;Human Diseases;Organismal Systems;Human Diseases	Cancers;Signal transduction;Cancers;Signal transduction;Cancers;Endocrine system;Cancers	ko05200//Pathways in cancer;ko04150//mTOR signaling pathway;ko05225//Hepatocellular carcinoma;ko04310//Wnt signaling pathway;ko05226//Gastric cancer;ko04928//Parathyroid hormone synthesis, secretion and action;ko05224//Breast cancer	K03068;K03068;K03068;K03068;K03068;K03068;K03068	GO:0031224//intrinsic component of membrane	-	-
LOC105225101	ID_1372	19	0	0.3	0.14	1.43	1.39	--	PREDICTED: uncharacterized protein LOC105225101 [Bactrocera dorsalis]	-	-	-	-	-	-	-
LOC105225103	ID_1374	19	0	0.3	1.06	1.58	1.62	CG8475	PREDICTED: probable phosphorylase b kinase regulatory subunit beta isoform X1 [Bactrocera dorsalis]	-	-	-	-	-	-	-
LOC105225110	ID_1377	19	0	-0.17	0.71	0.99	1.43	pla1a	PREDICTED: phospholipase A1 member A isoform X1 [Bactrocera dorsalis]	-	-	-	-	-	GO:0016788//hydrolase activity, acting on ester bonds	-
LOC105225116	ID_1380	19	0	1.05	1.14	1.13	2.52	-	-	-	-	-	-	-	-	-
LOC105225119	ID_1381	19	0	0.85	0.44	1.31	1.5	-	-	-	-	-	-	-	-	-
LOC105225163	ID_1398	19	0	0	0	5.7	7.11	TRYP1	PREDICTED: trypsin alpha-3-like [Bactrocera dorsalis]	Human Diseases;Organismal Systems;Environmental Information Processing;Organismal Systems	Infectious diseases;Digestive system;Signaling molecules and interaction;Digestive system	ko05164//Influenza A;ko04972//Pancreatic secretion;ko04080//Neuroactive ligand-receptor interaction;ko04974//Protein digestion and absorption	K01312;K01312;K01312;K01312	-	-	-
LOC105225165	ID_1399	19	0	0	7.71	11.96	12.57	ami	PREDICTED: trypsin alpha-3-like [Bactrocera dorsalis]	Human Diseases;Organismal Systems;Environmental Information Processing;Organismal Systems	Infectious diseases;Digestive system;Signaling molecules and interaction;Digestive system	ko05164//Influenza A;ko04972//Pancreatic secretion;ko04080//Neuroactive ligand-receptor interaction;ko04974//Protein digestion and absorption	K01312;K01312;K01312;K01312	-	-	-
LOC105225196	ID_1408	19	0	0.91	1.23	0.91	1.29	TRYP1	Kallikrein-14 [Bactrocera dorsalis]	-	-	-	-	-	GO:0004175//endopeptidase activity	GO:0019538//protein metabolic process
LOC105225200	ID_1410	19	0	0.58	0.48	1.44	1.82	tbpl1	PREDICTED: chromatin modification-related protein EAF1 [Bactrocera dorsalis]	Human Diseases;Human Diseases;Human Diseases;Human Diseases;Human Diseases;Human Diseases;Genetic Information Processing	Neurodegenerative diseases;Infectious diseases;Infectious diseases;Infectious diseases;Cancers;Infectious diseases;Transcription	ko05016//Huntington disease;ko05165//Human papillomavirus infection;ko05166//HTLV-I infection;ko05169//Epstein-Barr virus infection;ko05203//Viral carcinogenesis;ko05168//Herpes simplex infection;ko03022//Basal transcription factors	K03120;K03120;K03120;K03120;K03120;K03120;K03120	-	-	GO:0032774//RNA biosynthetic process
LOC105225308	ID_1455	19	0	1.46	2.52	3.19	3.56	--	PREDICTED: heat shock protein 27 [Bactrocera dorsalis]	-	-	-	-	-	-	-
LOC105225309	ID_1456	19	0	1.66	2.57	2.94	3.05	Spn42Dd	Ovalbumin-related protein Y [Bactrocera dorsalis]	-	-	-	-	-	-	-
LOC105225318	ID_1459	19	0	0.19	1.1	1.5	1.5	DNAJC28	PREDICTED: dnaJ homolog subfamily C member 28 [Bactrocera dorsalis]	-	-	-	-	-	-	-
LOC105225345	ID_1471	19	0	1.55	2.06	2	2.3	hmx3	PREDICTED: ventral anterior homeobox 2a [Bactrocera dorsalis]	-	-	-	-	-	-	GO:0002164//larval development;GO:0040011//locomotion
LOC105225352	ID_1475	19	0	0.11	0.6	1.11	0.75	DnaJ-60	PREDICTED: dnaJ-like protein 60 isoform X1 [Bactrocera dorsalis]	-	-	-	-	-	-	-
LOC105225365	ID_1480	19	0	0.88	0.5	1.77	1.9	--	RE16208p [Drosophila melanogaster]	-	-	-	-	-	-	-
LOC105225375	ID_1484	19	0	0.69	1.3	1.49	1.67	--	PREDICTED: uncharacterized protein LOC105225375 isoform X1 [Bactrocera dorsalis]	-	-	-	-	-	-	-
LOC105225378	ID_1485	19	0	0.58	1.18	1.51	1.25	aco-2	PREDICTED: probable aconitate hydratase, mitochondrial [Bactrocera dorsalis]	Metabolism;Metabolism;Metabolism;Metabolism;Metabolism;Metabolism	Global and overview maps;Global and overview maps;Global and overview maps;Carbohydrate metabolism;Carbohydrate metabolism;Global and overview maps	ko01100//Metabolic pathways;ko01200//Carbon metabolism;ko01230//Biosynthesis of amino acids;ko00020//Citrate cycle (TCA cycle);ko00630//Glyoxylate and dicarboxylate metabolism;ko01210//2-Oxocarboxylic acid metabolism	K01681;K01681;K01681;K01681;K01681;K01681	-	GO:0051536//iron-sulfur cluster binding	GO:0006101//citrate metabolic process
LOC105225406	ID_1496	19	0	0.13	-0.18	0.71	1.13	--	PREDICTED: chondroadherin-like protein [Bactrocera dorsalis]	-	-	-	-	-	-	-
LOC105225447	ID_1510	19	0	-1.06	0	1.41	2.33	--	Protein inscuteable [Ceratitis capitata]	-	-	-	-	-	-	-
LOC105225462	ID_1518	19	0	0.28	0.14	1.28	1.69	USP31	PREDICTED: ubiquitin carboxyl-terminal hydrolase 43 isoform X1 [Bactrocera dorsalis]	-	-	-	-	-	GO:0016787//hydrolase activity	-
LOC105225532	ID_1543	19	0	0.41	0.76	1.34	1.33	--	PREDICTED: homeobox protein 5-like, partial [Bactrocera dorsalis]	-	-	-	-	-	-	-
LOC105225542	ID_1549	19	0	1.42	2.25	2.81	2.73	--	PREDICTED: nose resistant to fluoxetine protein 6-like [Rhagoletis zephyria]	-	-	-	-	-	-	-
LOC105225551	ID_1554	19	0	0.17	1.9	2.48	2.64	Uros	PREDICTED: uroporphyrinogen-III synthase [Bactrocera dorsalis]	Metabolism;Metabolism	Global and overview maps;Metabolism of cofactors and vitamins	ko01100//Metabolic pathways;ko00860//Porphyrin and chlorophyll metabolism	K01719;K01719	-	-	GO:0018130//heterocycle biosynthetic process
LOC105225613	ID_1577	19	0	-0.13	0.58	1.16	1.82	FNIP2	PREDICTED: folliculin-interacting protein 1 isoform X1 [Bactrocera dorsalis]	Environmental Information Processing	Signal transduction	ko04150//mTOR signaling pathway	K20401	-	-	-
LOC105225665	ID_1591	19	0	0.71	1.89	2.17	2.31	rost	PREDICTED: protein rolling stone [Bactrocera dorsalis]	-	-	-	-	-	-	-
LOC105225689	ID_1603	19	0	0.15	1.53	1.38	1.66	rost	PREDICTED: protein rolling stone [Bactrocera dorsalis]	-	-	-	-	-	-	-
LOC105225709	ID_1609	19	0	-0.84	-1.35	1.14	2.4	dhs-21	3-oxoacyl-(acyl-carrier-protein) reductase FabG, partial [Bactrocera dorsalis]	-	-	-	-	-	-	-
LOC105225724	ID_1613	19	0	2.32	1.2	3.83	4.7	sd	PREDICTED: protein scalloped-like, partial [Bactrocera dorsalis]	Environmental Information Processing;Environmental Information Processing;Environmental Information Processing	Signal transduction;Signal transduction;Signal transduction	ko04390//Hippo signaling pathway;ko04391//Hippo signaling pathway -fly;ko04392//Hippo signaling pathway - multiple species	K09448;K09448;K09448	-	-	-
LOC105225734	ID_1620	19	0	1.85	2.03	2.21	2.47	--	PREDICTED: mucin-4 [Bactrocera cucurbitae]	-	-	-	-	-	-	-
LOC105225744	ID_1624	19	0	-0.54	-0.39	0.24	0.63	Osbpl8	PREDICTED: oxysterol-binding protein-related protein 8 [Bactrocera dorsalis]	-	-	-	-	-	-	-
LOC105225753	ID_1627	19	0	-0.69	0.22	0.89	1.5	Lip3	PREDICTED: lipase 3, partial [Bactrocera dorsalis]	-	-	-	-	-	GO:0016787//hydrolase activity	GO:0006629//lipid metabolic process
LOC105225757	ID_1629	19	0	-0.19	-0.62	0.61	1	Adam12	PREDICTED: disintegrin and metalloproteinase domain-containing protein 12 [Bactrocera dorsalis]	-	-	-	-	-	GO:0046914//transition metal ion binding;GO:0070011//peptidase activity, acting on L-amino acid peptides	GO:0007166//cell surface receptor signaling pathway;GO:0019538//protein metabolic process
LOC105225762	ID_1632	19	0	0.83	0.83	1.16	1.69	Tmprss15	PREDICTED: serine protease gd isoform X1 [Bactrocera dorsalis]	-	-	-	-	-	-	-
LOC105225776	ID_1638	19	0	4.75	9.05	9.92	9.98	--	PREDICTED: uncharacterized protein LOC105225776 [Bactrocera dorsalis]	-	-	-	-	-	-	-
LOC105225788	ID_1644	19	0	-0.13	-0.14	0.59	0.91	PIK3AP1	Phosphoinositide 3-kinase adapter protein 1 [Bactrocera dorsalis]	-	-	-	-	-	-	-
LOC105225795	ID_1648	19	0	0.28	0.08	1.23	1.57	Pde6	PREDICTED: cGMP-specific 3',5'-cyclic phosphodiesterase [Bactrocera dorsalis]	Metabolism	Nucleotide metabolism	ko00230//Purine metabolism	K13763	GO:0016020//membrane	GO:0004114//3',5'-cyclic-nucleotide phosphodiesterase activity;GO:0043169//cation binding	GO:0009150//purine ribonucleotide metabolic process;GO:0050794//regulation of cellular process
LOC105225817	ID_1654	19	0	0.13	1.64	2.08	1.97	GstD1	PREDICTED: glutathione S-transferase D1-like [Bactrocera dorsalis]	Human Diseases;Human Diseases;Metabolism;Organismal Systems;Human Diseases;Human Diseases;Metabolism;Metabolism;Metabolism;Human Diseases;Human Diseases	Cancers;Cancers;Xenobiotics biodegradation and metabolism;Aging;Cardiovascular diseases;Cancers;Xenobiotics biodegradation and metabolism;Metabolism of other amino acids;Xenobiotics biodegradation and metabolism;Cancers;Drug resistance	ko05200//Pathways in cancer;ko05225//Hepatocellular carcinoma;ko00983//Drug metabolism - other enzymes;ko04212//Longevity regulating pathway - worm;ko05418//Fluid shear stress and atherosclerosis;ko05215//Prostate cancer;ko00980//Metabolism of xenobiotics by cytochrome P450;ko00480//Glutathione metabolism;ko00982//Drug metabolism - cytochrome P450;ko05204//Chemical carcinogenesis;ko01524//Platinu…	K00799;K00799;K00799;K00799;K00799;K00799;K00799;K00799;K00799;K00799;K00799	-	-	-
LOC105225857	ID_1672	19	0	0.84	1.19	2.06	2.24	Mical	PREDICTED: protein-methionine sulfoxide oxidase Mical isoform X5 [Bactrocera latifrons]	-	-	-	-	-	GO:0016491//oxidoreductase activity;GO:0046914//transition metal ion binding	GO:0008154//actin polymerization or depolymerization;GO:0044710//single-organism metabolic process;GO:0048468//cell development
LOC105225868	ID_1676	19	0	1.24	1.95	3.24	4.11	--	PREDICTED: ras guanine nucleotide exchange factor P isoform X1 [Bactrocera cucurbitae]	-	-	-	-	-	-	-
LOC105225873	ID_1679	19	0	2.73	1.47	4.6	5.17	TRERF1	PREDICTED: serine-rich adhesin for platelets [Bactrocera oleae]	-	-	-	-	-	-	-
LOC105225887	ID_1685	19	0	-0.54	1.93	2.62	2.8	SULT1C4	PREDICTED: sulfotransferase 1C4 [Bactrocera dorsalis]	-	-	-	-	-	-	-
LOC105225889	ID_1687	19	0	0.3	1.3	2.42	2.59	Pptc7	PREDICTED: protein phosphatase PTC7 homolog [Bactrocera cucurbitae]	-	-	-	-	-	-	-
LOC105225902	ID_1695	19	0	1.89	1.43	3.35	3.87	-	-	-	-	-	-	-	-	-
LOC105225949	ID_1719	19	0	0.18	0.13	1.32	1.69	MCOLN3	PREDICTED: mucolipin-3-like [Bactrocera dorsalis]	-	-	-	-	GO:0005765//lysosomal membrane;GO:0010008//endosome membrane;GO:0034702//ion channel complex	GO:0015276//ligand-gated ion channel activity;GO:1902936//phosphatidylinositol bisphosphate binding	GO:0006875//cellular metal ion homeostasis;GO:0032006//regulation of TOR signaling;GO:0044126//regulation of growth of symbiont in host;GO:0044248//cellular catabolic process;GO:0045168//cell-cell signaling involved in cell fate commitment;GO:0048284//organelle fusion;GO:0070838//divalent metal ion transport
LOC105225959	ID_1724	19	0	0.58	0.31	0.56	1	--	PREDICTED: uncharacterized protein LOC105225959 [Bactrocera dorsalis]	-	-	-	-	-	-	-
LOC105225969	ID_1726	19	0	-0.59	-0.32	0.45	0.67	--	PREDICTED: MOB kinase activator-like 2 [Bactrocera latifrons]	-	-	-	-	-	-	GO:0006796//phosphate-containing compound metabolic process
LOC105226043	ID_1757	19	0	0.39	1.08	1.28	1.69	KATNAL1	Katanin p60 ATPase-containing subunit A1 [Bactrocera dorsalis]	-	-	-	-	-	-	-
LOC105226051	ID_1762	19	0	-0.04	0.21	0.77	1.39	Madm	PREDICTED: nuclear receptor-binding protein homolog [Bactrocera dorsalis]	-	-	-	-	-	GO:0016740//transferase activity;GO:0032550//purine ribonucleoside binding	GO:0006464//cellular protein modification process
LOC105226056	ID_1764	19	0	0.27	0.3	1.47	1.82	TBC1D1	PREDICTED: TBC1 domain family member 1 isoform X3 [Bactrocera dorsalis]	Organismal Systems;Human Diseases	Endocrine system;Endocrine and metabolic diseases	ko04919//Thyroid hormone signaling pathway;ko04931//Insulin resistance	K17902;K17902	-	-	-
LOC105226078	ID_1775	19	0	1.37	4.7	4.87	5.31	Snmp1	PREDICTED: sensory neuron membrane protein 1 [Bactrocera dorsalis]	-	-	-	-	-	-	-
LOC105226082	ID_1776	19	0	-0.17	0.42	1.1	1.38	-	-	-	-	-	-	-	-	-
LOC105226115	ID_1787	19	0	1.07	3.2	3.44	3.11	--	PREDICTED: neurogenic locus notch homolog protein 3 isoform X1 [Bactrocera dorsalis]	-	-	-	-	-	-	-
LOC105226127	ID_1795	19	0	0.58	0.63	1.52	1.83	PI4KA	PREDICTED: phosphatidylinositol 4-kinase alpha isoform X1 [Bactrocera latifrons]	Metabolism;Environmental Information Processing;Metabolism	Global and overview maps;Signal transduction;Carbohydrate metabolism	ko01100//Metabolic pathways;ko04070//Phosphatidylinositol signaling system;ko00562//Inositol phosphate metabolism	K00888;K00888;K00888	-	GO:0016772//transferase activity, transferring phosphorus-containing groups	GO:0046488//phosphatidylinositol metabolic process;GO:0048017//inositol lipid-mediated signaling
LOC105226155	ID_1805	19	0	0.27	0.58	0.8	1.71	--	PREDICTED: hyphally regulated cell wall protein 3 [Ceratitis capitata]	-	-	-	-	-	-	-
LOC105226158	ID_1806	19	0	0.78	1.09	1.44	1.58	LAM4	PREDICTED: uncharacterized membrane protein C20F10.07-like isoform X2 [Bactrocera oleae]	-	-	-	-	-	-	-
LOC105226163	ID_1810	19	0	-0.11	0.64	1.44	1.36	usf1	PREDICTED: hybrid signal transduction histidine kinase A [Bactrocera dorsalis]	-	-	-	-	-	-	-
LOC105226184	ID_1816	19	0	0.64	0.64	0.81	1.09	sgg	PREDICTED: protein kinase 3 isoform X1 [Bactrocera dorsalis]	Human Diseases;Human Diseases;Human Diseases;Human Diseases;Human Diseases;Human Diseases;Environmental Information Processing;Environmental Information Processing;Human Diseases;Human Diseases;Cellular Processes;Environmental Information Processing;Cellular Processes;Human Diseases;Environmental Information Processing;Organismal Systems;Organismal Systems;Human Diseases;Human Diseases;Organismal…	Cancers;Infectious diseases;Neurodegenerative diseases;Infectious diseases;Infectious diseases;Endocrine and metabolic diseases;Signal transduction;Signal transduction;Cancers;Infectious diseases;Cell growth and death;Signal transduction;Cellular community - eukaryotes;Infectious diseases;Signal transduction;Endocrine system;Endocrine system;Cancers;Endocrine and metabolic diseases;Development;Ne…	ko05200//Pathways in cancer;ko05165//Human papillomavirus infection;ko05010//Alzheimer disease;ko05166//HTLV-I infection;ko05169//Epstein-Barr virus infection;ko04932//Non-alcoholic fatty liver disease (NAFLD);ko04150//mTOR signaling pathway;ko04151//PI3K-Akt signaling pathway;ko05225//Hepatocellular carcinoma;ko05164//Influenza A;ko04110//Cell cycle;ko04310//Wnt signaling pathway;ko04510//Focal …	K03083;K03083;K03083;K03083;K03083;K03083;K03083;K03083;K03083;K03083;K03083;K03083;K03083;K03083;K03083;K03083;K03083;K03083;K03083;K03083;K03083;K03083;K03083;K03083;K03083;K03083;K03083;K03083;K03083;K03083;K03083;K03083;K03083;K03083;K03083;K03083;K03083;K03083;K03083;K03083;K03083;K03083;K03083	-	GO:0004672//protein kinase activity	-
LOC105226240	ID_1839	19	0	0	6.07	7.13	6.73	SLC17A4	PREDICTED: LOW QUALITY PROTEIN: putative inorganic phosphate cotransporter [Bactrocera dorsalis]	-	-	-	-	-	-	GO:0044763//single-organism cellular process
LOC105226264	ID_1846	19	0	1.58	0	4	5.17	Hs3st5	Heparan sulfate glucosamine 3-O-sulfotransferase 5, partial [Ceratitis capitata]	Metabolism	Glycan biosynthesis and metabolism	ko00534//Glycosaminoglycan biosynthesis - heparan sulfate / heparin	K08104	-	-	-
LOC105226271	ID_1847	19	0	0	8.13	6.49	7.38	SLC17A5	PREDICTED: putative inorganic phosphate cotransporter [Bactrocera dorsalis]	-	-	-	-	-	-	-
LOC105226277	ID_1849	19	0	0.26	0.25	2.17	2.8	ARHGEF11	Rho guanine nucleotide exchange factor 1, partial [Bactrocera dorsalis]	-	-	-	-	-	-	-
LOC105226286	ID_1851	19	0	1.46	2.33	2.71	3.12	--	PREDICTED: aquaporin-12 [Bactrocera dorsalis]	-	-	-	-	-	-	-
LOC105226287	ID_1852	19	0	0.22	1.05	1.11	1.28	Orct	PREDICTED: organic cation transporter protein [Bactrocera dorsalis]	Human Diseases	Cancers	ko05231//Choline metabolism in cancer	K08202	GO:0031224//intrinsic component of membrane	GO:0005215//transporter activity	GO:0044763//single-organism cellular process
LOC105226297	ID_1860	19	0	0.22	0.14	0.1	1.17	--	GM15697 [Drosophila sechellia]	-	-	-	-	GO:0031224//intrinsic component of membrane	GO:0016757//transferase activity, transferring glycosyl groups	GO:0006497//protein lipidation
LOC105226312	ID_1866	19	0	0.97	0.76	0.97	2.13	EcR	PREDICTED: ecdysone receptor [Bactrocera dorsalis]	Cellular Processes	Cell growth and death	ko04214//Apoptosis - fly	K14034	GO:0005694//chromosome;GO:0008230//ecdysone receptor holocomplex;GO:0043005//neuron projection	GO:0000982//transcription factor activity, RNA polymerase II core promoter proximal region sequence-specific binding;GO:0001223//transcription coactivator binding;GO:0004879//RNA polymerase II transcription factor activity, ligand-activated sequence-specific DNA binding;GO:0008289//lipid binding;GO:0038023//signaling receptor activity;GO:0044212//transcription regulatory region DNA binding;GO:004…	GO:0001700//embryonic development via the syncytial blastoderm;GO:0002682//regulation of immune system process;GO:0006357//regulation of transcription from RNA polymerase II promoter;GO:0007297//ovarian follicle cell migration;GO:0007420//brain development;GO:0007560//imaginal disc morphogenesis;GO:0007591//molting cycle, chitin-based cuticle;GO:0007613//memory;GO:0008345//larval locomotory behav…
LOC105226313	ID_1867	19	0	0	0	0	8.1	--	PREDICTED: tetranectin-like protein [Bactrocera dorsalis]	-	-	-	-	-	-	-
LOC105226316	ID_1869	19	0	1.18	0.96	1.52	2.2	-	-	-	-	-	-	-	-	-
LOC105226349	ID_1887	19	0	2.52	4.77	5.8	5.96	stp1	PREDICTED: low molecular weight phosphotyrosine protein phosphatase [Bactrocera dorsalis]	Metabolism;Cellular Processes;Metabolism;Metabolism	Global and overview maps;Cellular community - eukaryotes;Metabolism of cofactors and vitamins;Metabolism of cofactors and vitamins	ko01100//Metabolic pathways;ko04520//Adherens junction;ko00730//Thiamine metabolism;ko00740//Riboflavin metabolism	K14394;K14394;K14394;K14394	-	-	GO:0006470//protein dephosphorylation
LOC105226362	ID_1892	19	0	0.24	0.42	1.37	2.09	--	GH18914 [Drosophila grimshawi]	-	-	-	-	-	-	-
LOC105226372	ID_1895	19	0	1.56	2.65	3.06	2.86	-	-	-	-	-	-	-	-	-
LOC105226378	ID_1899	19	0	3.17	2.49	3.32	4	zfh2	PREDICTED: zinc finger protein 2-like, partial [Bactrocera dorsalis]	-	-	-	-	-	-	-
LOC105226381	ID_1901	19	0	0.51	0.31	1.01	1.46	abcG23	PREDICTED: ABC transporter G family member 23 [Bactrocera dorsalis]	-	-	-	-	-	-	-
LOC105226385	ID_1904	19	0	1.77	0.7	3.18	3.91	Tesk1	Dual specificity testis-specific protein kinase 1, partial [Bactrocera dorsalis]	-	-	-	-	-	GO:0004672//protein kinase activity;GO:0032550//purine ribonucleoside binding	GO:0006468//protein phosphorylation
LOC105226433	ID_1917	19	0	0.43	1.49	3.03	3.02	inf2	PREDICTED: formin-J [Bactrocera dorsalis]	-	-	-	-	-	-	-
LOC105226443	ID_1922	19	0	-0.47	-0.33	0.3	0.95	cue	PREDICTED: protein cueball [Bactrocera dorsalis]	-	-	-	-	GO:0016020//membrane	-	GO:0007276//gamete generation;GO:0030154//cell differentiation
LOC105226480	ID_1938	19	0	0.47	1.29	1.21	1.28	Got1	PREDICTED: aspartate aminotransferase, cytoplasmic isoform X1 [Bactrocera dorsalis]	Metabolism;Metabolism;Metabolism;Metabolism;Metabolism;Metabolism;Metabolism;Metabolism;Metabolism;Metabolism;Metabolism	Global and overview maps;Global and overview maps;Global and overview maps;Amino acid metabolism;Amino acid metabolism;Amino acid metabolism;Amino acid metabolism;Global and overview maps;Amino acid metabolism;Amino acid metabolism;Amino acid metabolism	ko01100//Metabolic pathways;ko01200//Carbon metabolism;ko01230//Biosynthesis of amino acids;ko00330//Arginine and proline metabolism;ko00270//Cysteine and methionine metabolism;ko00250//Alanine, aspartate and glutamate metabolism;ko00350//Tyrosine metabolism;ko01210//2-Oxocarboxylic acid metabolism;ko00220//Arginine biosynthesis;ko00360//Phenylalanine metabolism;ko00400//Phenylalanine, tyrosine a…	K14454;K14454;K14454;K14454;K14454;K14454;K14454;K14454;K14454;K14454;K14454	-	-	-
LOC105226487	ID_1943	19	0	0.13	0.08	1.29	2.05	aos	PREDICTED: protein giant-lens [Bactrocera dorsalis]	Environmental Information Processing;Organismal Systems	Signal transduction;Development	ko04013//MAPK signaling pathway - fly;ko04320//Dorso-ventral axis formation	K02104;K02104	-	-	-
LOC105226530	ID_1962	19	0	-0.41	0.02	0.49	0.77	--	PREDICTED: zinc finger protein 91 [Bactrocera dorsalis]	-	-	-	-	-	GO:0043169//cation binding	-
LOC105226534	ID_1963	19	0	-0.62	0.47	1.04	1.76	Slc22a3	PREDICTED: organic cation transporter-like protein [Bactrocera latifrons]	-	-	-	-	-	-	-
LOC105226535	ID_1964	19	0	-0.48	-0.26	0.28	0.65	tacc3	PREDICTED: transforming acidic coiled-coil-containing protein 2 isoform X1 [Bactrocera dorsalis]	Genetic Information Processing	Translation	ko03013//RNA transport	K14283	-	-	-
LOC105226574	ID_1982	19	0	0.49	0.38	0.95	1.57	EGLN1	PREDICTED: hypoxia-inducible factor prolyl hydroxylase [Bactrocera dorsalis]	-	-	-	-	-	GO:0016705//oxidoreductase activity, acting on paired donors, with incorporation or reduction of molecular oxygen;GO:0019842//vitamin binding;GO:0043169//cation binding	GO:0044710//single-organism metabolic process
LOC105226577	ID_1983	19	0	0.67	0.85	1.28	1.54	DPYS	PREDICTED: dihydropyrimidinase isoform X1 [Bactrocera dorsalis]	Metabolism;Metabolism;Metabolism;Metabolism;Metabolism	Global and overview maps;Xenobiotics biodegradation and metabolism;Nucleotide metabolism;Metabolism of other amino acids;Metabolism of cofactors and vitamins	ko01100//Metabolic pathways;ko00983//Drug metabolism - other enzymes;ko00240//Pyrimidine metabolism;ko00410//beta-Alanine metabolism;ko00770//Pantothenate and CoA biosynthesis	K01464;K01464;K01464;K01464;K01464	-	GO:0016810//hydrolase activity, acting on carbon-nitrogen (but not peptide) bonds	GO:0006206//pyrimidine nucleobase metabolic process
LOC105226622	ID_1999	19	0	1.25	2.09	2.26	2.93	Oct-TyrR	PREDICTED: tyramine receptor 1 [Bactrocera oleae]	-	-	-	-	-	-	GO:0007165//signal transduction
LOC105226631	ID_2001	19	0	0.68	2.7	3.31	3.02	--	PREDICTED: mpv17-like protein 2 [Bactrocera dorsalis]	Cellular Processes	Transport and catabolism	ko04146//Peroxisome	K13349	-	-	-
LOC105226634	ID_2002	19	0	0.58	0.93	1.17	1.32	-	-	-	-	-	-	-	-	-
LOC105226650	ID_2009	19	0	0.71	0.43	1.68	2.06	ARHGEF17	Rho guanine nucleotide exchange factor 17, partial [Bactrocera dorsalis]	-	-	-	-	-	-	GO:0043087//regulation of GTPase activity
LOC105226658	ID_2011	19	0	-0.19	-0.46	1.22	1.63	cnn	PREDICTED: centrosomin isoform X1 [Bactrocera latifrons]	-	-	-	-	-	-	-
LOC105226678	ID_2015	19	0	0.3	-0.1	1.24	1.92	unc-104	PREDICTED: kinesin-like protein unc-104 isoform X1 [Bactrocera latifrons]	-	-	-	-	-	-	-
LOC105226686	ID_2017	19	0	0.4	1.69	2.15	2.62	SLC17A5	PREDICTED: putative inorganic phosphate cotransporter isoform X1 [Bactrocera dorsalis]	-	-	-	-	GO:0031224//intrinsic component of membrane	-	GO:0006817//phosphate ion transport;GO:0044763//single-organism cellular process
LOC105226691	ID_2019	19	0	-0.6	-0.79	0.81	1.49	Alk	PREDICTED: ALK tyrosine kinase receptor [Bactrocera dorsalis]	Human Diseases;Human Diseases	Cancers;Cancers	ko05200//Pathways in cancer;ko05223//Non-small cell lung cancer	K05119;K05119	GO:0031224//intrinsic component of membrane	GO:0004713//protein tyrosine kinase activity;GO:0032550//purine ribonucleoside binding	GO:0006468//protein phosphorylation;GO:0007167//enzyme linked receptor protein signaling pathway
LOC105226699	ID_2022	19	0	0.78	0.21	2.48	3.03	--	PREDICTED: histone-lysine N-methyltransferase, H3 lysine-79 specific [Bactrocera oleae]	Human Diseases;Environmental Information Processing;Environmental Information Processing;Organismal Systems;Human Diseases;Cellular Processes;Organismal Systems;Human Diseases;Human Diseases;Organismal Systems;Organismal Systems;Environmental Information Processing;Organismal Systems;Environmental Information Processing;Human Diseases	Infectious diseases;Signal transduction;Signal transduction;Immune system;Infectious diseases;Cell growth and death;Immune system;Infectious diseases;Infectious diseases;Development;Immune system;Signal transduction;Immune system;Signal transduction;Infectious diseases	ko05169//Epstein-Barr virus infection;ko04010//MAPK signaling pathway;ko04013//MAPK signaling pathway - fly;ko04624//Toll and Imd signaling pathway;ko05168//Herpes simplex infection;ko04214//Apoptosis - fly;ko04621//NOD-like receptor signaling pathway;ko05145//Toxoplasmosis;ko05162//Measles;ko04380//Osteoclast differentiation;ko04620//Toll-like receptor signaling pathway;ko04668//TNF signaling pa…	K04404;K04404;K04404;K04404;K04404;K04404;K04404;K04404;K04404;K04404;K04404;K04404;K04404;K04404;K04404	-	-	-
LOC105226702	ID_2023	19	0	-0.06	0.84	0.99	0.89	NDUFA6	PREDICTED: NADH dehydrogenase [ubiquinone] 1 alpha subcomplex subunit 6 [Bactrocera dorsalis]	Metabolism;Organismal Systems;Human Diseases;Human Diseases;Metabolism;Human Diseases;Human Diseases;Organismal Systems	Global and overview maps;Environmental adaptation;Neurodegenerative diseases;Neurodegenerative diseases;Energy metabolism;Neurodegenerative diseases;Endocrine and metabolic diseases;Nervous system	ko01100//Metabolic pathways;ko04714//Thermogenesis;ko05016//Huntington disease;ko05010//Alzheimer disease;ko00190//Oxidative phosphorylation;ko05012//Parkinson disease;ko04932//Non-alcoholic fatty liver disease (NAFLD);ko04723//Retrograde endocannabinoid signaling	K03950;K03950;K03950;K03950;K03950;K03950;K03950;K03950	-	-	-
LOC105226743	ID_2037	19	0	0.61	0.38	0.77	1.36	Ube2o	PREDICTED: (E3-independent) E2 ubiquitin-conjugating enzyme UBE2O [Bactrocera dorsalis]	Genetic Information Processing	Folding, sorting and degradation	ko04120//Ubiquitin mediated proteolysis	K10581	-	-	-
LOC105226750	ID_2040	19	0	1.25	1.52	1.91	2.33	chac1	PREDICTED: glutathione-specific gamma-glutamylcyclotransferase 1 [Bactrocera dorsalis]	Metabolism;Metabolism	Global and overview maps;Metabolism of other amino acids	ko01100//Metabolic pathways;ko00480//Glutathione metabolism	K07232;K07232	-	-	-
LOC105226770	ID_2051	19	0	-0.05	-0.1	1.27	1.3	unc-94	PREDICTED: tropomodulin isoform X1 [Bactrocera dorsalis]	-	-	-	-	-	-	-
LOC105226820	ID_2070	19	0	1.04	1.08	1.71	1.51	NFIX	PREDICTED: mucin-5AC [Bactrocera dorsalis]	-	-	-	-	-	-	-
LOC105226827	ID_2074	19	0	0.96	0.65	1.43	1.82	Patronin	PREDICTED: patronin isoform X1 [Bactrocera dorsalis]	-	-	-	-	-	-	-
LOC105226891	ID_2099	19	0	1.6	2.51	2.75	2.76	--	PREDICTED: protein msta [Bactrocera dorsalis]	-	-	-	-	-	-	-
LOC105226892	ID_2100	19	0	0.15	1.09	1.41	1.44	Ipp	PREDICTED: BTB/POZ domain-containing protein 9 isoform X1 [Bactrocera dorsalis]	-	-	-	-	-	-	-
LOC105226906	ID_2106	19	0	-0.09	-0.1	1.08	1.72	--	PREDICTED: serine-rich adhesin for platelets isoform X1 [Bactrocera oleae]	-	-	-	-	-	-	-
LOC105226918	ID_2114	19	0	-0.51	-0.54	1.06	0.93	CTNNAL1	PREDICTED: alpha-catulin [Bactrocera dorsalis]	-	-	-	-	-	GO:0003779//actin binding	GO:0007265//Ras protein signal transduction
LOC105226924	ID_2118	19	0	1.04	0.61	2.09	2.54	UBL3	PREDICTED: homeobox protein 5 [Bactrocera dorsalis]	-	-	-	-	-	-	-
LOC105226943	ID_2130	19	0	-0.53	0.62	0.99	0.87	--	PREDICTED: zinc finger matrin-type protein 3 isoform X1 [Bactrocera dorsalis]	-	-	-	-	-	GO:0046914//transition metal ion binding	-
LOC105226947	ID_2133	19	0	0.52	0.67	2.26	2.72	TOB1	PREDICTED: protein Tob1 isoform X1 [Bactrocera dorsalis]	Genetic Information Processing	Folding, sorting and degradation	ko03018//RNA degradation	K14443	-	-	-
LOC105226954	ID_2138	19	0	0	0.8	1.14	0.91	MAP2K6	PREDICTED: dual specificity mitogen-activated protein kinase kinase 6 [Bactrocera dorsalis]	Organismal Systems;Human Diseases;Environmental Information Processing;Human Diseases;Environmental Information Processing;Organismal Systems;Environmental Information Processing;Cellular Processes;Organismal Systems;Organismal Systems;Human Diseases;Human Diseases;Organismal Systems;Organismal Systems;Environmental Information Processing	Environmental adaptation;Infectious diseases;Signal transduction;Infectious diseases;Signal transduction;Immune system;Signal transduction;Cell growth and death;Endocrine system;Sensory system;Infectious diseases;Neurodegenerative diseases;Immune system;Immune system;Signal transduction	ko04714//Thermogenesis;ko05169//Epstein-Barr virus infection;ko04010//MAPK signaling pathway;ko05164//Influenza A;ko04013//MAPK signaling pathway - fly;ko04624//Toll and Imd signaling pathway;ko04015//Rap1 signaling pathway;ko04218//Cellular senescence;ko04912//GnRH signaling pathway;ko04750//Inflammatory mediator regulation of TRP channels;ko05145//Toxoplasmosis;ko05014//Amyotrophic lateral scle…	K04432;K04432;K04432;K04432;K04432;K04432;K04432;K04432;K04432;K04432;K04432;K04432;K04432;K04432;K04432	-	GO:0004672//protein kinase activity;GO:0032550//purine ribonucleoside binding	GO:0006464//cellular protein modification process;GO:0010646//regulation of cell communication
LOC105226977	ID_2149	19	0	0	0	8.08	9.7	--	PREDICTED: vitellogenin-like [Bactrocera cucurbitae]	-	-	-	-	-	-	-
LOC105226992	ID_2154	19	0	2.12	2.36	2.96	2.83	sls	PREDICTED: LOW QUALITY PROTEIN: titin-like [Bactrocera dorsalis]	Human Diseases;Human Diseases	Cardiovascular diseases;Cardiovascular diseases	ko05410//Hypertrophic cardiomyopathy (HCM);ko05414//Dilated cardiomyopathy (DCM)	K12567;K12567	-	-	-
LOC105226994	ID_2155	19	0	0.93	1.6	2.9	3.82	sls	PREDICTED: titin-like, partial [Bactrocera dorsalis]	Human Diseases;Human Diseases	Cardiovascular diseases;Cardiovascular diseases	ko05410//Hypertrophic cardiomyopathy (HCM);ko05414//Dilated cardiomyopathy (DCM)	K12567;K12567	-	-	-
LOC105226995	ID_2156	19	0	1.53	1.6	2.46	2.78	Ttn	PREDICTED: titin homolog isoform X1 [Bactrocera dorsalis]	-	-	-	-	-	-	-
LOC105227000	ID_2159	19	0	0.19	0.19	1.58	1.93	ttn-1	PREDICTED: muscle M-line assembly protein unc-89 [Bactrocera dorsalis]	Human Diseases;Human Diseases	Cardiovascular diseases;Cardiovascular diseases	ko05410//Hypertrophic cardiomyopathy (HCM);ko05414//Dilated cardiomyopathy (DCM)	K12567;K12567	-	-	-
LOC105227005	ID_2160	19	0	1.72	1.09	1.8	2.56	egl-3	PREDICTED: neuroendocrine convertase 2 [Bactrocera dorsalis]	-	-	-	-	-	GO:0070011//peptidase activity, acting on L-amino acid peptides	GO:0019538//protein metabolic process
LOC105227025	ID_2173	19	0	1.28	1	2.16	2.83	Map205	PREDICTED: 205 kDa microtubule-associated protein isoform X1 [Bactrocera dorsalis]	-	-	-	-	-	-	-
LOC105227071	ID_2194	19	0	0.25	0.26	0.86	1.12	sra	PREDICTED: LOW QUALITY PROTEIN: protein sarah [Bactrocera dorsalis]	-	-	-	-	-	-	-
LOC105227075	ID_2197	19	0	0.17	0.11	0.55	1.13	--	Ephrin-B2a, partial [Bactrocera dorsalis]	Organismal Systems	Development	ko04360//Axon guidance	K05463	-	-	-
LOC105227081	ID_2200	19	0	0.26	0.94	1.33	1.4	--	PREDICTED: MICOS complex subunit MIC27 [Bactrocera oleae]	-	-	-	-	-	-	-
LOC105227108	ID_2213	19	0	-1.58	-0.58	1.71	2.12	npas4a	Neuronal PAS domain-containing protein 4, partial [Ceratitis capitata]	-	-	-	-	-	-	GO:0009987//cellular process
LOC105227115	ID_2218	19	0	0.79	0.88	1.59	1.72	TMEM134	PREDICTED: transmembrane protein 134 [Bactrocera latifrons]	-	-	-	-	-	-	-
LOC105227121	ID_2221	19	0	1.38	2.2	3.14	3.51	-	-	-	-	-	-	-	-	-
LOC105227128	ID_2225	19	0	0.28	3.1	2.87	2.74	--	PREDICTED: ganglioside-induced differentiation-associated protein 1 [Bactrocera dorsalis]	-	-	-	-	-	-	-
LOC105227150	ID_2238	19	0	0.34	0.15	0.82	1.31	CG11505	PREDICTED: la-related protein CG11505 isoform X1 [Bactrocera dorsalis]	-	-	-	-	-	-	-
LOC105227176	ID_2249	19	0	1.94	2.42	2.92	3.31	bab2	Longitudinals lacking protein, isoforms H/M/V, partial [Bactrocera dorsalis]	-	-	-	-	-	-	-
LOC105227182	ID_2251	19	0	0.97	4.52	5	5.51	FucTA	PREDICTED: glycoprotein 3-alpha-L-fucosyltransferase A [Bactrocera dorsalis]	Metabolism	Global and overview maps	ko01100//Metabolic pathways	K00753	GO:0016020//membrane	GO:0016757//transferase activity, transferring glycosyl groups	GO:0070085//glycosylation
LOC105227183	ID_2252	19	0	1.9	1.36	2.34	2.5	Unc13a	PREDICTED: protein unc-13 homolog A-like [Bactrocera dorsalis]	Organismal Systems	Nervous system	ko04721//Synaptic vesicle cycle	K15293	-	GO:0008289//lipid binding;GO:0043169//cation binding	GO:0007165//signal transduction
LOC105227256	ID_2276	19	0	0.03	1.14	1.39	1.77	FucTC	PREDICTED: alpha-(1,3)-fucosyltransferase C [Bactrocera dorsalis]	-	-	-	-	GO:0016020//membrane	GO:0016757//transferase activity, transferring glycosyl groups	GO:0070085//glycosylation
LOC105227281	ID_2285	19	0	0.48	1.5	1.96	2.21	Pfk	PREDICTED: ATP-dependent 6-phosphofructokinase isoform X2 [Bactrocera dorsalis]	Metabolism;Metabolism;Organismal Systems;Environmental Information Processing;Metabolism;Environmental Information Processing;Organismal Systems;Metabolism;Genetic Information Processing;Human Diseases;Metabolism;Metabolism;Metabolism	Global and overview maps;Global and overview maps;Endocrine system;Signal transduction;Global and overview maps;Signal transduction;Endocrine system;Carbohydrate metabolism;Folding, sorting and degradation;Cancers;Carbohydrate metabolism;Carbohydrate metabolism;Carbohydrate metabolism	ko01100//Metabolic pathways;ko01200//Carbon metabolism;ko04919//Thyroid hormone signaling pathway;ko04066//HIF-1 signaling pathway;ko01230//Biosynthesis of amino acids;ko04152//AMPK signaling pathway;ko04922//Glucagon signaling pathway;ko00010//Glycolysis / Gluconeogenesis;ko03018//RNA degradation;ko05230//Central carbon metabolism in cancer;ko00052//Galactose metabolism;ko00051//Fructose and man…	K00850;K00850;K00850;K00850;K00850;K00850;K00850;K00850;K00850;K00850;K00850;K00850;K00850	GO:0044424//intracellular part	GO:0016772//transferase activity, transferring phosphorus-containing groups;GO:0032550//purine ribonucleoside binding	GO:0006090//pyruvate metabolic process;GO:0016310//phosphorylation
LOC105227286	ID_2288	19	0	2.42	4.63	4.66	4.89	-	-	-	-	-	-	-	-	-
LOC105227303	ID_2297	19	0	0.29	0.22	0.63	1.01	-	-	-	-	-	-	-	-	-
LOC105227320	ID_2304	19	0	1.92	2.39	2.42	2.87	--	PREDICTED: protein msta [Bactrocera dorsalis]	-	-	-	-	-	-	-
LOC105227351	ID_2315	19	0	0.49	0.14	1.74	2.24	MAST2	Microtubule-associated serine/threonine-protein kinase 3 [Bactrocera dorsalis]	-	-	-	-	-	GO:0004672//protein kinase activity;GO:0032550//purine ribonucleoside binding;GO:0046872//metal ion binding	GO:0006464//cellular protein modification process;GO:0006796//phosphate-containing compound metabolic process
LOC105227362	ID_2319	19	0	0.11	0.48	1.08	1.21	GluClalpha	PREDICTED: uncharacterized protein LOC105227362 isoform X1 [Bactrocera dorsalis]	-	-	-	-	-	-	-
LOC105227390	ID_2322	19	0	0.24	0.25	1.16	1.35	Plekhg6	PREDICTED: pleckstrin homology domain-containing family G member 5 isoform X3 [Bactrocera dorsalis]	-	-	-	-	-	-	-
LOC105227411	ID_2332	19	0	0.68	0.94	1.35	1.45	Ac76E	PREDICTED: adenylate cyclase type 2 isoform X1 [Bactrocera dorsalis]	Human Diseases;Organismal Systems;Metabolism;Human Diseases;Organismal Systems;Environmental Information Processing;Organismal Systems;Human Diseases;Cellular Processes;Environmental Information Processing;Organismal Systems;Environmental Information Processing;Environmental Information Processing;Human Diseases;Environmental Information Processing;Organismal Systems;Organismal Systems;Organismal…	Cancers;Environmental adaptation;Nucleotide metabolism;Infectious diseases;Digestive system;Signal transduction;Nervous system;Infectious diseases;Cell growth and death;Signal transduction;Endocrine system;Signal transduction;Signal transduction;Endocrine and metabolic diseases;Signal transduction;Circulatory system;Circulatory system;Digestive system;Endocrine system;Endocrine system;Endocrine s…	ko05200//Pathways in cancer;ko04714//Thermogenesis;ko00230//Purine metabolism;ko05166//HTLV-I infection;ko04972//Pancreatic secretion;ko04024//cAMP signaling pathway;ko04723//Retrograde endocannabinoid signaling;ko05163//Human cytomegalovirus infection;ko04114//Oocyte meiosis;ko04015//Rap1 signaling pathway;ko04921//Oxytocin signaling pathway;ko04020//Calcium signaling pathway;ko04072//Phospholip…	K08042;K08042;K08042;K08042;K08042;K08042;K08042;K08042;K08042;K08042;K08042;K08042;K08042;K08042;K08042;K08042;K08042;K08042;K08042;K08042;K08042;K08042;K08042;K08042;K08042;K08042;K08042;K08042;K08042;K08042;K08042;K08042;K08042;K08042;K08042;K08042;K08042;K08042;K08042;K08042;K08042;K08042;K08042;K08042;K08042;K08042;K08042	GO:0031224//intrinsic component of membrane	GO:0016829//lyase activity	GO:0007165//signal transduction;GO:0009165//nucleotide biosynthetic process
LOC105227428	ID_2342	19	0	-0.19	0.61	1.76	1.92	-	-	-	-	-	-	-	-	-
LOC105227461	ID_2350	19	0	1.11	1.55	2.59	3.55	2023-09-04	Septin-4, partial [Ceratitis capitata]	Cellular Processes;Cellular Processes	Cell growth and death;Cell growth and death	ko04210//Apoptosis;ko04215//Apoptosis - multiple species	K16943;K16943	GO:0032156//septin cytoskeleton	GO:0017111//nucleoside-triphosphatase activity;GO:0032550//purine ribonucleoside binding	GO:0061640//cytoskeleton-dependent cytokinesis
LOC105227489	ID_2364	19	0	-0.05	-0.29	0.72	1.26	Mtmr3	PREDICTED: myotubularin-related protein 3 isoform X1 [Bactrocera latifrons]	Metabolism;Cellular Processes;Environmental Information Processing;Metabolism	Global and overview maps;Transport and catabolism;Signal transduction;Carbohydrate metabolism	ko01100//Metabolic pathways;ko04140//Autophagy - animal;ko04070//Phosphatidylinositol signaling system;ko00562//Inositol phosphate metabolism	K18082;K18082;K18082;K18082	-	-	-
LOC105227504	ID_2370	19	0	0.08	0.76	1.39	1.79	Tmc5	PREDICTED: transmembrane channel-like protein 7 [Bactrocera dorsalis]	-	-	-	-	-	-	-
LOC105227540	ID_2382	19	0	0.47	0.57	1.16	1.23	slo	PREDICTED: calcium-activated potassium channel slowpoke isoform X1 [Bactrocera latifrons]	Organismal Systems;Environmental Information Processing;Organismal Systems;Organismal Systems;Organismal Systems;Organismal Systems	Digestive system;Signal transduction;Circulatory system;Digestive system;Endocrine system;Endocrine system	ko04972//Pancreatic secretion;ko04022//cGMP - PKG signaling pathway;ko04270//Vascular smooth muscle contraction;ko04970//Salivary secretion;ko04911//Insulin secretion;ko04924//Renin secretion	K04936;K04936;K04936;K04936;K04936;K04936	-	-	-
LOC105227545	ID_2384	19	0	0.61	1.1	1.1	1.54	--	PREDICTED: uncharacterized protein LOC105227545 [Bactrocera dorsalis]	-	-	-	-	-	-	-
LOC105227552	ID_2388	19	0	1.04	1.86	2.16	2.12	FBXL7	PREDICTED: F-box/LRR-repeat protein 7 isoform X1 [Bactrocera dorsalis]	-	-	-	-	-	GO:0019787//ubiquitin-like protein transferase activity	GO:0043161//proteasome-mediated ubiquitin-dependent protein catabolic process
LOC105227577	ID_2394	19	0	0.16	0.88	1.3	1.39	--	GH21660 [Drosophila grimshawi]	-	-	-	-	-	-	-
LOC105227588	ID_2397	19	0	0.73	0.83	0.59	1.52	TG	Papilin [Bactrocera dorsalis]	-	-	-	-	-	GO:0004866//endopeptidase inhibitor activity	GO:0010466//negative regulation of peptidase activity
LOC105227593	ID_2399	19	0	0.27	0.28	1.45	1.69	Klp98A	PREDICTED: kinesin-like protein Klp98A [Bactrocera dorsalis]	-	-	-	-	GO:0005875//microtubule associated complex	GO:0003774//motor activity;GO:0005543//phospholipid binding;GO:0015631//tubulin binding;GO:0032550//purine ribonucleoside binding	GO:0007017//microtubule-based process
LOC105227622	ID_2412	19	0	-0.12	1.32	1.63	1.38	--	GL23592 [Drosophila persimilis]	-	-	-	-	-	-	-
LOC105227641	ID_2422	19	0	-0.47	0.11	0.03	0.95	--	PREDICTED: little elongation complex subunit 2 [Bactrocera dorsalis]	-	-	-	-	-	-	-
LOC105227669	ID_2436	19	0	0.18	0.57	0.99	1.51	MYLK	PREDICTED: titin isoform X10 [Bactrocera dorsalis]	-	-	-	-	-	-	-
LOC105227684	ID_2443	19	0	5.43	5.35	6.4	6.24	--	PREDICTED: uncharacterized protein LOC105227684 [Bactrocera dorsalis]	-	-	-	-	-	GO:0016740//transferase activity	GO:0006796//phosphate-containing compound metabolic process
LOC105227692	ID_2445	19	0	0.11	0.58	0.93	1.12	slc25a35	PREDICTED: solute carrier family 25 member 35 [Bactrocera dorsalis]	-	-	-	-	GO:0031224//intrinsic component of membrane	-	-
LOC105227696	ID_2447	19	0	-0.32	0.17	0.33	1.02	--	PREDICTED: uncharacterized protein LOC105227696 isoform X1 [Bactrocera dorsalis]	-	-	-	-	-	-	-
LOC105227702	ID_2451	19	0	-0.12	0	1.08	1.41	--	PREDICTED: uncharacterized protein LOC105227702 [Bactrocera dorsalis]	-	-	-	-	-	-	-
LOC105227726	ID_2461	19	0	0.79	1.04	1.98	2.48	Fam13a	PREDICTED: protein FAM13A isoform X1 [Bactrocera dorsalis]	-	-	-	-	-	-	-
LOC105227734	ID_2466	19	0	0.41	-0.05	1.62	2.24	Pde8	PREDICTED: high affinity cAMP-specific and IBMX-insensitive 3',5'-cyclic phosphodiesterase 8A isoform X1 [Bactrocera dorsalis]	Metabolism;Human Diseases;Human Diseases;Organismal Systems	Nucleotide metabolism;Endocrine and metabolic diseases;Substance dependence;Endocrine system	ko00230//Purine metabolism;ko04934//Cushing syndrome;ko05032//Morphine addiction;ko04927//Cortisol synthesis and secretion	K18437;K18437;K18437;K18437	-	GO:0004112//cyclic-nucleotide phosphodiesterase activity;GO:0060089//molecular transducer activity	GO:0050794//regulation of cellular process
LOC105227737	ID_2467	19	0	0.28	0.01	0.29	1.14	retn	PREDICTED: protein dead ringer isoform X1 [Bactrocera dorsalis]	-	-	-	-	-	-	-
LOC105227742	ID_2470	19	0	2.56	2.29	2.75	3.27	Vha44	PREDICTED: V-type proton ATPase subunit C-like [Bactrocera dorsalis]	Metabolism;Human Diseases;Metabolism;Environmental Information Processing;Cellular Processes;Human Diseases;Organismal Systems;Human Diseases;Human Diseases;Organismal Systems	Global and overview maps;Infectious diseases;Energy metabolism;Signal transduction;Transport and catabolism;Infectious diseases;Nervous system;Infectious diseases;Immune diseases;Excretory system	ko01100//Metabolic pathways;ko05165//Human papillomavirus infection;ko00190//Oxidative phosphorylation;ko04150//mTOR signaling pathway;ko04145//Phagosome;ko05110//Vibrio cholerae infection;ko04721//Synaptic vesicle cycle;ko05120//Epithelial cell signaling in Helicobacter pylori infection;ko05323//Rheumatoid arthritis;ko04966//Collecting duct acid secretion	K02148;K02148;K02148;K02148;K02148;K02148;K02148;K02148;K02148;K02148	-	-	-
LOC105227755	ID_2474	19	0	-0.17	0.37	0.84	0.64	CHHL	PREDICTED: crustacean hyperglycemic hormone isoform X2 [Bactrocera dorsalis]	-	-	-	-	-	-	-
LOC105227757	ID_2475	19	0	-0.26	-0.03	0.42	0.82	-	-	-	-	-	-	-	-	-
LOC105227765	ID_2477	19	0	1.07	1.85	2.17	2.13	--	GH21492 [Drosophila grimshawi]	-	-	-	-	-	-	-
LOC105227766	ID_2478	19	0	-0.2	0.74	0.78	1.09	Cd53	PREDICTED: 23 kDa integral membrane protein [Bactrocera dorsalis]	Cellular Processes;Human Diseases	Transport and catabolism;Cancers	ko04142//Lysosome;ko05205//Proteoglycans in cancer	K06497;K06497	GO:0031224//intrinsic component of membrane	-	-
LOC105227771	ID_2481	19	0	2.44	4.78	5.27	5.09	CD63	PREDICTED: protein late bloomer [Bactrocera dorsalis]	-	-	-	-	GO:0031224//intrinsic component of membrane	-	-
LOC105227772	ID_2482	19	0	1.24	2.34	2.25	2.66	--	PREDICTED: tetraspanin-9 [Bactrocera dorsalis]	-	-	-	-	GO:0031224//intrinsic component of membrane	-	-
LOC105227773	ID_2483	19	0	0.56	1.74	1.94	2.15	--	PREDICTED: 23 kDa integral membrane protein [Bactrocera dorsalis]	-	-	-	-	-	-	-
LOC105227793	ID_2488	19	0	2.64	2.3	4.34	4.92	KCNH8	PREDICTED: potassium voltage-gated channel subfamily H member 8 [Bactrocera dorsalis]	-	-	-	-	GO:0034705//potassium channel complex	GO:0005244//voltage-gated ion channel activity;GO:0005267//potassium channel activity;GO:0060089//molecular transducer activity	GO:0030001//metal ion transport;GO:0034220//ion transmembrane transport;GO:0035556//intracellular signal transduction
LOC105227829	ID_2501	19	0	0.51	-0.08	1.3	1.86	--	PREDICTED: uncharacterized protein LOC105227829 isoform X1 [Bactrocera dorsalis]	-	-	-	-	-	-	-
LOC105227834	ID_2502	19	0	0.07	1.02	2	2.54	--	PREDICTED: M-phase inducer phosphatase [Bactrocera latifrons]	-	-	-	-	-	-	-
LOC105227846	ID_2507	19	0	0.91	1.35	1.78	1.82	PLPP1	Peripheral plasma membrane protein CASK [Ceratitis capitata]	Metabolism;Environmental Information Processing;Metabolism;Human Diseases;Organismal Systems;Metabolism;Metabolism;Organismal Systems;Metabolism	Global and overview maps;Signal transduction;Lipid metabolism;Cancers;Immune system;Lipid metabolism;Lipid metabolism;Digestive system;Lipid metabolism	ko01100//Metabolic pathways;ko04072//Phospholipase D signaling pathway;ko00564//Glycerophospholipid metabolism;ko05231//Choline metabolism in cancer;ko04666//Fc gamma R-mediated phagocytosis;ko00561//Glycerolipid metabolism;ko00600//Sphingolipid metabolism;ko04975//Fat digestion and absorption;ko00565//Ether lipid metabolism	K01080;K01080;K01080;K01080;K01080;K01080;K01080;K01080;K01080	-	-	-
LOC105227848	ID_2508	19	0	-0.1	1.4	1.72	2.02	PLPP1	GM22446 [Drosophila sechellia]	Metabolism;Environmental Information Processing;Metabolism;Human Diseases;Organismal Systems;Metabolism;Metabolism;Organismal Systems;Metabolism	Global and overview maps;Signal transduction;Lipid metabolism;Cancers;Immune system;Lipid metabolism;Lipid metabolism;Digestive system;Lipid metabolism	ko01100//Metabolic pathways;ko04072//Phospholipase D signaling pathway;ko00564//Glycerophospholipid metabolism;ko05231//Choline metabolism in cancer;ko04666//Fc gamma R-mediated phagocytosis;ko00561//Glycerolipid metabolism;ko00600//Sphingolipid metabolism;ko04975//Fat digestion and absorption;ko00565//Ether lipid metabolism	K01080;K01080;K01080;K01080;K01080;K01080;K01080;K01080;K01080	-	-	GO:0008152//metabolic process
LOC105227865	ID_2515	19	0	-0.32	-0.27	0.88	1.64	-	-	-	-	-	-	-	-	-
LOC105227870	ID_2518	19	0	0.99	1.5	2.04	1.99	ACSL5	PREDICTED: long-chain-fatty-acid--CoA ligase 5 [Bactrocera dorsalis]	Metabolism;Organismal Systems;Cellular Processes;Metabolism;Metabolism;Organismal Systems;Organismal Systems;Cellular Processes;Metabolism	Global and overview maps;Environmental adaptation;Transport and catabolism;Global and overview maps;Lipid metabolism;Endocrine system;Endocrine system;Cell growth and death;Lipid metabolism	ko01100//Metabolic pathways;ko04714//Thermogenesis;ko04146//Peroxisome;ko01212//Fatty acid metabolism;ko00071//Fatty acid degradation;ko03320//PPAR signaling pathway;ko04920//Adipocytokine signaling pathway;ko04216//Ferroptosis;ko00061//Fatty acid biosynthesis	K01897;K01897;K01897;K01897;K01897;K01897;K01897;K01897;K01897	-	-	-
LOC105227881	ID_2526	19	0	0.62	2.41	3.24	2.94	SDR-1	Dehydrogenase/reductase SDR family member 11 [Bactrocera dorsalis]	Metabolism;Metabolism	Metabolism of terpenoids and polyketides;Metabolism of terpenoids and polyketides	ko00981//Insect hormone biosynthesis;ko00900//Terpenoid backbone biosynthesis	K15890;K15890	-	-	-
LOC105227884	ID_2528	19	0	0.77	1.06	2.25	2.68	MAFA	PREDICTED: transcription factor MafB [Bactrocera dorsalis]	-	-	-	-	GO:0043231//intracellular membrane-bounded organelle	GO:0001071//nucleic acid binding transcription factor activity;GO:0003677//DNA binding	GO:0010468//regulation of gene expression;GO:0034645//cellular macromolecule biosynthetic process
LOC105227885	ID_2529	19	0	2.26	1.15	3.78	4.6	--	PREDICTED: cell wall integrity and stress response component 4 [Musca domestica]	-	-	-	-	-	-	-
LOC105227889	ID_2530	19	0	6.13	5.55	9.98	11.05	CRIM1	PREDICTED: flocculation protein FLO11 [Bactrocera dorsalis]	-	-	-	-	-	-	-
LOC105227906	ID_2535	19	0	0.86	0.16	2.17	2.5	-	-	-	-	-	-	-	-	-
LOC105227954	ID_2547	19	0	0.99	0.59	1.23	2.5	SPR	PREDICTED: sex peptide receptor-like [Bactrocera latifrons]	-	-	-	-	GO:0031224//intrinsic component of membrane	-	GO:0007166//cell surface receptor signaling pathway
LOC105227962	ID_2550	19	0	0.04	0.79	1.62	2.42	--	GL11874 [Drosophila persimilis]	-	-	-	-	-	-	-
LOC105227966	ID_2552	19	0	1.4	0.94	2.02	2.49	-	-	-	-	-	-	-	-	-
LOC105227989	ID_2567	19	0	-0.04	0.35	0.74	1.23	--	O-acetyl-ADP-ribose deacetylase 1 [Ceratitis capitata]	-	-	-	-	-	-	-
LOC105228039	ID_2582	19	0	-0.18	0.24	1.87	5.38	Cyp6a14	PREDICTED: probable cytochrome P450 6a13 [Bactrocera dorsalis]	-	-	-	-	-	-	-
LOC105228043	ID_2583	19	0	0.89	0.89	1.77	1.81	Grm2	PREDICTED: metabotropic glutamate receptor 2-like isoform X1 [Bactrocera latifrons]	-	-	-	-	GO:0031224//intrinsic component of membrane	GO:0004888//transmembrane signaling receptor activity	GO:0007166//cell surface receptor signaling pathway
LOC105228060	ID_2594	19	0	0.98	2.88	3.3	3.63	CG4928	PREDICTED: UNC93-like protein [Bactrocera dorsalis]	-	-	-	-	-	-	-
LOC105228061	ID_2595	19	0	0.04	-0.26	0.71	1.22	POU6F2	PREDICTED: serine-rich adhesin for platelets isoform X1 [Bactrocera dorsalis]	-	-	-	-	-	-	-
LOC105228108	ID_2620	19	0	0.06	0.14	0.89	1.29	EHBP1	PREDICTED: LOW QUALITY PROTEIN: EH domain-binding protein 1 [Bactrocera dorsalis]	-	-	-	-	-	-	-
LOC105228111	ID_2622	19	0	0.33	1.04	1.65	2.09	--	Protein kinase C-like 3 [Bactrocera dorsalis]	-	-	-	-	-	-	-
LOC105228135	ID_2632	19	0	0.11	0.98	1.6	1.14	--	PREDICTED: uncharacterized protein LOC105228135 [Bactrocera dorsalis]	-	-	-	-	-	-	-
LOC105228139	ID_2634	19	0	0.67	1.5	1.8	1.58	Mlp84B	PREDICTED: muscle LIM protein Mlp84B isoform X1 [Bactrocera dorsalis]	-	-	-	-	-	GO:0043169//cation binding	-
LOC105228155	ID_2639	19	0	1.52	2.25	2.95	2.87	--	PREDICTED: protein msta isoform X1 [Bactrocera dorsalis]	-	-	-	-	-	-	-
LOC105228157	ID_2641	19	0	0.3	1.8	2.71	2.36	SLC12A6	PREDICTED: solute carrier family 12 member 6 isoform X1 [Bactrocera dorsalis]	Organismal Systems	Nervous system	ko04727//GABAergic synapse	K14427	-	-	-
LOC105228226	ID_2668	19	0	1.12	5.22	6.32	5.73	Dsk	PREDICTED: drosulfakinins [Bactrocera dorsalis]	-	-	-	-	-	-	-
LOC105228247	ID_2678	19	0	1.14	0.96	1.69	1.72	Arfgef3	PREDICTED: brefeldin A-inhibited guanine nucleotide-exchange protein 3 [Bactrocera dorsalis]	-	-	-	-	-	-	GO:0043087//regulation of GTPase activity
LOC105228267	ID_2683	19	0	-0.1	0.4	0.79	1.03	Ptpn9	PREDICTED: tyrosine-protein phosphatase non-receptor type 9 isoform X1 [Bactrocera dorsalis]	-	-	-	-	-	GO:0042578//phosphoric ester hydrolase activity	GO:0006470//protein dephosphorylation
LOC105228286	ID_2688	19	0	0.87	1.74	3.18	3.38	PRKCD	PREDICTED: serine/threonine-protein kinase CST20 isoform X1 [Bactrocera dorsalis]	Cellular Processes;Organismal Systems;Organismal Systems;Organismal Systems;Organismal Systems;Human Diseases;Organismal Systems;Organismal Systems;Organismal Systems;Organismal Systems;Human Diseases;Organismal Systems;Human Diseases	Transport and catabolism;Circulatory system;Endocrine system;Immune system;Immune system;Endocrine and metabolic diseases;Nervous system;Endocrine system;Sensory system;Immune system;Endocrine and metabolic diseases;Immune system;Endocrine and metabolic diseases	ko04140//Autophagy - animal;ko04270//Vascular smooth muscle contraction;ko04915//Estrogen signaling pathway;ko04062//Chemokine signaling pathway;ko04666//Fc gamma R-mediated phagocytosis;ko04931//Insulin resistance;ko04722//Neurotrophin signaling pathway;ko04912//GnRH signaling pathway;ko04750//Inflammatory mediator regulation of TRP channels;ko04621//NOD-like receptor signaling pathway;ko04933//…	K06068;K06068;K06068;K06068;K06068;K06068;K06068;K06068;K06068;K06068;K06068;K06068;K06068	-	-	-
LOC105228291	ID_2689	19	0	0	0	9.58	10.63	--	PREDICTED: uncharacterized protein LOC105228291 [Bactrocera dorsalis]	-	-	-	-	-	-	GO:0006796//phosphate-containing compound metabolic process
LOC105228309	ID_2694	19	0	0	0	9.26	11.9	--	PREDICTED: pollen-specific leucine-rich repeat extensin-like protein 3 [Bactrocera dorsalis]	-	-	-	-	-	-	-
LOC105228414	ID_2730	19	0	0.06	0.15	0.77	1.26	-	-	-	-	-	-	-	-	-
LOC105228449	ID_2743	19	0	0.29	0.86	0.71	1.13	Treh	PREDICTED: trehalase isoform X2 [Bactrocera dorsalis]	Metabolism;Metabolism	Global and overview maps;Carbohydrate metabolism	ko01100//Metabolic pathways;ko00500//Starch and sucrose metabolism	K01194;K01194	-	GO:0043169//cation binding	-
LOC105228452	ID_2744	19	0	-0.08	0.34	0.42	1	Dtna	PREDICTED: dystrobrevin beta isoform X1 [Bactrocera dorsalis]	-	-	-	-	GO:0044424//intracellular part	-	-
LOC105228465	ID_2749	19	0	-0.42	1.09	1.34	1.02	clvs2	PREDICTED: alpha-tocopherol transfer protein-like [Bactrocera dorsalis]	-	-	-	-	GO:0044464//cell part	-	GO:0051234//establishment of localization
LOC105228476	ID_2754	19	0	0.89	1.27	1.94	2.25	-	-	-	-	-	-	-	-	-
LOC105228479	ID_2756	19	0	0	4.52	3.58	6.58	gsb-n	PREDICTED: protein gooseberry-neuro [Bactrocera oleae]	Human Diseases	Cancers	ko05202//Transcriptional misregulation in cancers	K09381	GO:0043231//intracellular membrane-bounded organelle;GO:0043234//protein complex	GO:0000976//transcription regulatory region sequence-specific DNA binding;GO:0001071//nucleic acid binding transcription factor activity	GO:0007365//periodic partitioning;GO:0010468//regulation of gene expression;GO:0030154//cell differentiation;GO:0034645//cellular macromolecule biosynthetic process
LOC105228488	ID_2764	19	0	-0.82	-0.61	0.39	1.17	--	GL26135 [Drosophila persimilis]	-	-	-	-	-	-	-
LOC105228533	ID_2780	19	0	0.32	0.12	1.08	1.62	FAM43A	Protein FAM43A, partial [Bactrocera dorsalis]	-	-	-	-	-	-	-
LOC105228542	ID_2785	19	0	0.99	0.53	2.11	3.11	gpp	PREDICTED: histone-lysine N-methyltransferase, H3 lysine-79 specific isoform X1 [Bactrocera dorsalis]	Human Diseases;Metabolism	Cancers;Amino acid metabolism	ko05202//Transcriptional misregulation in cancers;ko00310//Lysine degradation	K11427;K11427	-	GO:0018024//histone-lysine N-methyltransferase activity	GO:0007049//cell cycle;GO:0034968//histone lysine methylation
LOC105228551	ID_2790	19	0	0.54	0.29	0.77	1.09	-	-	-	-	-	-	-	-	-
LOC105228570	ID_2799	19	0	0.13	0.16	0.67	1.01	sqz	PREDICTED: zinc finger protein squeeze [Bactrocera dorsalis]	-	-	-	-	-	-	GO:0048513//animal organ development;GO:0048864//stem cell development;GO:0097485//neuron projection guidance
LOC105228580	ID_2803	19	0	-0.09	-0.06	1.44	1.91	CG42684	PREDICTED: LOW QUALITY PROTEIN: probable Ras GTPase-activating protein [Bactrocera dorsalis]	-	-	-	-	GO:0044448//cell cortex part	-	GO:0002118//aggressive behavior;GO:0007165//signal transduction;GO:0035114//imaginal disc-derived appendage morphogenesis
LOC105228585	ID_2806	19	0	1.77	3.53	3.19	3.44	--	PREDICTED: uncharacterized protein LOC105228585 [Bactrocera dorsalis]	-	-	-	-	-	-	-
LOC105228589	ID_2807	19	0	0	7.83	8.57	7.81	--	PREDICTED: uncharacterized protein LOC105228589 [Bactrocera dorsalis]	-	-	-	-	-	-	-
LOC105228669	ID_2840	19	0	0.46	1.19	1.64	1.68	SdhA	PREDICTED: succinate dehydrogenase [ubiquinone] flavoprotein subunit, mitochondrial [Bactrocera dorsalis]	Metabolism;Organismal Systems;Human Diseases;Human Diseases;Metabolism;Human Diseases;Metabolism;Human Diseases;Metabolism	Global and overview maps;Environmental adaptation;Neurodegenerative diseases;Neurodegenerative diseases;Energy metabolism;Neurodegenerative diseases;Global and overview maps;Endocrine and metabolic diseases;Carbohydrate metabolism	ko01100//Metabolic pathways;ko04714//Thermogenesis;ko05016//Huntington disease;ko05010//Alzheimer disease;ko00190//Oxidative phosphorylation;ko05012//Parkinson disease;ko01200//Carbon metabolism;ko04932//Non-alcoholic fatty liver disease (NAFLD);ko00020//Citrate cycle (TCA cycle)	K00234;K00234;K00234;K00234;K00234;K00234;K00234;K00234;K00234	-	GO:0000166//nucleotide binding;GO:0016491//oxidoreductase activity	GO:0006091//generation of precursor metabolites and energy;GO:0044710//single-organism metabolic process
LOC105228682	ID_2848	19	0	0.64	0.24	1.23	1.49	SDE3	PREDICTED: putative helicase MOV-10 [Bactrocera dorsalis]	-	-	-	-	-	-	-
LOC105228688	ID_2850	19	0	0.57	0.53	1.22	1.51	zc2hc1a	PREDICTED: probable WRKY transcription factor protein 1 isoform X1 [Bactrocera dorsalis]	-	-	-	-	-	-	-
LOC105228693	ID_2854	19	0	1.13	1.54	1.8	2.06	--	PREDICTED: rho guanine nucleotide exchange factor 25 isoform X1 [Rhagoletis zephyria]	-	-	-	-	-	-	-
LOC105228701	ID_2857	19	0	0.54	0.86	1.13	1.42	--	Protein Tob1 [Bactrocera dorsalis]	-	-	-	-	-	-	-
LOC105228741	ID_2875	19	0	0.3	0.79	1.05	1.05	dlat-1	PREDICTED: dihydrolipoyllysine-residue acetyltransferase component of pyruvate dehydrogenase complex, mitochondrial isoform X1 [Bactrocera dorsalis]	Metabolism;Metabolism;Metabolism;Metabolism;Metabolism	Global and overview maps;Global and overview maps;Carbohydrate metabolism;Carbohydrate metabolism;Carbohydrate metabolism	ko01100//Metabolic pathways;ko01200//Carbon metabolism;ko00010//Glycolysis / Gluconeogenesis;ko00620//Pyruvate metabolism;ko00020//Citrate cycle (TCA cycle)	K00627;K00627;K00627;K00627;K00627	GO:0044429//mitochondrial part	GO:0016740//transferase activity	GO:0032787//monocarboxylic acid metabolic process
LOC105228764	ID_2888	19	0	1.28	0.98	1.47	1.6	BMPR1B	PREDICTED: bone morphogenetic protein receptor type-1B [Bactrocera dorsalis]	Environmental Information Processing;Human Diseases;Environmental Information Processing;Organismal Systems;Cellular Processes;Environmental Information Processing;Environmental Information Processing	Signal transduction;Cardiovascular diseases;Signal transduction;Development;Cellular community - eukaryotes;Signal transduction;Signaling molecules and interaction	ko04013//MAPK signaling pathway - fly;ko05418//Fluid shear stress and atherosclerosis;ko04390//Hippo signaling pathway;ko04360//Axon guidance;ko04550//Signaling pathways regulating pluripotency of stem cells;ko04350//TGF-beta signaling pathway;ko04060//Cytokine-cytokine receptor interaction	K13578;K13578;K13578;K13578;K13578;K13578;K13578	GO:0031224//intrinsic component of membrane	GO:0004675//transmembrane receptor protein serine/threonine kinase activity;GO:0032550//purine ribonucleoside binding	GO:0006464//cellular protein modification process;GO:0006796//phosphate-containing compound metabolic process;GO:0007167//enzyme linked receptor protein signaling pathway
LOC105228768	ID_2890	19	0	0.31	0.77	0.76	1.13	Eno	PREDICTED: enolase [Bactrocera dorsalis]	Metabolism;Metabolism;Environmental Information Processing;Metabolism;Metabolism;Genetic Information Processing	Global and overview maps;Global and overview maps;Signal transduction;Global and overview maps;Carbohydrate metabolism;Folding, sorting and degradation	ko01100//Metabolic pathways;ko01200//Carbon metabolism;ko04066//HIF-1 signaling pathway;ko01230//Biosynthesis of amino acids;ko00010//Glycolysis / Gluconeogenesis;ko03018//RNA degradation	K01689;K01689;K01689;K01689;K01689;K01689	-	GO:0016836//hydro-lyase activity;GO:0046872//metal ion binding	GO:0006090//pyruvate metabolic process
LOC105228775	ID_2894	19	0	2.27	1.98	3.6	3.16	-	-	-	-	-	-	-	-	-
LOC105228786	ID_2900	19	0	1.78	0.95	3.1	4.23	S	PREDICTED: protein Star [Bactrocera dorsalis]	-	-	-	-	GO:0016020//membrane;GO:0044432//endoplasmic reticulum part	-	GO:0000301//retrograde transport, vesicle recycling within Golgi;GO:0001709//cell fate determination;GO:0001754//eye photoreceptor cell differentiation;GO:0007173//epidermal growth factor receptor signaling pathway;GO:0007281//germ cell development;GO:0007389//pattern specification process;GO:0007445//determination of imaginal disc primordium;GO:0030534//adult behavior;GO:0035114//imaginal disc-d…
LOC105228835	ID_2920	19	0	1.31	2.57	2.98	2.97	SmydA-8	PREDICTED: protein msta [Bactrocera dorsalis]	-	-	-	-	-	-	-
LOC105228873	ID_2935	19	0	-0.56	-0.17	0.19	0.7	UFSP1	PREDICTED: probable Ufm1-specific protease 1 [Bactrocera dorsalis]	-	-	-	-	-	GO:0016787//hydrolase activity	-
LOC105228878	ID_2938	19	0	0.75	0.53	1.49	1.56	Osbpl9	PREDICTED: oxysterol-binding protein-related protein 9 isoform X1 [Bactrocera dorsalis]	-	-	-	-	-	-	-
LOC105228879	ID_2939	19	0	1.06	1.35	1.71	2.47	FAR1	PREDICTED: fatty acyl-CoA reductase 1 isoform X2 [Bactrocera cucurbitae]	Cellular Processes;Organismal Systems;Metabolism	Transport and catabolism;Aging;Lipid metabolism	ko04146//Peroxisome;ko04212//Longevity regulating pathway - worm;ko00073//Cutin, suberine and wax biosynthesis	K13356;K13356;K13356	-	GO:0016620//oxidoreductase activity, acting on the aldehyde or oxo group of donors, NAD or NADP as acceptor	GO:0044710//single-organism metabolic process
LOC105228966	ID_2977	19	0	0.95	1.29	3.13	3.64	FMRFaR	PREDICTED: FMRFamide receptor [Bactrocera dorsalis]	-	-	-	-	GO:0016021//integral component of membrane	GO:0008528//G-protein coupled peptide receptor activity	GO:0006952//defense response;GO:0007186//G-protein coupled receptor signaling pathway;GO:0007626//locomotory behavior
LOC105228986	ID_2987	19	0	5.04	5.55	7.61	7.54	BMPER	PREDICTED: LOW QUALITY PROTEIN: BMP-binding endothelial regulator protein [Bactrocera dorsalis]	-	-	-	-	-	-	-
LOC105229013	ID_2993	19	0	1.55	1.55	1.81	2.07	XPR1	PREDICTED: xenotropic and polytropic retrovirus receptor 1 [Bactrocera dorsalis]	-	-	-	-	-	-	-
LOC105229026	ID_2999	19	0	-0.49	0.19	0.8	0.7	-	-	-	-	-	-	-	-	-
LOC105229031	ID_3002	19	0	-0.5	0.67	1.54	1.69	Hsp27	PREDICTED: heat shock protein 27 [Bactrocera dorsalis]	-	-	-	-	-	-	-
LOC105229038	ID_3006	19	0	0.49	0.01	1.37	2.02	HLF	PREDICTED: AAC-rich mRNA clone AAC11 protein isoform X1 [Bactrocera dorsalis]	Organismal Systems	Environmental adaptation	ko04711//Circadian rhythm - fly	K09057	-	GO:0003677//DNA binding	GO:0010468//regulation of gene expression
LOC105229042	ID_3008	19	0	0.65	0.54	0.98	1.02	Ect2	PREDICTED: protein ECT2 [Bactrocera dorsalis]	-	-	-	-	-	GO:0098772//molecular function regulator	GO:0044763//single-organism cellular process;GO:0050794//regulation of cellular process
LOC105229046	ID_3009	19	0	0.33	0.31	1	1.26	syd	PREDICTED: JNK-interacting protein 3 [Bactrocera dorsalis]	-	-	-	-	-	-	-
LOC105229054	ID_3015	19	0	-0.23	0.43	1.37	1.43	slc16a12	PREDICTED: monocarboxylate transporter 14 [Bactrocera dorsalis]	-	-	-	-	GO:0031224//intrinsic component of membrane	-	GO:0044763//single-organism cellular process
LOC105229064	ID_3021	19	0	1.54	1.35	2.46	2.86	CG1139	PREDICTED: proton-coupled amino acid transporter-like protein CG1139 isoform X1 [Bactrocera dorsalis]	Organismal Systems	Digestive system	ko04974//Protein digestion and absorption	K14209	GO:0031224//intrinsic component of membrane	-	-
LOC105229065	ID_3022	19	0	0.27	0.63	0.8	1.15	CG1139	PREDICTED: proton-coupled amino acid transporter-like protein CG1139 [Bactrocera dorsalis]	Organismal Systems	Digestive system	ko04974//Protein digestion and absorption	K14209	GO:0031224//intrinsic component of membrane	-	-
LOC105229098	ID_3037	19	0	0.68	0.32	1.12	1.48	SPTBN5	PREDICTED: spectrin beta chain, non-erythrocytic 1 isoform X2 [Bactrocera dorsalis]	-	-	-	-	-	-	-
LOC105229111	ID_3042	19	0	1.22	1.93	2.48	2.74	SLC25A19	PREDICTED: mitochondrial thiamine pyrophosphate carrier [Bactrocera dorsalis]	-	-	-	-	-	-	-
LOC105229117	ID_3045	19	0	1.62	1.69	3.05	3.53	SPR	PREDICTED: sex peptide receptor [Bactrocera dorsalis]	-	-	-	-	GO:0031224//intrinsic component of membrane	GO:0008528//G-protein coupled peptide receptor activity	GO:0007166//cell surface receptor signaling pathway
LOC105229131	ID_3050	19	0	0.62	0.53	1.5	1.73	Dgk	PREDICTED: diacylglycerol kinase 1 [Bactrocera dorsalis]	Metabolism;Environmental Information Processing;Metabolism;Environmental Information Processing;Human Diseases;Metabolism	Global and overview maps;Signal transduction;Lipid metabolism;Signal transduction;Cancers;Lipid metabolism	ko01100//Metabolic pathways;ko04072//Phospholipase D signaling pathway;ko00564//Glycerophospholipid metabolism;ko04070//Phosphatidylinositol signaling system;ko05231//Choline metabolism in cancer;ko00561//Glycerolipid metabolism	K00901;K00901;K00901;K00901;K00901;K00901	-	GO:0016301//kinase activity;GO:0032550//purine ribonucleoside binding;GO:0046872//metal ion binding	GO:0006796//phosphate-containing compound metabolic process;GO:0007186//G-protein coupled receptor signaling pathway
LOC105229160	ID_3065	19	0	-0.51	0.29	0.99	2.49	--	PREDICTED: ras guanine nucleotide exchange factor E-like [Bactrocera dorsalis]	-	-	-	-	-	-	-
LOC105229173	ID_3073	19	0	1.05	0.01	2.94	3.29	-	-	-	-	-	-	-	-	-
LOC105229187	ID_3078	19	0	2.07	2.11	2.66	2.66	--	GM20988 [Drosophila sechellia]	-	-	-	-	-	-	-
LOC105229200	ID_3081	19	0	0.45	0.95	0.69	1.37	Mal-B2	PREDICTED: maltase 2 [Bactrocera dorsalis]	Metabolism;Metabolism;Metabolism	Global and overview maps;Carbohydrate metabolism;Carbohydrate metabolism	ko01100//Metabolic pathways;ko00500//Starch and sucrose metabolism;ko00052//Galactose metabolism	K01187;K01187;K01187	-	GO:0043167//ion binding	GO:0044238//primary metabolic process
LOC105229213	ID_3089	19	0	0.69	1.2	0.95	1.36	--	GM23383 [Drosophila sechellia]	-	-	-	-	-	-	-
LOC105229242	ID_3102	19	0	0.33	0.12	1.15	1.51	ARHGEF7	PREDICTED: serine-rich adhesin for platelets isoform X1 [Bactrocera latifrons]	-	-	-	-	GO:0014069//postsynaptic density	-	GO:0035023//regulation of Rho protein signal transduction;GO:0044763//single-organism cellular process
LOC105229250	ID_3106	19	0	0.69	1.75	2.32	2.44	--	hypothetical protein [Bactrocera dorsalis]	-	-	-	-	-	-	-
LOC105229268	ID_3115	19	0	0.12	0.14	0.7	1.02	--	PREDICTED: outer dense fiber protein 3 [Bactrocera dorsalis]	-	-	-	-	-	-	GO:0030154//cell differentiation;GO:0050954//sensory perception of mechanical stimulus
LOC105229284	ID_3122	19	0	-0.21	0.91	2.14	2.76	Grik2	Glutamate receptor ionotropic, kainate 2, partial [Bactrocera dorsalis]	-	-	-	-	GO:0031224//intrinsic component of membrane;GO:0097060//synaptic membrane	GO:0005231//excitatory extracellular ligand-gated ion channel activity	GO:0006811//ion transport;GO:0007215//glutamate receptor signaling pathway;GO:0050804//modulation of synaptic transmission
LOC105229302	ID_3134	19	0	-0.24	0.32	1.09	1.72	Grik2	PREDICTED: glutamate receptor ionotropic, kainate 2 [Bactrocera dorsalis]	-	-	-	-	GO:0031224//intrinsic component of membrane;GO:0097060//synaptic membrane	GO:0005231//excitatory extracellular ligand-gated ion channel activity	GO:0006811//ion transport;GO:0007215//glutamate receptor signaling pathway
LOC105229310	ID_3139	19	0	-0.14	1.19	2.77	3.29	GRIK1	PREDICTED: glutamate receptor ionotropic, kainate 2 [Bactrocera dorsalis]	-	-	-	-	GO:0031224//intrinsic component of membrane;GO:0097060//synaptic membrane	GO:0005231//excitatory extracellular ligand-gated ion channel activity	GO:0006811//ion transport;GO:0007215//glutamate receptor signaling pathway
LOC105229325	ID_3144	19	0	2.06	2.9	2.88	3.29	SLC17A5	PREDICTED: sialin [Bactrocera dorsalis]	-	-	-	-	-	-	GO:0044763//single-organism cellular process
LOC105229338	ID_3147	19	0	-0.57	0.25	0.6	0.9	--	PREDICTED: protein CROWDED NUCLEI 1 isoform X1 [Bactrocera oleae]	-	-	-	-	-	-	-
LOC105229356	ID_3156	19	0	0.73	1.8	2.22	2.41	--	PREDICTED: cytochrome c oxidase subunit 7A1, mitochondrial [Bactrocera dorsalis]	-	-	-	-	GO:0044455//mitochondrial membrane part	GO:0009055//electron carrier activity	GO:0015992//proton transport
LOC105229373	ID_3161	19	0	0.08	0.31	0.79	1.44	-	-	-	-	-	-	-	-	-
LOC105229407	ID_3177	19	0	1.22	0.99	1.18	1.46	Tret1	PREDICTED: facilitated trehalose transporter Tret1 [Bactrocera dorsalis]	-	-	-	-	GO:0031224//intrinsic component of membrane	GO:0015151//alpha-glucoside transmembrane transporter activity	GO:0015766//disaccharide transport;GO:0044763//single-organism cellular process
LOC105229428	ID_3187	19	0	-0.21	0.41	0.68	0.83	Eip71CD	PREDICTED: peptide methionine sulfoxide reductase isoform X1 [Bactrocera dorsalis]	-	-	-	-	-	GO:0016671//oxidoreductase activity, acting on a sulfur group of donors, disulfide as acceptor	GO:0044267//cellular protein metabolic process;GO:0044710//single-organism metabolic process
LOC105229453	ID_3197	19	0	0.75	0.96	2.35	3.28	slc20a1-a	PREDICTED: sodium-dependent phosphate transporter 2 [Bactrocera dorsalis]	-	-	-	-	-	-	-
LOC105229484	ID_3210	19	0	0.1	0.72	0.95	1.04	-	-	-	-	-	-	-	-	-
LOC105229487	ID_3211	19	0	0.02	1.19	0.95	1.22	KCNQ5	PREDICTED: potassium voltage-gated channel subfamily KQT member 5 isoform X2 [Bactrocera latifrons]	Organismal Systems	Nervous system	ko04725//Cholinergic synapse	K04930	-	-	-
LOC105229494	ID_3214	19	0	1.15	1.92	2.55	2.93	--	GL25447 [Drosophila persimilis]	-	-	-	-	-	-	-
LOC105229527	ID_3227	19	0	1.8	4.69	4.21	4.48	--	CG11892, partial [Drosophila yakuba]	-	-	-	-	-	GO:0016740//transferase activity	-
LOC105229565	ID_3240	19	0	0.13	0.54	1.17	1.3	Ano1	PREDICTED: anoctamin-1 isoform X2 [Bactrocera dorsalis]	-	-	-	-	GO:0031224//intrinsic component of membrane	-	-
LOC105229583	ID_3248	19	0	1.66	3.24	2.89	3.85	SLC26A11	PREDICTED: sodium-independent sulfate anion transporter isoform X1 [Bactrocera dorsalis]	-	-	-	-	GO:0031224//intrinsic component of membrane	GO:0015103//inorganic anion transmembrane transporter activity	GO:0008272//sulfate transport;GO:0044763//single-organism cellular process
LOC105229599	ID_3253	19	0	-0.2	-0.26	0.59	1.46	Myorg	PREDICTED: uncharacterized family 31 glucosidase KIAA1161 [Bactrocera dorsalis]	-	-	-	-	GO:0043234//protein complex	GO:0016798//hydrolase activity, acting on glycosyl bonds	GO:0044238//primary metabolic process
LOC105229617	ID_3261	19	0	0.34	2.02	2.24	2.87	Nep2	PREDICTED: neprilysin isoform X1 [Bactrocera dorsalis]	-	-	-	-	-	GO:0070011//peptidase activity, acting on L-amino acid peptides	GO:0019538//protein metabolic process
LOC105229618	ID_3262	19	0	0.98	1.68	2.04	2.19	KLHL30	PREDICTED: kelch-like protein 2 [Bactrocera dorsalis]	-	-	-	-	-	-	-
LOC105229620	ID_3264	19	0	-0.28	0.35	1.48	1.97	CYP18-3	PREDICTED: centrosomal protein 224 [Bactrocera latifrons]	-	-	-	-	-	-	-
LOC105229625	ID_3267	19	0	0.09	0.59	0.38	1.2	--	PREDICTED: uncharacterized protein LOC105229625 [Bactrocera dorsalis]	-	-	-	-	-	-	-
LOC105229665	ID_3284	19	0	1.28	0.38	3.32	4	rnf144a	PREDICTED: signaling mucin HKR1 isoform X2 [Bactrocera oleae]	-	-	-	-	-	-	-
LOC105229673	ID_3288	19	0	0.71	0.95	1.47	1.88	Flna	PREDICTED: LOW QUALITY PROTEIN: filamin-C [Bactrocera dorsalis]	Human Diseases;Environmental Information Processing;Cellular Processes;Human Diseases	Cancers;Signal transduction;Cellular community - eukaryotes;Infectious diseases	ko05205//Proteoglycans in cancer;ko04010//MAPK signaling pathway;ko04510//Focal adhesion;ko05132//Salmonella infection	K04437;K04437;K04437;K04437	-	-	-
LOC105229689	ID_3295	19	0	1.03	1.87	1.64	2.06	GST1	PREDICTED: glutathione S-transferase 1 [Bactrocera dorsalis]	Human Diseases;Human Diseases;Metabolism;Organismal Systems;Human Diseases;Human Diseases;Metabolism;Metabolism;Metabolism;Human Diseases;Human Diseases	Cancers;Cancers;Xenobiotics biodegradation and metabolism;Aging;Cardiovascular diseases;Cancers;Xenobiotics biodegradation and metabolism;Metabolism of other amino acids;Xenobiotics biodegradation and metabolism;Cancers;Drug resistance	ko05200//Pathways in cancer;ko05225//Hepatocellular carcinoma;ko00983//Drug metabolism - other enzymes;ko04212//Longevity regulating pathway - worm;ko05418//Fluid shear stress and atherosclerosis;ko05215//Prostate cancer;ko00980//Metabolism of xenobiotics by cytochrome P450;ko00480//Glutathione metabolism;ko00982//Drug metabolism - cytochrome P450;ko05204//Chemical carcinogenesis;ko01524//Platinu…	K00799;K00799;K00799;K00799;K00799;K00799;K00799;K00799;K00799;K00799;K00799	GO:0044424//intracellular part	GO:0016765//transferase activity, transferring alkyl or aryl (other than methyl) groups	GO:0006790//sulfur compound metabolic process
LOC105229696	ID_3299	19	0	-0.82	0.16	1.91	3.88	--	PREDICTED: defensin-like [Bactrocera dorsalis]	-	-	-	-	-	-	-
LOC105229697	ID_3300	19	0	-0.64	-2.3	3.64	5.24	DEFA	Phormicin, partial [Bactrocera dorsalis]	Organismal Systems	Immune system	ko04624//Toll and Imd signaling pathway	K20668	-	-	-
LOC105229700	ID_3302	19	0	-0.51	0.86	1.47	2.19	--	PREDICTED: probable inactive serine/threonine-protein kinase slob2 [Bactrocera latifrons]	-	-	-	-	-	-	-
LOC105229701	ID_3303	19	0	0.53	0.93	1.95	2.48	-	-	-	-	-	-	-	-	-
LOC105229772	ID_3335	19	0	0.91	1.75	1.91	2.99	--	PREDICTED: acanthoscurrin-2-like isoform X1 [Bactrocera dorsalis]	-	-	-	-	-	-	-
LOC105229793	ID_3346	19	0	-0.21	-0.32	0.2	0.69	GG24907	PREDICTED: UPF0518 protein GJ17503 isoform X1 [Bactrocera dorsalis]	-	-	-	-	-	-	-
LOC105229811	ID_3351	19	0	0.8	1.74	4.18	4.96	Cubn	PREDICTED: mucin-5AC-like [Stomoxys calcitrans]	-	-	-	-	-	-	-
LOC105229839	ID_3370	19	0	0.39	1.47	1.23	1.82	--	GL17006 [Drosophila persimilis]	-	-	-	-	-	-	-
LOC105229890	ID_3392	19	0	1.63	1.96	3.58	4.62	-	-	-	-	-	-	-	-	-
LOC105229913	ID_3402	19	0	3.26	3.76	4.69	4.78	Slc8a1	PREDICTED: sodium/calcium exchanger 1-like [Bactrocera dorsalis]	Environmental Information Processing;Organismal Systems;Environmental Information Processing;Organismal Systems;Environmental Information Processing;Organismal Systems;Organismal Systems;Human Diseases;Human Diseases;Organismal Systems;Human Diseases;Organismal Systems	Signal transduction;Digestive system;Signal transduction;Circulatory system;Signal transduction;Circulatory system;Excretory system;Cardiovascular diseases;Cardiovascular diseases;Digestive system;Cardiovascular diseases;Sensory system	ko04020//Calcium signaling pathway;ko04974//Protein digestion and absorption;ko04022//cGMP - PKG signaling pathway;ko04261//Adrenergic signaling in cardiomyocytes;ko04371//Apelin signaling pathway;ko04260//Cardiac muscle contraction;ko04961//Endocrine and other factor-regulated calcium reabsorption;ko05410//Hypertrophic cardiomyopathy (HCM);ko05414//Dilated cardiomyopathy (DCM);ko04978//Mineral a…	K05849;K05849;K05849;K05849;K05849;K05849;K05849;K05849;K05849;K05849;K05849;K05849	-	-	-
LOC105229917	ID_3404	19	0	0.3	0.33	0.95	1.21	-	-	-	-	-	-	-	-	-
LOC105229957	ID_3420	19	0	0.18	1.1	1.45	1.95	Ttd14	PREDICTED: TRPL translocation defect protein 14 isoform X2 [Bactrocera dorsalis]	-	-	-	-	-	-	-
LOC105229969	ID_3425	19	0	0.23	-0.02	1.36	2.03	tud	PREDICTED: maternal protein tudor isoform X1 [Bactrocera dorsalis]	-	-	-	-	-	-	-
LOC105230008	ID_3440	19	0	1.17	0.94	2.52	3.08	Kazn	PREDICTED: LOW QUALITY PROTEIN: kazrin [Bactrocera dorsalis]	-	-	-	-	-	-	-
LOC105230017	ID_3446	19	0	0.85	0.43	1.9	2.11	wdp	PREDICTED: protein windpipe [Bactrocera dorsalis]	-	-	-	-	GO:0016020//membrane	-	GO:0008038//neuron recognition
LOC105230035	ID_3450	19	0	0.32	-0.19	0.66	1.41	--	DNA-binding protein SATB2, partial [Bactrocera dorsalis]	-	-	-	-	GO:0043231//intracellular membrane-bounded organelle;GO:0044444//cytoplasmic part	GO:0001071//nucleic acid binding transcription factor activity;GO:0043565//sequence-specific DNA binding	GO:0003006//developmental process involved in reproduction;GO:0006357//regulation of transcription from RNA polymerase II promoter;GO:0006811//ion transport;GO:0009886//post-embryonic morphogenesis;GO:0035114//imaginal disc-derived appendage morphogenesis;GO:0048565//digestive tract development
LOC105230082	ID_3465	19	0	0	-0.02	0.84	1.27	CD82	PREDICTED: CD82 antigen [Bactrocera dorsalis]	-	-	-	-	GO:0031224//intrinsic component of membrane	-	-
LOC105230123	ID_3481	19	0	0.19	0.25	1.01	1.36	-	-	-	-	-	-	-	-	-
LOC105230125	ID_3483	19	0	1.22	0.9	1.26	1.78	--	PREDICTED: atrial natriuretic peptide receptor 1, partial [Bactrocera dorsalis]	Organismal Systems;Metabolism;Environmental Information Processing;Organismal Systems;Environmental Information Processing;Organismal Systems;Organismal Systems;Organismal Systems;Organismal Systems	Environmental adaptation;Nucleotide metabolism;Signal transduction;Endocrine system;Signal transduction;Circulatory system;Endocrine system;Endocrine system;Endocrine system	ko04714//Thermogenesis;ko00230//Purine metabolism;ko04024//cAMP signaling pathway;ko04921//Oxytocin signaling pathway;ko04022//cGMP - PKG signaling pathway;ko04270//Vascular smooth muscle contraction;ko04925//Aldosterone synthesis and secretion;ko04924//Renin secretion;ko04923//Regulation of lipolysis in adipocyte	K12323;K12323;K12323;K12323;K12323;K12323;K12323;K12323;K12323	GO:0031224//intrinsic component of membrane	GO:0009975//cyclase activity;GO:0016301//kinase activity;GO:0016829//lyase activity;GO:0032550//purine ribonucleoside binding	GO:0006464//cellular protein modification process;GO:0007165//signal transduction;GO:0009152//purine ribonucleotide biosynthetic process
LOC105230134	ID_3486	19	0	1.18	1.32	2.9	3.26	-	-	-	-	-	-	-	-	-
LOC105230152	ID_3491	19	0	0.91	0.45	1.86	2.16	bin3	PREDICTED: probable RNA methyltransferase bin3 [Bactrocera dorsalis]	-	-	-	-	-	-	-
LOC105230154	ID_3493	19	0	-0.35	-0.16	0.35	0.84	--	GH24399 [Drosophila grimshawi]	-	-	-	-	-	-	-
LOC105230165	ID_3496	19	0	0.25	0.19	1.61	1.97	--	PREDICTED: cell wall protein DAN4 isoform X1 [Bactrocera dorsalis]	-	-	-	-	-	-	-
LOC105230169	ID_3500	19	0	1.23	2.77	3.4	3.56	Sobp	Sine oculis-binding protein-like protein [Bactrocera dorsalis]	-	-	-	-	GO:0043231//intracellular membrane-bounded organelle	GO:0003676//nucleic acid binding;GO:0043169//cation binding	-
LOC105230196	ID_3520	19	0	0.7	1.14	1.88	2.34	Kank3	KN motif and ankyrin repeat domain-containing protein 1, partial [Bactrocera dorsalis]	-	-	-	-	-	-	-
LOC105230199	ID_3522	19	0	0.31	0.82	1.07	1.52	Cyp317a1	PREDICTED: probable cytochrome P450 317a1 [Bactrocera dorsalis]	-	-	-	-	-	GO:0005488//binding	-
LOC105230202	ID_3524	19	0	-0.33	0.58	0.42	0.86	-	-	-	-	-	-	-	-	-
LOC105230215	ID_3530	19	0	-0.34	0.51	1.29	1.51	--	PREDICTED: protein ovo isoform X3 [Bactrocera dorsalis]	-	-	-	-	-	-	-
LOC105230248	ID_3548	19	0	0.74	1.17	2.14	2.43	MYO18A	PREDICTED: unconventional myosin-XVIIIa isoform X1 [Bactrocera dorsalis]	-	-	-	-	-	-	-
LOC105230294	ID_3567	19	0	1.11	0.53	1.95	2.44	Man2a2	PREDICTED: alpha-mannosidase 2x [Bactrocera dorsalis]	Metabolism	Glycan biosynthesis and metabolism	ko00511//Other glycan degradation	K01191	-	GO:0015923//mannosidase activity;GO:0046914//transition metal ion binding	GO:0019318//hexose metabolic process
LOC105230312	ID_3574	19	0	1.66	1.61	2.49	2.76	Nlgn3	Neuroligin-3 [Ceratitis capitata]	-	-	-	-	-	-	-
LOC105230316	ID_3576	19	0	2.46	3.53	4.01	4.08	-	-	-	-	-	-	-	-	-
LOC105230336	ID_3581	19	0	1.13	1.72	1.86	2.47	B1	Esterase B1 [Bactrocera dorsalis]	-	-	-	-	-	-	-
LOC105230338	ID_3583	19	0	-0.58	0.01	0.52	0.89	B1	Esterase B1 [Bactrocera dorsalis]	-	-	-	-	-	-	-
LOC105230340	ID_3585	19	0	1.24	1.2	1.96	1.77	sev	PREDICTED: protein sevenless isoform X1 [Bactrocera dorsalis]	Environmental Information Processing	Signal transduction	ko04013//MAPK signaling pathway - fly	K05088	-	GO:0016301//kinase activity	GO:0009987//cellular process
LOC105230342	ID_3586	19	0	1.05	1.23	1.83	1.8	Atf3	PREDICTED: activating transcription factor 3 [Bactrocera dorsalis]	-	-	-	-	-	-	-
LOC105230349	ID_3591	19	0	1.94	2.5	4.53	3.67	LCP1	PREDICTED: endocuticle structural glycoprotein SgAbd-2 [Bactrocera dorsalis]	-	-	-	-	-	-	-
LOC105230361	ID_3597	19	0	0.35	0.47	1.03	1.11	--	PREDICTED: mucin-5AC [Bactrocera dorsalis]	-	-	-	-	-	-	-
LOC105230406	ID_3616	19	0	-0.23	0.44	0.59	0.92	-	-	-	-	-	-	-	-	-
LOC105230416	ID_3623	19	0	1.15	2.49	2.17	3.11	-	-	-	-	-	-	-	-	-
LOC105230418	ID_3625	19	0	1.05	1.62	1.01	2.13	--	PREDICTED: venom peptide HsVx1-like [Ceratitis capitata]	-	-	-	-	-	-	-
LOC105230422	ID_3628	19	0	0.46	1.25	1.59	2.26	Gns	PREDICTED: N-acetylglucosamine-6-sulfatase [Bactrocera dorsalis]	Metabolism;Cellular Processes;Metabolism	Global and overview maps;Transport and catabolism;Glycan biosynthesis and metabolism	ko01100//Metabolic pathways;ko04142//Lysosome;ko00531//Glycosaminoglycan degradation	K01137;K01137;K01137	-	GO:0008484//sulfuric ester hydrolase activity	GO:0006022//aminoglycan metabolic process
LOC105230477	ID_3648	19	0	0	5.73	6.43	5.95	--	PREDICTED: uncharacterized protein LOC105230477 [Bactrocera dorsalis]	-	-	-	-	-	-	-
LOC105230478	ID_3649	19	0	-0.51	-0.21	0.64	1.06	Npr1	PREDICTED: atrial natriuretic peptide receptor 1 isoform X1 [Bactrocera dorsalis]	Organismal Systems;Metabolism;Environmental Information Processing;Organismal Systems;Environmental Information Processing;Organismal Systems;Organismal Systems;Organismal Systems;Organismal Systems	Environmental adaptation;Nucleotide metabolism;Signal transduction;Endocrine system;Signal transduction;Circulatory system;Endocrine system;Endocrine system;Endocrine system	ko04714//Thermogenesis;ko00230//Purine metabolism;ko04024//cAMP signaling pathway;ko04921//Oxytocin signaling pathway;ko04022//cGMP - PKG signaling pathway;ko04270//Vascular smooth muscle contraction;ko04925//Aldosterone synthesis and secretion;ko04924//Renin secretion;ko04923//Regulation of lipolysis in adipocyte	K12323;K12323;K12323;K12323;K12323;K12323;K12323;K12323;K12323	GO:0031224//intrinsic component of membrane	GO:0009975//cyclase activity;GO:0016301//kinase activity;GO:0016829//lyase activity;GO:0032550//purine ribonucleoside binding	GO:0006464//cellular protein modification process;GO:0007165//signal transduction;GO:0009152//purine ribonucleotide biosynthetic process
LOC105230516	ID_3664	19	0	0.68	0.71	0.76	1.12	--	Serine/threonine-protein kinase N, partial [Lucilia cuprina]	-	-	-	-	-	-	-
LOC105230517	ID_3665	19	0	0.18	-0.24	0.82	1.33	-	-	-	-	-	-	-	-	-
LOC105230529	ID_3671	19	0	1.95	2.75	3.25	3.4	--	PREDICTED: uncharacterized protein LOC105230529 [Bactrocera dorsalis]	-	-	-	-	-	-	-
LOC105230537	ID_3673	19	0	1.08	1.25	1.46	1.89	--	PREDICTED: uncharacterized protein LOC105230537 [Bactrocera dorsalis]	-	-	-	-	-	-	-
LOC105230545	ID_3678	19	0	1.71	4.34	4.44	4.47	--	PREDICTED: uncharacterized protein LOC105230545 [Bactrocera dorsalis]	-	-	-	-	-	-	-
LOC105230551	ID_3682	19	0	0.49	1.03	1.43	1.76	nhl-1	PREDICTED: RING finger protein nhl-1 isoform X1 [Bactrocera oleae]	Human Diseases	Cancers	ko05206//MicroRNAs in cancer	K12035	-	GO:0046914//transition metal ion binding	-
LOC105230571	ID_3690	19	0	0.5	0.21	1.2	1.49	egal-1	GH20576 [Drosophila grimshawi]	-	-	-	-	GO:0043234//protein complex	GO:0004175//endopeptidase activity;GO:0004527//exonuclease activity	GO:0006508//proteolysis;GO:0090304//nucleic acid metabolic process
LOC105230606	ID_3707	19	0	-0.27	0.18	0.61	0.9	Mboat2	PREDICTED: lysophospholipid acyltransferase 1 [Bactrocera dorsalis]	Metabolism;Metabolism;Metabolism	Global and overview maps;Lipid metabolism;Lipid metabolism	ko01100//Metabolic pathways;ko00564//Glycerophospholipid metabolism;ko00561//Glycerolipid metabolism	K13517;K13517;K13517	GO:0016020//membrane	-	-
LOC105230607	ID_3708	19	0	0.82	0.92	1.44	1.22	--	Protein disulfide-isomerase A4 [Bactrocera dorsalis]	-	-	-	-	-	GO:0003824//catalytic activity	-
LOC105230636	ID_3717	19	0	0.53	1.34	2.04	2.1	--	PREDICTED: uncharacterized protein LOC105230636 isoform X1 [Bactrocera dorsalis]	-	-	-	-	-	-	-
LOC105230674	ID_3731	19	0	0.93	0.45	1.53	2.1	Prlhr	PREDICTED: prolactin-releasing peptide receptor [Bactrocera dorsalis]	-	-	-	-	-	-	GO:0007165//signal transduction
LOC105230690	ID_3741	19	0	5.64	6.49	6.95	8.28	--	GM21180 [Drosophila sechellia]	-	-	-	-	-	-	-
LOC105230711	ID_3751	19	0	-0.31	-0.61	0.78	1.53	Tat	PREDICTED: tyrosine aminotransferase [Bactrocera dorsalis]	Metabolism;Metabolism;Metabolism;Metabolism;Metabolism;Metabolism;Metabolism	Global and overview maps;Global and overview maps;Amino acid metabolism;Amino acid metabolism;Metabolism of cofactors and vitamins;Amino acid metabolism;Amino acid metabolism	ko01100//Metabolic pathways;ko01230//Biosynthesis of amino acids;ko00270//Cysteine and methionine metabolism;ko00350//Tyrosine metabolism;ko00130//Ubiquinone and other terpenoid-quinone biosynthesis;ko00360//Phenylalanine metabolism;ko00400//Phenylalanine, tyrosine and tryptophan biosynthesis	K00815;K00815;K00815;K00815;K00815;K00815;K00815	-	GO:0043168//anion binding;GO:0070546//L-phenylalanine aminotransferase activity;GO:0070547//L-tyrosine aminotransferase activity	GO:0006520//cellular amino acid metabolic process
LOC105230717	ID_3755	19	0	1.12	1.46	2.95	2.9	-	-	-	-	-	-	-	-	-
LOC105230732	ID_3760	19	0	0.53	0.89	1.16	0.96	Vha68-1	PREDICTED: V-type proton ATPase catalytic subunit A [Bactrocera dorsalis]	Metabolism;Human Diseases;Metabolism;Environmental Information Processing;Cellular Processes;Human Diseases;Organismal Systems;Human Diseases;Human Diseases;Organismal Systems	Global and overview maps;Infectious diseases;Energy metabolism;Signal transduction;Transport and catabolism;Infectious diseases;Nervous system;Infectious diseases;Immune diseases;Excretory system	ko01100//Metabolic pathways;ko05165//Human papillomavirus infection;ko00190//Oxidative phosphorylation;ko04150//mTOR signaling pathway;ko04145//Phagosome;ko05110//Vibrio cholerae infection;ko04721//Synaptic vesicle cycle;ko05120//Epithelial cell signaling in Helicobacter pylori infection;ko05323//Rheumatoid arthritis;ko04966//Collecting duct acid secretion	K02145;K02145;K02145;K02145;K02145;K02145;K02145;K02145;K02145;K02145	GO:0033176//proton-transporting V-type ATPase complex	GO:0015078//hydrogen ion transmembrane transporter activity	GO:0009150//purine ribonucleotide metabolic process;GO:0015988//energy coupled proton transmembrane transport, against electrochemical gradient
LOC105230741	ID_3763	19	0	-0.45	0.19	1.1	1.53	--	PREDICTED: involucrin [Bactrocera dorsalis]	-	-	-	-	-	-	-
LOC105230749	ID_3769	19	0	-0.31	0.21	0.17	0.96	Lgals8	PREDICTED: galectin-4-like [Bactrocera dorsalis]	-	-	-	-	-	-	-
LOC105230756	ID_3771	19	0	-0.06	1.33	1.81	2.29	ABCG1	PREDICTED: ATP-binding cassette sub-family G member 1 [Bactrocera dorsalis]	Environmental Information Processing	Membrane transport	ko02010//ABC transporters	K05679	-	GO:0017111//nucleoside-triphosphatase activity;GO:0032550//purine ribonucleoside binding	-
LOC105230773	ID_3778	19	0	2.76	2.42	4.18	4.01	unc-22	PREDICTED: twitchin [Bactrocera dorsalis]	-	-	-	-	-	-	-
LOC105230778	ID_3779	19	0	-0.31	0.32	0.9	1.39	Pnlip	PREDICTED: pancreatic triacylglycerol lipase [Bactrocera dorsalis]	-	-	-	-	-	GO:0016787//hydrolase activity	-
LOC105230824	ID_3794	19	0	0.83	0.31	1.87	2.47	PHACTR4	PREDICTED: phosphatase and actin regulator 4 isoform X2 [Ceratitis capitata]	-	-	-	-	-	-	GO:0006796//phosphate-containing compound metabolic process
LOC105230845	ID_3801	19	0	0.74	1.04	1.55	1.36	Rims1	PREDICTED: uncharacterized protein LOC106620620, partial [Bactrocera oleae]	Organismal Systems	Endocrine system	ko04911//Insulin secretion	K15297	GO:0016023//cytoplasmic, membrane-bounded vesicle	-	GO:0051234//establishment of localization
LOC105230859	ID_3806	19	0	0.65	1.49	1.65	1.87	--	PREDICTED: LOW QUALITY PROTEIN: uncharacterized protein LOC105230859 [Bactrocera dorsalis]	-	-	-	-	-	-	-
LOC105230878	ID_3815	19	0	1.17	1.52	1.84	1.76	--	PREDICTED: alpha-tocopherol transfer protein-like [Bactrocera dorsalis]	-	-	-	-	GO:0044464//cell part	-	GO:0051234//establishment of localization
LOC105230903	ID_3823	19	0	0.59	0.95	1.66	2.08	PPP2R3B	PREDICTED: mucin-5AC [Bactrocera oleae]	Human Diseases;Environmental Information Processing;Genetic Information Processing;Environmental Information Processing;Organismal Systems;Environmental Information Processing;Organismal Systems	Infectious diseases;Signal transduction;Translation;Signal transduction;Nervous system;Signal transduction;Circulatory system	ko05165//Human papillomavirus infection;ko04151//PI3K-Akt signaling pathway;ko03015//mRNA surveillance pathway;ko04071//Sphingolipid signaling pathway;ko04728//Dopaminergic synapse;ko04152//AMPK signaling pathway;ko04261//Adrenergic signaling in cardiomyocytes	K11583;K11583;K11583;K11583;K11583;K11583;K11583	-	-	-
LOC105230907	ID_3824	19	0	0.78	0.68	0.91	1.1	Cd82	PREDICTED: tetraspanin-8 [Bactrocera dorsalis]	Human Diseases;Organismal Systems;Human Diseases	Infectious diseases;Immune system;Infectious diseases	ko05160//Hepatitis C;ko04662//B cell receptor signaling pathway;ko05144//Malaria	K06508;K06508;K06508	GO:0031224//intrinsic component of membrane	-	-
LOC105230928	ID_3833	19	0	-0.33	-0.02	0.84	0.99	ClC-a	PREDICTED: chloride channel protein 2 isoform X1 [Bactrocera dorsalis]	Organismal Systems	Digestive system	ko04978//Mineral absorption	K05011	GO:0031224//intrinsic component of membrane	GO:0005254//chloride channel activity	GO:0015698//inorganic anion transport;GO:0034765//regulation of ion transmembrane transport
LOC105231026	ID_3874	19	0	-0.14	0.5	0.71	0.89	Hil	PREDICTED: hillarin isoform X1 [Bactrocera latifrons]	-	-	-	-	-	GO:0043169//cation binding	-
LOC105231054	ID_3892	19	0	-1.21	2.55	3.1	3.24	SLC26A11	PREDICTED: sodium-independent sulfate anion transporter [Bactrocera dorsalis]	-	-	-	-	GO:0031224//intrinsic component of membrane	GO:0015103//inorganic anion transmembrane transporter activity	GO:0008272//sulfate transport;GO:0044763//single-organism cellular process
LOC105231108	ID_3909	19	0	1.7	2.19	3.51	4.19	AAEL008004	PREDICTED: elongation of very long chain fatty acids protein AAEL008004 [Bactrocera dorsalis]	-	-	-	-	GO:0031224//intrinsic component of membrane	GO:0003824//catalytic activity	GO:0006631//fatty acid metabolic process
LOC105231124	ID_3917	19	0	0.45	1.34	1.39	1.79	GRIK2	PREDICTED: glutamate receptor ionotropic, kainate 2 [Bactrocera dorsalis]	-	-	-	-	GO:0031224//intrinsic component of membrane;GO:0097060//synaptic membrane	GO:0005231//excitatory extracellular ligand-gated ion channel activity	GO:0006811//ion transport;GO:0007215//glutamate receptor signaling pathway
LOC105231133	ID_3920	19	0	1.15	0.18	1.92	2.94	SYNE1	PREDICTED: nesprin-1-like isoform X1 [Bactrocera dorsalis]	-	-	-	-	GO:0005635//nuclear envelope	GO:0003779//actin binding	GO:0007010//cytoskeleton organization
LOC105231156	ID_3931	19	0	1.71	1.4	3.66	3.9	SLC9A3	PREDICTED: sodium/hydrogen exchanger 3 isoform X9 [Bactrocera dorsalis]	Organismal Systems;Organismal Systems;Organismal Systems;Organismal Systems	Digestive system;Digestive system;Digestive system;Excretory system	ko04974//Protein digestion and absorption;ko04976//Bile secretion;ko04978//Mineral absorption;ko04964//Proximal tubule bicarbonate reclamation	K12040;K12040;K12040;K12040	-	-	-
LOC105231172	ID_3937	19	0	0.88	1.25	1.69	1.86	-	-	-	-	-	-	-	-	-
LOC105231209	ID_3952	19	0	0.82	0.87	0.76	1.06	Gyg1	PREDICTED: glycogenin-1 [Bactrocera dorsalis]	Metabolism;Metabolism	Global and overview maps;Carbohydrate metabolism	ko01100//Metabolic pathways;ko00500//Starch and sucrose metabolism	K00750;K00750	-	GO:0016740//transferase activity	-
LOC105231214	ID_3954	19	0	-0.14	-0.31	0.44	1.28	SOCS5	PREDICTED: mucin-5AC [Bactrocera dorsalis]	Organismal Systems;Environmental Information Processing	Endocrine system;Signal transduction	ko04917//Prolactin signaling pathway;ko04630//Jak-STAT signaling pathway	K04698;K04698	-	-	-
LOC105231225	ID_3960	19	0	-0.18	1.73	1.72	1.9	PNLIPRP2	PREDICTED: phospholipase A1 2 [Bactrocera dorsalis]	-	-	-	-	-	GO:0016788//hydrolase activity, acting on ester bonds	GO:0006629//lipid metabolic process
LOC105231226	ID_3961	19	0	0.72	1.1	2.29	3.34	eys	PREDICTED: protein eyes shut isoform X1 [Bactrocera dorsalis]	-	-	-	-	-	-	-
LOC105231228	ID_3962	19	0	0.61	0.78	0.93	1.74	MKRN2OS	CG9967 [Drosophila busckii]	-	-	-	-	-	-	-
LOC105231290	ID_3978	19	0	5.04	4.09	4.58	5.52	LRP4	PREDICTED: low-density lipoprotein receptor-related protein 4 [Bactrocera dorsalis]	-	-	-	-	GO:0031224//intrinsic component of membrane	-	-
LOC105231312	ID_3986	19	0	0.35	0.44	0.71	1.01	SLC4A2	PREDICTED: band 3 anion transport protein isoform X1 [Bactrocera dorsalis]	-	-	-	-	-	-	-
LOC105231371	ID_4000	19	0	-0.1	-0.51	0.37	1.22	smg	PREDICTED: protein Smaug isoform X1 [Bactrocera dorsalis]	-	-	-	-	-	-	-
LOC105231405	ID_4012	19	0	0.14	0.68	1.01	1.53	ImpL3	PREDICTED: L-lactate dehydrogenase isoform X1 [Bactrocera dorsalis]	Metabolism;Environmental Information Processing;Organismal Systems;Metabolism;Metabolism;Human Diseases;Metabolism;Metabolism	Global and overview maps;Signal transduction;Endocrine system;Carbohydrate metabolism;Carbohydrate metabolism;Cancers;Amino acid metabolism;Carbohydrate metabolism	ko01100//Metabolic pathways;ko04066//HIF-1 signaling pathway;ko04922//Glucagon signaling pathway;ko00010//Glycolysis / Gluconeogenesis;ko00620//Pyruvate metabolism;ko05230//Central carbon metabolism in cancer;ko00270//Cysteine and methionine metabolism;ko00640//Propanoate metabolism	K00016;K00016;K00016;K00016;K00016;K00016;K00016;K00016	GO:0044424//intracellular part	GO:0004457//lactate dehydrogenase activity	GO:0005975//carbohydrate metabolic process;GO:0044710//single-organism metabolic process
LOC105231422	ID_4022	19	0	3.32	4.32	5.64	6.04	--	GH15549 [Drosophila grimshawi]	-	-	-	-	-	-	-
LOC105231432	ID_4025	19	0	0.69	0.49	1.08	1.4	--	PREDICTED: MAP7 domain-containing protein 2 isoform X1 [Bactrocera dorsalis]	-	-	-	-	GO:0015630//microtubule cytoskeleton	-	-
LOC105231469	ID_4039	19	0	1.3	2.34	2.97	2.97	--	PREDICTED: adenylate cyclase, terminal-differentiation specific [Bactrocera dorsalis]	-	-	-	-	-	-	-
LOC105231488	ID_4044	19	0	0.54	1.52	1.68	2.04	-	-	-	-	-	-	-	-	-
LOC105231499	ID_4050	19	0	0	0.16	0.86	1.06	anks1b	PREDICTED: ankyrin repeat and SAM domain-containing protein 1A [Bactrocera dorsalis]	-	-	-	-	-	-	-
LOC105231500	ID_4051	19	0	0.03	1.29	1.74	2.48	Kcnj9	PREDICTED: G protein-activated inward rectifier potassium channel 3 isoform X1 [Bactrocera dorsalis]	-	-	-	-	GO:0031224//intrinsic component of membrane	GO:0005216//ion channel activity	GO:0030001//metal ion transport;GO:0034220//ion transmembrane transport
LOC105231537	ID_4066	19	0	-0.12	1.37	2.29	2.41	Cyp6g1	PREDICTED: LOW QUALITY PROTEIN: cytochrome P450 6g1-like [Bactrocera dorsalis]	-	-	-	-	-	GO:0016491//oxidoreductase activity;GO:0046906//tetrapyrrole binding	GO:0044710//single-organism metabolic process
LOC105231547	ID_4072	19	0	-0.34	-0.41	0.33	0.84	Csk	PREDICTED: mucin-4 isoform X1 [Bactrocera dorsalis]	Human Diseases	Infectious diseases	ko05120//Epithelial cell signaling in Helicobacter pylori infection	K05728	-	-	-
LOC105231564	ID_4078	19	0	-0.46	0.6	0.92	1.21	Acyp	PREDICTED: acylphosphatase-2 [Bactrocera dorsalis]	Metabolism	Carbohydrate metabolism	ko00620//Pyruvate metabolism	K01512	-	-	-
LOC105231580	ID_4087	19	0	0.68	0.48	0.88	1.18	l(2)03659	PREDICTED: probable multidrug resistance-associated protein lethal(2)03659 [Bactrocera dorsalis]	Environmental Information Processing;Organismal Systems;Human Diseases;Environmental Information Processing	Signal transduction;Digestive system;Drug resistance;Membrane transport	ko04024//cAMP signaling pathway;ko04976//Bile secretion;ko01523//Antifolate resistance;ko02010//ABC transporters	K05673;K05673;K05673;K05673	GO:0031224//intrinsic component of membrane	GO:0015405//P-P-bond-hydrolysis-driven transmembrane transporter activity;GO:0017111//nucleoside-triphosphatase activity;GO:0032550//purine ribonucleoside binding	GO:0044763//single-organism cellular process;GO:0051234//establishment of localization
LOC105231583	ID_4089	19	0	1.02	1.2	2.01	2.26	l(2)03659	PREDICTED: LOW QUALITY PROTEIN: probable multidrug resistance-associated protein lethal(2)03659 [Bactrocera dorsalis]	Environmental Information Processing;Organismal Systems;Human Diseases;Environmental Information Processing	Signal transduction;Digestive system;Drug resistance;Membrane transport	ko04024//cAMP signaling pathway;ko04976//Bile secretion;ko01523//Antifolate resistance;ko02010//ABC transporters	K05673;K05673;K05673;K05673	GO:0031224//intrinsic component of membrane	GO:0015405//P-P-bond-hydrolysis-driven transmembrane transporter activity;GO:0017111//nucleoside-triphosphatase activity;GO:0032550//purine ribonucleoside binding	GO:0044763//single-organism cellular process;GO:0051234//establishment of localization
LOC105231589	ID_4093	19	0	-0.72	-0.77	1.18	1.78	FGF	PREDICTED: micronuclear linker histone polyprotein isoform X1 [Bactrocera dorsalis]	-	-	-	-	-	-	-
LOC105231600	ID_4101	19	0	0	0	14.14	13.79	Gld	PREDICTED: glucose dehydrogenase [FAD, quinone]-like [Bactrocera dorsalis]	-	-	-	-	-	GO:0000166//nucleotide binding;GO:0016614//oxidoreductase activity, acting on CH-OH group of donors	GO:0008202//steroid metabolic process
LOC105231608	ID_4105	19	0	1.72	4.26	5.15	5.43	Gld	PREDICTED: glucose dehydrogenase [FAD, quinone] [Bactrocera dorsalis]	-	-	-	-	-	GO:0000166//nucleotide binding;GO:0016614//oxidoreductase activity, acting on CH-OH group of donors	GO:0044710//single-organism metabolic process
LOC105231624	ID_4112	19	0	2.4	2.22	3.24	3.55	Sulf1	PREDICTED: LOW QUALITY PROTEIN: extracellular sulfatase SULF-1 homolog [Bactrocera dorsalis]	-	-	-	-	-	GO:0016788//hydrolase activity, acting on ester bonds	-
LOC105231633	ID_4119	19	0	1.39	1.39	1.7	1.72	Glra2	PREDICTED: glycine receptor subunit alpha-4 [Bactrocera dorsalis]	-	-	-	-	GO:0005887//integral component of plasma membrane	GO:0005254//chloride channel activity;GO:0015276//ligand-gated ion channel activity	GO:0007043//cell-cell junction assembly;GO:0007267//cell-cell signaling;GO:0009266//response to temperature stimulus;GO:0010033//response to organic substance;GO:0015698//inorganic anion transport;GO:0044707//single-multicellular organism process
LOC105231642	ID_4123	19	0	0.71	1.5	1.86	1.88	IDH3G	PREDICTED: isocitrate dehydrogenase [NAD] subunit gamma, mitochondrial isoform X1 [Bactrocera dorsalis]	Metabolism;Metabolism;Metabolism;Metabolism;Metabolism	Global and overview maps;Global and overview maps;Global and overview maps;Carbohydrate metabolism;Global and overview maps	ko01100//Metabolic pathways;ko01200//Carbon metabolism;ko01230//Biosynthesis of amino acids;ko00020//Citrate cycle (TCA cycle);ko01210//2-Oxocarboxylic acid metabolism	K00030;K00030;K00030;K00030;K00030	-	GO:0000166//nucleotide binding;GO:0004448//isocitrate dehydrogenase activity	GO:0006101//citrate metabolic process
LOC105231644	ID_4124	19	0	0.26	0.88	1.13	1.38	Obp19d	PREDICTED: general odorant-binding protein 19d [Bactrocera dorsalis]	-	-	-	-	-	-	-
LOC105231651	ID_4129	19	0	0.71	1.09	1.23	1.43	--	Chromodomain-helicase-DNA-binding protein 7, partial [Bactrocera dorsalis]	-	-	-	-	-	-	-
LOC105231652	ID_4130	19	0	2.48	1.46	3.84	4.09	--	PREDICTED: protein MLP1 isoform X1 [Ceratitis capitata]	-	-	-	-	-	-	-
LOC105231662	ID_4135	19	0	0.07	-1.38	2.79	9.72	PGRP-LB	PREDICTED: peptidoglycan-recognition protein LB-like [Bactrocera dorsalis]	Organismal Systems	Immune system	ko04624//Toll and Imd signaling pathway	K01446	-	-	-
LOC105231695	ID_4144	19	0	0.92	2.01	2.36	2.13	-	-	-	-	-	-	-	-	-
LOC105231752	ID_4161	19	0	0.72	1.2	1.53	1.94	Rdh14	PREDICTED: LOW QUALITY PROTEIN: retinol dehydrogenase 14 [Bactrocera dorsalis]	-	-	-	-	-	GO:0003824//catalytic activity	GO:0044710//single-organism metabolic process
LOC105231773	ID_4170	19	0	1.09	2.46	2.27	2.47	Sp7	PREDICTED: serine protease 7-like [Bactrocera dorsalis]	-	-	-	-	-	-	-
LOC105231805	ID_4187	19	0	1.04	0.4	2.03	2.53	--	PREDICTED: probable serine/threonine-protein kinase DDB_G0282963 isoform X1 [Bactrocera latifrons]	-	-	-	-	-	-	-
LOC105231808	ID_4189	19	0	0.65	0.83	2.04	1.89	Usp46	PREDICTED: ubiquitin carboxyl-terminal hydrolase 46 [Bactrocera dorsalis]	-	-	-	-	-	GO:0036459//thiol-dependent ubiquitinyl hydrolase activity	GO:0008593//regulation of Notch signaling pathway;GO:0019941//modification-dependent protein catabolic process;GO:0070646//protein modification by small protein removal
LOC105231817	ID_4195	19	0	0.32	0.09	0.79	1.32	Hdac4	PREDICTED: LOW QUALITY PROTEIN: histone deacetylase 4 [Bactrocera dorsalis]	Human Diseases;Human Diseases;Human Diseases;Human Diseases;Environmental Information Processing;Human Diseases	Infectious diseases;Infectious diseases;Cancers;Cancers;Signal transduction;Substance dependence	ko05165//Human papillomavirus infection;ko05169//Epstein-Barr virus infection;ko05203//Viral carcinogenesis;ko05206//MicroRNAs in cancer;ko04371//Apelin signaling pathway;ko05034//Alcoholism	K11406;K11406;K11406;K11406;K11406;K11406	-	-	-
LOC105231823	ID_4199	19	0	-0.46	2.81	3.6	4.68	-	-	-	-	-	-	-	-	-
LOC105231842	ID_4208	19	0	0.68	0.04	1.26	2.32	FAAH2	PREDICTED: fatty-acid amide hydrolase 2 isoform X1 [Bactrocera dorsalis]	-	-	-	-	-	GO:0016810//hydrolase activity, acting on carbon-nitrogen (but not peptide) bonds;GO:0016879//ligase activity, forming carbon-nitrogen bonds	-
LOC105231865	ID_4212	19	0	-0.25	0.62	0.87	1.14	--	T48 [Drosophila melanogaster]	-	-	-	-	-	-	-
LOC105231876	ID_4219	19	0	0.92	1.19	1.55	1.83	Ace	fenitrothion-insensitive acetylcholinesterase [Bactrocera dorsalis]	Metabolism;Organismal Systems	Lipid metabolism;Nervous system	ko00564//Glycerophospholipid metabolism;ko04725//Cholinergic synapse	K01049;K01049	-	GO:0004104//cholinesterase activity;GO:0008238//exopeptidase activity	GO:0019538//protein metabolic process
LOC105231930	ID_4236	19	0	-0.14	0.22	0.16	1.15	Sp7	PREDICTED: serine protease 7 [Bactrocera dorsalis]	-	-	-	-	-	GO:0008233//peptidase activity	-
LOC105231937	ID_4239	19	0	2.3	1.8	3.44	3.53	GLIS3	PREDICTED: transcription factor mef2A-like, partial [Bactrocera oleae]	-	-	-	-	-	GO:0043169//cation binding	-
LOC105231939	ID_4240	19	0	1.39	1.71	1.96	2.09	-	-	-	-	-	-	-	-	-
LOC105231941	ID_4241	19	0	1.46	2.37	3.09	3.01	-	-	-	-	-	-	-	-	-
LOC105232018	ID_4275	19	0	-0.45	0.35	0.92	1.23	PINK1	PREDICTED: serine/threonine-protein kinase PINK1, mitochondrial [Bactrocera dorsalis]	-	-	-	-	-	GO:0004672//protein kinase activity;GO:0032550//purine ribonucleoside binding	GO:0006464//cellular protein modification process;GO:0006796//phosphate-containing compound metabolic process
LOC105232048	ID_4282	19	0	-0.17	-0.44	0.45	0.93	csw	PREDICTED: tyrosine-protein phosphatase corkscrew isoform X1 [Bactrocera dorsalis]	Human Diseases;Environmental Information Processing;Environmental Information Processing;Human Diseases;Environmental Information Processing;Organismal Systems;Human Diseases;Human Diseases;Organismal Systems;Human Diseases;Organismal Systems;Organismal Systems;Organismal Systems;Human Diseases;Organismal Systems;Environmental Information Processing	Cancers;Signal transduction;Signal transduction;Infectious diseases;Signal transduction;Development;Infectious diseases;Endocrine and metabolic diseases;Nervous system;Cancers;Immune system;Immune system;Immune system;Cancers;Endocrine system;Signal transduction	ko05205//Proteoglycans in cancer;ko04013//MAPK signaling pathway - fly;ko04014//Ras signaling pathway;ko05168//Herpes simplex infection;ko04072//Phospholipase D signaling pathway;ko04360//Axon guidance;ko05120//Epithelial cell signaling in Helicobacter pylori infection;ko04931//Insulin resistance;ko04722//Neurotrophin signaling pathway;ko05211//Renal cell carcinoma;ko04670//Leukocyte transendothe…	K07293;K07293;K07293;K07293;K07293;K07293;K07293;K07293;K07293;K07293;K07293;K07293;K07293;K07293;K07293;K07293	-	-	-
LOC105232080	ID_4292	19	0	2.27	4.19	4.07	4.17	Ork1	Open rectifier potassium channel protein 1, partial [Bactrocera dorsalis]	-	-	-	-	-	-	GO:0006810//transport
LOC105232100	ID_4300	19	0	0.18	0.8	1.09	1.17	kdn	PREDICTED: probable citrate synthase, mitochondrial [Bactrocera dorsalis]	Metabolism;Metabolism;Metabolism;Metabolism;Metabolism;Metabolism	Global and overview maps;Global and overview maps;Global and overview maps;Carbohydrate metabolism;Carbohydrate metabolism;Global and overview maps	ko01100//Metabolic pathways;ko01200//Carbon metabolism;ko01230//Biosynthesis of amino acids;ko00020//Citrate cycle (TCA cycle);ko00630//Glyoxylate and dicarboxylate metabolism;ko01210//2-Oxocarboxylic acid metabolism	K01647;K01647;K01647;K01647;K01647;K01647	-	-	-
LOC105232146	ID_4322	19	0	0.76	0.34	1.65	2.08	-	-	-	-	-	-	-	-	-
LOC105232170	ID_4333	19	0	3.99	7.09	7.37	7.6	VG1-GAMMA	PREDICTED: vitellogenin-1 [Bactrocera dorsalis]	-	-	-	-	-	-	-
LOC105232171	ID_4334	19	0	1.04	1.41	2.07	1.9	-	-	-	-	-	-	-	-	-
LOC105232190	ID_4346	19	0	0.01	-0.29	0.43	0.82	--	PR domain zinc finger protein 15 [Ceratitis capitata]	-	-	-	-	-	-	-
LOC105232212	ID_4355	19	0	0.97	1.51	2.44	2.19	--	PREDICTED: UDP-glucuronosyltransferase 2B10-like [Bactrocera dorsalis]	Metabolism;Metabolism;Metabolism;Metabolism;Human Diseases;Metabolism;Organismal Systems;Metabolism;Metabolism;Metabolism;Metabolism	Global and overview maps;Xenobiotics biodegradation and metabolism;Xenobiotics biodegradation and metabolism;Xenobiotics biodegradation and metabolism;Cancers;Carbohydrate metabolism;Digestive system;Metabolism of cofactors and vitamins;Metabolism of cofactors and vitamins;Carbohydrate metabolism;Lipid metabolism	ko01100//Metabolic pathways;ko00983//Drug metabolism - other enzymes;ko00980//Metabolism of xenobiotics by cytochrome P450;ko00982//Drug metabolism - cytochrome P450;ko05204//Chemical carcinogenesis;ko00040//Pentose and glucuronate interconversions;ko04976//Bile secretion;ko00860//Porphyrin and chlorophyll metabolism;ko00830//Retinol metabolism;ko00053//Ascorbate and aldarate metabolism;ko00140//…	K00699;K00699;K00699;K00699;K00699;K00699;K00699;K00699;K00699;K00699;K00699	-	-	-
LOC105232222	ID_4359	19	0	-0.41	1.15	1.91	2.09	--	PREDICTED: apoptosis-inducing factor 3-like [Bactrocera dorsalis]	-	-	-	-	-	-	-
LOC105232240	ID_4364	19	0	0.46	0.35	0.75	1.12	bi	PREDICTED: optomotor-blind protein-like [Bactrocera dorsalis]	Environmental Information Processing	Signal transduction	ko04013//MAPK signaling pathway - fly	K10176	-	-	-
LOC105232242	ID_4365	19	0	1.11	1.2	1.46	1.63	-	-	-	-	-	-	-	-	-
LOC105232252	ID_4369	19	0	1.54	2.2	2.86	2.89	ELAVL2	PREDICTED: ELAV-like protein 2 [Bactrocera dorsalis]	-	-	-	-	-	GO:0003676//nucleic acid binding	-
LOC105232275	ID_4376	19	0	0.34	1.01	1.53	2.36	CenG1A	PREDICTED: centaurin-gamma-1A isoform X5 [Bactrocera latifrons]	Cellular Processes	Transport and catabolism	ko04144//Endocytosis	K12491	GO:0044464//cell part	GO:0046914//transition metal ion binding	GO:0035556//intracellular signal transduction
LOC105232277	ID_4378	19	0	-0.27	1.02	1.11	1.35	Ance	PREDICTED: angiotensin-converting enzyme [Bactrocera dorsalis]	Human Diseases;Organismal Systems;Human Diseases;Organismal Systems	Infectious diseases;Endocrine system;Cardiovascular diseases;Endocrine system	ko05142//Chagas disease (American trypanosomiasis);ko04924//Renin secretion;ko05410//Hypertrophic cardiomyopathy (HCM);ko04614//Renin-angiotensin system	K01283;K01283;K01283;K01283	-	GO:0008238//exopeptidase activity;GO:0043169//cation binding	GO:0019538//protein metabolic process
LOC105232319	ID_4409	19	0	-0.74	0.17	1.02	1.19	Adamts16	PREDICTED: thrombospondin type-1 domain-containing protein 4 [Bactrocera dorsalis]	-	-	-	-	-	GO:0016787//hydrolase activity	GO:0019538//protein metabolic process
LOC105232322	ID_4411	19	0	-0.32	0.29	1.41	1.41	--	PREDICTED: cytochrome b561 domain-containing protein 2-like [Stomoxys calcitrans]	-	-	-	-	-	-	-
LOC105232341	ID_4425	19	0	1.76	1.52	1.93	1.99	Tig	PREDICTED: tiggrin [Bactrocera dorsalis]	-	-	-	-	-	-	-
LOC105232373	ID_4440	19	0	-0.72	0.61	1.23	1.91	--	PREDICTED: uncharacterized protein LOC105232373 [Bactrocera dorsalis]	-	-	-	-	-	-	-
LOC105232375	ID_4441	19	0	-0.23	-0.46	0.4	0.85	poe	PREDICTED: protein purity of essence [Bactrocera dorsalis]	Human Diseases;Human Diseases	Infectious diseases;Cancers	ko05165//Human papillomavirus infection;ko05203//Viral carcinogenesis	K10691;K10691	-	GO:0046914//transition metal ion binding	GO:0044765//single-organism transport
LOC105232402	ID_4460	19	0	-0.46	-0.18	0.48	1.17	grk	PREDICTED: protein gurken [Bactrocera dorsalis]	Environmental Information Processing;Organismal Systems	Signal transduction;Development	ko04013//MAPK signaling pathway - fly;ko04320//Dorso-ventral axis formation	K02447;K02447	-	-	-
LOC105232420	ID_4468	19	0	-0.03	0.85	1.19	1.2	CG4495	Calcium uptake protein 1-like protein, mitochondrial [Bactrocera dorsalis]	-	-	-	-	GO:0032300//mismatch repair complex	GO:0003690//double-stranded DNA binding	GO:0006281//DNA repair
LOC105232423	ID_4471	19	0	1.02	1.82	2.72	3.4	--	PREDICTED: uncharacterized protein LOC105232423 [Bactrocera dorsalis]	-	-	-	-	-	-	-
LOC105232424	ID_4472	19	0	0.11	0.23	0.47	1.26	DFFB	PREDICTED: DNA fragmentation factor subunit beta [Bactrocera dorsalis]	-	-	-	-	GO:0043231//intracellular membrane-bounded organelle	GO:0003824//catalytic activity	GO:0000737//DNA catabolic process, endonucleolytic;GO:0012501//programmed cell death
LOC105232427	ID_4474	19	0	0.32	1.62	1.82	2.29	--	Circadian clock-controlled protein [Bactrocera dorsalis]	-	-	-	-	-	-	-
LOC105232472	ID_4486	19	0	1.32	0.61	2.26	2.69	-	-	-	-	-	-	-	-	-
LOC105232502	ID_4495	19	0	0.71	0.43	1.24	1.4	JAZF1	PREDICTED: homeobox protein 5 [Bactrocera dorsalis]	-	-	-	-	-	GO:0043169//cation binding	-
LOC105232538	ID_4507	19	0	-0.64	0.15	0.93	1.01	Octbeta2R	PREDICTED: octopamine receptor beta-2R [Bactrocera dorsalis]	-	-	-	-	GO:0031224//intrinsic component of membrane	GO:0003677//DNA binding;GO:0004888//transmembrane signaling receptor activity	GO:0007166//cell surface receptor signaling pathway;GO:0010468//regulation of gene expression
LOC105232546	ID_4510	19	0	-0.68	0.1	1.72	1.5	Octbeta1R	PREDICTED: octopamine receptor beta-1R [Bactrocera latifrons]	-	-	-	-	GO:0031224//intrinsic component of membrane	GO:0008227//G-protein coupled amine receptor activity	GO:0007186//G-protein coupled receptor signaling pathway
LOC105232572	ID_4521	19	0	0.13	0.85	1.84	2.59	sh3bp5l	PREDICTED: SH3 domain-binding protein 5 isoform X1 [Bactrocera dorsalis]	-	-	-	-	-	-	-
LOC105232592	ID_4525	19	0	0.61	2.33	3.95	3.71	PAQR4	PREDICTED: uncharacterized serine-rich protein C215.13 isoform X3 [Bactrocera dorsalis]	-	-	-	-	-	-	-
LOC105232604	ID_4529	19	0	0.91	1.8	2.33	1.97	kay	PREDICTED: transcription factor kayak [Bactrocera dorsalis]	Environmental Information Processing;Organismal Systems;Cellular Processes	Signal transduction;Immune system;Cell growth and death	ko04013//MAPK signaling pathway - fly;ko04624//Toll and Imd signaling pathway;ko04214//Apoptosis - fly	K09031;K09031;K09031	-	-	-
LOC105232625	ID_4538	19	0	2.19	3.26	3.99	4.16	Gbs-76A	PREDICTED: glycogen-binding subunit 76A [Bactrocera dorsalis]	Organismal Systems;Human Diseases	Endocrine system;Endocrine and metabolic diseases	ko04910//Insulin signaling pathway;ko04931//Insulin resistance	K07189;K07189	-	-	-
LOC105232645	ID_4552	19	0	0.57	0.85	1.38	2.08	vanin-like	PREDICTED: vanin-like protein 1 [Bactrocera dorsalis]	Metabolism;Organismal Systems;Metabolism	Global and overview maps;Digestive system;Metabolism of cofactors and vitamins	ko01100//Metabolic pathways;ko04977//Vitamin digestion and absorption;ko00780//Biotin metabolism	K01435;K01435;K01435	-	-	-
LOC105232701	ID_4572	19	0	-0.76	1.55	3.2	3.15	COL15A1	PREDICTED: collagen alpha-1(XVIII) chain [Bactrocera dorsalis]	-	-	-	-	-	-	-
LOC105232712	ID_4576	19	0	0.36	1.01	1.47	1.84	--	GM14060 [Drosophila sechellia]	-	-	-	-	-	-	-
LOC105232722	ID_4584	19	0	0.32	1.38	1.98	1.82	--	GM14595 [Drosophila sechellia]	-	-	-	-	-	-	-
LOC105232789	ID_4620	19	0	-0.13	0.61	1.28	1.19	OGDH	PREDICTED: 2-oxoglutarate dehydrogenase-like, mitochondrial isoform X1 [Bactrocera dorsalis]	Metabolism;Metabolism;Metabolism;Metabolism;Metabolism	Global and overview maps;Global and overview maps;Amino acid metabolism;Carbohydrate metabolism;Amino acid metabolism	ko01100//Metabolic pathways;ko01200//Carbon metabolism;ko00310//Lysine degradation;ko00020//Citrate cycle (TCA cycle);ko00380//Tryptophan metabolism	K00164;K00164;K00164;K00164;K00164	-	-	-
LOC105232895	ID_4670	19	0	1.18	0.78	1.26	1.78	Slco3a1	PREDICTED: solute carrier organic anion transporter family member 3A1 [Bactrocera dorsalis]	-	-	-	-	-	GO:0008509//anion transmembrane transporter activity	GO:0006820//anion transport
LOC105232916	ID_4681	19	0	1.06	1.62	2.42	2.14	Kr-h1	PREDICTED: Krueppel homolog 1 isoform X1 [Bactrocera dorsalis]	-	-	-	-	-	GO:0043169//cation binding	GO:0010975//regulation of neuron projection development;GO:0036314//response to sterol;GO:0042480//negative regulation of eye photoreceptor cell development
LOC105232922	ID_4683	19	0	0	0.57	1.86	1.92	SLC8A1	PREDICTED: sodium/calcium exchanger 3-like [Bactrocera dorsalis]	Environmental Information Processing;Organismal Systems;Environmental Information Processing;Organismal Systems;Environmental Information Processing;Organismal Systems;Organismal Systems;Human Diseases;Human Diseases;Organismal Systems;Human Diseases;Organismal Systems	Signal transduction;Digestive system;Signal transduction;Circulatory system;Signal transduction;Circulatory system;Excretory system;Cardiovascular diseases;Cardiovascular diseases;Digestive system;Cardiovascular diseases;Sensory system	ko04020//Calcium signaling pathway;ko04974//Protein digestion and absorption;ko04022//cGMP - PKG signaling pathway;ko04261//Adrenergic signaling in cardiomyocytes;ko04371//Apelin signaling pathway;ko04260//Cardiac muscle contraction;ko04961//Endocrine and other factor-regulated calcium reabsorption;ko05410//Hypertrophic cardiomyopathy (HCM);ko05414//Dilated cardiomyopathy (DCM);ko04978//Mineral a…	K05849;K05849;K05849;K05849;K05849;K05849;K05849;K05849;K05849;K05849;K05849;K05849	GO:0031224//intrinsic component of membrane	-	GO:0006814//sodium ion transport;GO:0044763//single-organism cellular process;GO:0070838//divalent metal ion transport
LOC105232923	ID_4684	19	0	6.03	4.79	8.11	8.59	Slc8a3	PREDICTED: sodium/calcium exchanger 3 [Bactrocera dorsalis]	Environmental Information Processing;Organismal Systems;Environmental Information Processing;Organismal Systems;Environmental Information Processing;Organismal Systems;Organismal Systems;Human Diseases;Human Diseases;Organismal Systems;Human Diseases;Organismal Systems	Signal transduction;Digestive system;Signal transduction;Circulatory system;Signal transduction;Circulatory system;Excretory system;Cardiovascular diseases;Cardiovascular diseases;Digestive system;Cardiovascular diseases;Sensory system	ko04020//Calcium signaling pathway;ko04974//Protein digestion and absorption;ko04022//cGMP - PKG signaling pathway;ko04261//Adrenergic signaling in cardiomyocytes;ko04371//Apelin signaling pathway;ko04260//Cardiac muscle contraction;ko04961//Endocrine and other factor-regulated calcium reabsorption;ko05410//Hypertrophic cardiomyopathy (HCM);ko05414//Dilated cardiomyopathy (DCM);ko04978//Mineral a…	K05849;K05849;K05849;K05849;K05849;K05849;K05849;K05849;K05849;K05849;K05849;K05849	-	-	-
LOC105232924	ID_4685	19	0	0.51	0.89	1.05	0.94	Atpalpha	PREDICTED: sodium/potassium-transporting ATPase subunit alpha isoform X1 [Bactrocera dorsalis]	Organismal Systems;Environmental Information Processing;Organismal Systems;Organismal Systems;Environmental Information Processing;Organismal Systems;Organismal Systems;Organismal Systems;Organismal Systems;Organismal Systems;Organismal Systems;Organismal Systems;Organismal Systems;Organismal Systems;Organismal Systems;Organismal Systems;Organismal Systems;Organismal Systems	Digestive system;Signal transduction;Endocrine system;Digestive system;Signal transduction;Circulatory system;Digestive system;Endocrine system;Digestive system;Endocrine system;Digestive system;Circulatory system;Endocrine system;Excretory system;Digestive system;Excretory system;Digestive system;Excretory system	ko04972//Pancreatic secretion;ko04024//cAMP signaling pathway;ko04919//Thyroid hormone signaling pathway;ko04974//Protein digestion and absorption;ko04022//cGMP - PKG signaling pathway;ko04261//Adrenergic signaling in cardiomyocytes;ko04970//Salivary secretion;ko04911//Insulin secretion;ko04976//Bile secretion;ko04925//Aldosterone synthesis and secretion;ko04971//Gastric acid secretion;ko04260//C…	K01539;K01539;K01539;K01539;K01539;K01539;K01539;K01539;K01539;K01539;K01539;K01539;K01539;K01539;K01539;K01539;K01539;K01539	-	-	-
LOC105232954	ID_4695	19	0	0	0	8.91	9.21	--	hypothetical protein, partial [Bactrocera dorsalis]	-	-	-	-	-	-	-
LOC105233079	ID_4743	19	0	0.8	2.28	2.75	2.51	-	-	-	-	-	-	-	-	-
LOC105233089	ID_4746	19	0	3.01	3.26	6.18	7.02	Gr64e	PREDICTED: gustatory receptor for sugar taste 64e [Bactrocera dorsalis]	-	-	-	-	-	-	-
LOC105233130	ID_4756	19	0	0.25	0.83	1.12	1.11	Ndufs2	PREDICTED: NADH-ubiquinone oxidoreductase 49 kDa subunit [Bactrocera dorsalis]	Metabolism;Organismal Systems;Human Diseases;Human Diseases;Metabolism;Human Diseases;Human Diseases;Organismal Systems	Global and overview maps;Environmental adaptation;Neurodegenerative diseases;Neurodegenerative diseases;Energy metabolism;Neurodegenerative diseases;Endocrine and metabolic diseases;Nervous system	ko01100//Metabolic pathways;ko04714//Thermogenesis;ko05016//Huntington disease;ko05010//Alzheimer disease;ko00190//Oxidative phosphorylation;ko05012//Parkinson disease;ko04932//Non-alcoholic fatty liver disease (NAFLD);ko04723//Retrograde endocannabinoid signaling	K03935;K03935;K03935;K03935;K03935;K03935;K03935;K03935	-	GO:0000166//nucleotide binding;GO:0016491//oxidoreductase activity;GO:0048037//cofactor binding	GO:0044710//single-organism metabolic process
LOC105233144	ID_4761	19	0	0.84	1.54	1.84	2.35	--	GM11343 [Drosophila sechellia]	-	-	-	-	-	-	-
LOC105233165	ID_4772	19	0	0.11	0.11	0.98	1.09	DMXL2	PREDICTED: LOW QUALITY PROTEIN: dmX-like protein 2 [Bactrocera dorsalis]	-	-	-	-	-	-	-
LOC105233175	ID_4775	19	0	0.89	1.18	1.61	2.01	-	-	-	-	-	-	-	-	-
LOC105233176	ID_4776	19	0	1.56	1.83	2.36	2.84	--	PREDICTED: mediator of RNA polymerase II transcription subunit 12-like [Bactrocera dorsalis]	-	-	-	-	GO:0034705//potassium channel complex;GO:0043231//intracellular membrane-bounded organelle	GO:0005267//potassium channel activity;GO:0015631//tubulin binding;GO:0016247//channel regulator activity	GO:0006461//protein complex assembly;GO:0006897//endocytosis;GO:0010259//multicellular organism aging;GO:0022410//circadian sleep/wake cycle process;GO:0030001//metal ion transport;GO:1902582//single-organism intracellular transport
LOC105233201	ID_4785	19	0	0	1.5	2.38	3.37	CG42265	PREDICTED: otopetrin-2 isoform X1 [Bactrocera dorsalis]	-	-	-	-	-	-	-
LOC105233229	ID_4795	19	0	0.47	0.36	1.2	1.59	glo-4	X-linked retinitis pigmentosa GTPase regulator-like protein [Bactrocera dorsalis]	-	-	-	-	-	-	-
LOC105233242	ID_4797	19	0	0.51	0.43	1.61	2.14	-	-	-	-	-	-	-	-	-
LOC105233258	ID_4804	19	0	0.72	0.98	1.76	2.13	Cadps	Calcium-dependent secretion activator, partial [Bactrocera dorsalis]	-	-	-	-	-	-	-
LOC105233301	ID_4819	19	0	4.75	5.43	5.81	7.21	--	GL18643 [Drosophila persimilis]	-	-	-	-	-	-	-
LOC105233308	ID_4821	19	0	0.54	0.56	0.63	1.08	sp9	PREDICTED: transcription factor Sp9 isoform X1 [Bactrocera dorsalis]	-	-	-	-	-	GO:0043169//cation binding	-
LOC105233352	ID_4830	19	0	-0.18	1.39	1.15	1.32	moody	PREDICTED: G-protein coupled receptor moody [Bactrocera dorsalis]	-	-	-	-	-	-	GO:0007165//signal transduction
LOC105233363	ID_4836	19	0	0.3	0.37	0.59	1.39	nep-11	PREDICTED: neprilysin-11 [Bactrocera dorsalis]	-	-	-	-	-	-	-
LOC105233377	ID_4840	19	0	1.56	0.49	3.32	3.89	PTPN21	PREDICTED: tyrosine-protein phosphatase non-receptor type 14 [Bactrocera dorsalis]	-	-	-	-	GO:0043232//intracellular non-membrane-bounded organelle;GO:0044444//cytoplasmic part	GO:0016791//phosphatase activity	GO:0006470//protein dephosphorylation;GO:0008285//negative regulation of cell proliferation;GO:0035330//regulation of hippo signaling
LOC105233378	ID_4841	19	0	0.36	0.45	0.54	1.06	WIPI1	PREDICTED: WD repeat domain phosphoinositide-interacting protein 2 isoform X1 [Bactrocera dorsalis]	Cellular Processes;Cellular Processes	Transport and catabolism;Transport and catabolism	ko04140//Autophagy - animal;ko04136//Autophagy - other eukaryotes	K17908;K17908	-	-	-
LOC105233417	ID_4860	19	0	0.13	0.89	2.68	2.29	Unc-89	PREDICTED: probable guanine nucleotide exchange factor MCF2L2, partial [Bactrocera dorsalis]	-	-	-	-	-	-	-
LOC105233440	ID_4869	19	0	-0.85	-0.63	0.32	1.05	ADORA2B	Adenosine receptor A2a, partial [Bactrocera dorsalis]	Human Diseases;Environmental Information Processing;Environmental Information Processing;Environmental Information Processing;Environmental Information Processing;Organismal Systems;Human Diseases	Neurodegenerative diseases;Signal transduction;Signal transduction;Signaling molecules and interaction;Signal transduction;Circulatory system;Substance dependence	ko05012//Parkinson disease;ko04024//cAMP signaling pathway;ko04015//Rap1 signaling pathway;ko04080//Neuroactive ligand-receptor interaction;ko04020//Calcium signaling pathway;ko04270//Vascular smooth muscle contraction;ko05034//Alcoholism	K04266;K04266;K04266;K04266;K04266;K04266;K04266	-	-	-
LOC105233470	ID_4880	19	0	0.22	0.43	0.86	1.12	--	PREDICTED: alpha-tocopherol transfer protein [Bactrocera dorsalis]	-	-	-	-	GO:0044464//cell part	-	GO:0051234//establishment of localization
LOC105233496	ID_4890	19	0	1.09	2.08	2.03	2.2	--	PREDICTED: formin-J [Drosophila suzukii]	Metabolism	Energy metabolism	ko00920//Sulfur metabolism	K17725	-	-	-
LOC105233522	ID_4899	19	0	0.23	0.45	1.18	2.05	Usp47	PREDICTED: ubiquitin carboxyl-terminal hydrolase 64E isoform X3 [Bactrocera dorsalis]	-	-	-	-	-	GO:0016787//hydrolase activity	-
LOC105233545	ID_4911	19	0	-1.52	-1.16	1.49	2.9	Ets21C	PREDICTED: DNA-binding protein D-ETS-6-like [Bactrocera dorsalis]	-	-	-	-	GO:0043231//intracellular membrane-bounded organelle	GO:0001071//nucleic acid binding transcription factor activity;GO:0003677//DNA binding	GO:0010468//regulation of gene expression
LOC105233594	ID_4933	19	0	0.44	0.34	1.43	1.87	nlg-1	neuroligin 2, isoform A [Drosophila melanogaster]	-	-	-	-	-	GO:0005102//receptor binding	GO:0002118//aggressive behavior;GO:0007268//synaptic transmission;GO:0007416//synapse assembly;GO:0008049//male courtship behavior;GO:0008344//adult locomotory behavior;GO:0021700//developmental maturation;GO:0051703//intraspecies interaction between organisms
LOC105233600	ID_4934	19	0	0.4	0.89	1.27	1.53	-	-	-	-	-	-	-	-	-
LOC105233606	ID_4937	19	0	1.82	1.72	2.41	2.37	if	PREDICTED: LOW QUALITY PROTEIN: integrin alpha-PS2 [Bactrocera dorsalis]	-	-	-	-	GO:0005887//integral component of plasma membrane	-	GO:0007166//cell surface receptor signaling pathway
LOC105233607	ID_4938	19	0	0.24	-0.22	1.12	1.71	rdgB	PREDICTED: protein retinal degeneration B isoform X3 [Bactrocera dorsalis]	-	-	-	-	-	-	-
LOC105233622	ID_4943	19	0	1.69	4.08	5.35	5.21	-	-	-	-	-	-	-	-	-
LOC105233641	ID_4953	19	0	-0.24	0.44	0.96	1.74	fam102a	PREDICTED: uncharacterized protein LOC105233641 isoform X2 [Bactrocera dorsalis]	-	-	-	-	-	-	-
LOC105233653	ID_4957	19	0	0.77	0.47	1.28	1.79	tim	PREDICTED: protein timeless [Bactrocera dorsalis]	Organismal Systems	Environmental adaptation	ko04711//Circadian rhythm - fly	K12074	-	-	-
LOC105233657	ID_4960	19	0	-1.05	-0.23	1.2	1.86	DACH1	PREDICTED: LOW QUALITY PROTEIN: uncharacterized protein LOC105233657 [Bactrocera dorsalis]	-	-	-	-	-	-	-
LOC105233667	ID_4966	19	0	0.28	-0.33	1.02	1.63	-	-	-	-	-	-	-	-	-
LOC105233668	ID_4967	19	0	0.58	0.97	0.72	1.6	-	-	-	-	-	-	-	-	-
LOC105233675	ID_4971	19	0	0.66	0.69	1.14	1.61	--	PREDICTED: lipopolysaccharide-induced tumor necrosis factor-alpha factor homolog [Bactrocera dorsalis]	Cellular Processes	Transport and catabolism	ko04142//Lysosome	K19363	-	-	-
LOC105233695	ID_4982	19	0	0.16	0.77	1.13	1.09	Cyc1	PREDICTED: cytochrome c1, heme protein, mitochondrial [Bactrocera dorsalis]	Metabolism;Organismal Systems;Human Diseases;Human Diseases;Metabolism;Human Diseases;Human Diseases;Organismal Systems	Global and overview maps;Environmental adaptation;Neurodegenerative diseases;Neurodegenerative diseases;Energy metabolism;Neurodegenerative diseases;Endocrine and metabolic diseases;Circulatory system	ko01100//Metabolic pathways;ko04714//Thermogenesis;ko05016//Huntington disease;ko05010//Alzheimer disease;ko00190//Oxidative phosphorylation;ko05012//Parkinson disease;ko04932//Non-alcoholic fatty liver disease (NAFLD);ko04260//Cardiac muscle contraction	K00413;K00413;K00413;K00413;K00413;K00413;K00413;K00413	-	GO:0046906//tetrapyrrole binding	-
LOC105233715	ID_4986	19	0	-0.27	0.04	1.67	1.75	Rh3	PREDICTED: opsin Rh3 isoform X1 [Bactrocera dorsalis]	-	-	-	-	GO:0031224//intrinsic component of membrane	GO:0004930//G-protein coupled receptor activity	GO:0006464//cellular protein modification process;GO:0007166//cell surface receptor signaling pathway;GO:0007602//phototransduction;GO:0009411//response to UV;GO:0016037//light absorption;GO:0050953//sensory perception of light stimulus
LOC105233716	ID_4987	19	0	-0.1	1.47	3.07	3.7	--	PREDICTED: probable WRKY transcription factor protein 1 [Bactrocera dorsalis]	-	-	-	-	-	-	-
LOC105233717	ID_4988	19	0	0.33	1.54	2.5	2.92	--	PREDICTED: trichohyalin isoform X1 [Bactrocera latifrons]	-	-	-	-	-	-	-
LOC105233750	ID_5000	19	0	1.75	1.22	2.61	3.32	-	-	-	-	-	-	-	-	-
LOC105233765	ID_5005	19	0	0.1	0.23	1.01	2.23	Ptprn2	PREDICTED: receptor-type tyrosine-protein phosphatase N2 isoform X1 [Bactrocera dorsalis]	Human Diseases	Endocrine and metabolic diseases	ko04940//Type I diabetes mellitus	K07817	-	GO:0042578//phosphoric ester hydrolase activity	GO:0006470//protein dephosphorylation
LOC105233785	ID_5012	19	0	0.22	0.38	0.97	1.21	DLC1	StAR-related lipid transfer protein 13 [Ceratitis capitata]	-	-	-	-	-	-	GO:0010468//regulation of gene expression
LOC105233817	ID_5025	19	0	0.96	0.89	0.89	1.34	SPON1	PREDICTED: LOW QUALITY PROTEIN: spondin-1 [Bactrocera dorsalis]	-	-	-	-	-	-	GO:0010466//negative regulation of peptidase activity
LOC105233848	ID_5037	19	0	1.67	0.74	3.18	4.05	-	-	-	-	-	-	-	-	-
LOC105233872	ID_5046	19	0	0.07	0.9	1.16	0.99	AFG1L	CG8520, isoform A [Drosophila melanogaster]	-	-	-	-	-	GO:0032550//purine ribonucleoside binding	-
LOC105233895	ID_5064	19	0	1.85	6.16	5.88	6.39	--	PREDICTED: glycine-rich cell wall structural protein-like [Bactrocera dorsalis]	-	-	-	-	-	-	-
LOC105233904	ID_5067	19	0	0.11	1.65	2.01	1.91	--	PREDICTED: uncharacterized protein LOC105233904 [Bactrocera dorsalis]	-	-	-	-	-	-	-
LOC105233910	ID_5071	19	0	2.39	3.5	3.88	4.28	Cyp4c3	PREDICTED: cytochrome P450 4c3 [Bactrocera dorsalis]	-	-	-	-	-	GO:0016491//oxidoreductase activity;GO:0046906//tetrapyrrole binding;GO:0046914//transition metal ion binding	GO:0030908//protein splicing;GO:0044710//single-organism metabolic process
LOC105233914	ID_5073	19	0	3.65	4.3	4.86	5.87	--	PREDICTED: cell wall protein IFF6 [Bactrocera dorsalis]	-	-	-	-	-	-	-
LOC105233931	ID_5079	19	0	-0.29	-0.19	1.12	1.82	DUSP10	PREDICTED: dual specificity protein phosphatase 15 [Bactrocera dorsalis]	Environmental Information Processing;Environmental Information Processing;Cellular Processes	Signal transduction;Signal transduction;Cell growth and death	ko04010//MAPK signaling pathway;ko04013//MAPK signaling pathway - fly;ko04214//Apoptosis - fly	K20216;K20216;K20216	GO:0043231//intracellular membrane-bounded organelle	GO:0008138//protein tyrosine/serine/threonine phosphatase activity	GO:0001654//eye development;GO:0001738//morphogenesis of a polarized epithelium;GO:0002684//positive regulation of immune system process;GO:0006464//cellular protein modification process;GO:0006979//response to oxidative stress;GO:0007297//ovarian follicle cell migration;GO:0007368//determination of left/right symmetry;GO:0007391//dorsal closure;GO:0007399//nervous system development;GO:0009611//…
LOC105233936	ID_5082	19	0	0.1	0.98	0.92	1.03	--	PREDICTED: glycerol-3-phosphate dehydrogenase, mitochondrial-like [Bactrocera dorsalis]	Metabolism	Lipid metabolism	ko00564//Glycerophospholipid metabolism	K00111	GO:0044444//cytoplasmic part	GO:0046872//metal ion binding;GO:0052590//sn-glycerol-3-phosphate:ubiquinone oxidoreductase activity	GO:0044710//single-organism metabolic process;GO:0052646//alditol phosphate metabolic process
LOC105233939	ID_5083	19	0	0.37	1.09	1.41	2.02	-	-	-	-	-	-	-	-	-
LOC105234012	ID_5109	19	0	0.2	-0.11	0.57	0.91	-	-	-	-	-	-	-	-	-
LOC105234028	ID_5116	19	0	-0.88	3.53	3.04	3	--	PREDICTED: protease inhibitor-like [Bactrocera dorsalis]	-	-	-	-	-	-	-
LOC105234033	ID_5119	19	0	2.5	2.97	2.9	3.31	PapD	PREDICTED: male accessory gland serine protease inhibitor-like [Bactrocera dorsalis]	-	-	-	-	-	-	-
LOC105234043	ID_5126	19	0	0.8	1.7	2.91	2.95	--	GM17948 [Drosophila sechellia]	-	-	-	-	-	GO:0016740//transferase activity	GO:0006796//phosphate-containing compound metabolic process
LOC105234062	ID_5138	19	0	0.11	0.62	1.03	1.29	Smtn	PREDICTED: titin isoform X1 [Bactrocera dorsalis]	-	-	-	-	-	-	-
LOC105234082	ID_5147	19	0	-0.21	0.93	1.17	1.05	COX17	PREDICTED: cytochrome c oxidase copper chaperone [Bactrocera dorsalis]	Metabolism;Organismal Systems;Metabolism	Global and overview maps;Environmental adaptation;Energy metabolism	ko01100//Metabolic pathways;ko04714//Thermogenesis;ko00190//Oxidative phosphorylation	K02260;K02260;K02260	-	-	-
LOC105234111	ID_5155	19	0	0.6	1.53	1.92	1.71	--	PREDICTED: uncharacterized protein LOC105234111 isoform X2 [Bactrocera dorsalis]	-	-	-	-	-	-	-
LOC105234114	ID_5156	19	0	1.38	0.47	2.42	3.13	Gyc88E	PREDICTED: soluble guanylate cyclase 88E [Bactrocera dorsalis]	Metabolism	Nucleotide metabolism	ko00230//Purine metabolism	K01769	-	GO:0016829//lyase activity	GO:0009165//nucleotide biosynthetic process
LOC105234128	ID_5163	19	0	-0.08	0.51	0.9	1.4	ico	PREDICTED: elongation factor G, mitochondrial [Bactrocera dorsalis]	-	-	-	-	GO:0043231//intracellular membrane-bounded organelle	GO:0008135//translation factor activity, RNA binding;GO:0017111//nucleoside-triphosphatase activity;GO:0032550//purine ribonucleoside binding	GO:0006414//translational elongation
LOC105234146	ID_5167	19	0	0.21	2.23	3.74	4.4	-	-	-	-	-	-	-	-	-
LOC105234151	ID_5169	19	0	-0.85	1.08	1.43	2.19	sim	PREDICTED: protein single-minded isoform X1 [Bactrocera dorsalis]	-	-	-	-	-	-	-
LOC105234190	ID_5184	19	0	3.32	3.32	5.86	6.64	-	-	-	-	-	-	-	-	-
LOC105234216	ID_5194	19	0	0.35	0.88	1.98	2.18	--	CG1674, isoform L [Drosophila melanogaster]	-	-	-	-	-	-	-
LOC105234237	ID_5202	19	0	-0.16	0.56	0.59	1.04	-	-	-	-	-	-	-	-	-
LOC105234246	ID_5207	19	0	0.17	-0.16	0.96	1.25	-	-	-	-	-	-	-	-	-
LOC105234279	ID_5213	19	0	0.2	0.67	1.61	1.65	--	PREDICTED: nuclear mitotic apparatus protein 1 isoform X1 [Bactrocera dorsalis]	-	-	-	-	-	-	-
LOC109579189	ID_5218	19	0	4.75	4.32	6.17	6.91	stnA	PREDICTED: protein stoned-A [Bactrocera dorsalis]	-	-	-	-	GO:0016020//membrane;GO:0016023//cytoplasmic, membrane-bounded vesicle	GO:0005488//binding	GO:0001505//regulation of neurotransmitter levels;GO:0006887//exocytosis;GO:0006897//endocytosis;GO:0008344//adult locomotory behavior
LOC109579222	ID_5228	19	0	0.74	0.51	1.25	1.34	--	PREDICTED: dual specificity tyrosine-phosphorylation-regulated kinase 2-like [Bactrocera dorsalis]	-	-	-	-	-	GO:0016301//kinase activity	GO:0006796//phosphate-containing compound metabolic process
LOC109579229	ID_5230	19	0	1.22	0.3	2.8	3.49	--	PREDICTED: homeotic protein female sterile-like [Bactrocera dorsalis]	-	-	-	-	-	-	-
LOC109579235	ID_5232	19	0	0	8.09	8.59	8.92	--	transposase [Bactrocera dorsalis]	-	-	-	-	-	GO:0003676//nucleic acid binding	-
LOC109579403	ID_5251	19	0	5.04	5.32	5.39	7.04	--	PREDICTED: fibroin heavy chain-like [Bactrocera dorsalis]	-	-	-	-	-	GO:0004672//protein kinase activity;GO:0032550//purine ribonucleoside binding	GO:0006464//cellular protein modification process;GO:0006796//phosphate-containing compound metabolic process
LOC109579469	ID_5258	19	0	-0.11	0.56	1	1.22	--	PREDICTED: uncharacterized protein LOC109579469 [Bactrocera dorsalis]	-	-	-	-	-	-	-
LOC109579470	ID_5259	19	0	-0.86	0.38	1.37	2.19	--	PREDICTED: uncharacterized protein LOC101463198 [Ceratitis capitata]	-	-	-	-	-	-	-
LOC109579527	ID_5268	19	0	1.14	1.61	2.08	2.78	--	gag-pol polyprotein precursor [Drosophila melanogaster]	-	-	-	-	-	-	-
LOC109579569	ID_5275	19	0	1.03	1.18	2.76	2.67	-	-	-	-	-	-	-	-	-
LOC109579615	ID_5277	19	0	0	0	0	10.69	--	GM17500 [Drosophila sechellia]	-	-	-	-	-	-	-
LOC109579749	ID_5289	19	0	4.52	6.69	7.77	7.7	--	PREDICTED: longitudinals lacking protein, isoforms A/B/D/L-like [Bactrocera dorsalis]	-	-	-	-	-	-	-
LOC109579760	ID_5291	19	0	-1.74	-1.51	1.22	1.74	--	PREDICTED: nascent polypeptide-associated complex subunit alpha, muscle-specific form-like [Bactrocera dorsalis]	-	-	-	-	-	-	-
LOC109579769	ID_5292	19	0	1.08	1.98	2.28	2.1	--	PREDICTED: DNA endonuclease RBBP8 [Bactrocera dorsalis]	-	-	-	-	-	-	-
LOC109579822	ID_5300	19	0	0	-1.58	4.32	4.06	--	PREDICTED: zinc finger protein jing [Bactrocera latifrons]	-	-	-	-	-	-	-
LOC109579844	ID_5304	19	0	-0.06	-0.32	0.4	1.33	--	GL26912 [Drosophila persimilis]	-	-	-	-	-	-	-
LOC109579886	ID_5305	19	0	1.19	0.39	2.11	3.11	--	PREDICTED: titin-like, partial [Bactrocera dorsalis]	-	-	-	-	-	-	-
LOC109579890	ID_5306	19	0	0.9	1.36	1.59	1.8	-	-	-	-	-	-	-	-	-
LOC109579894	ID_5308	19	0	0.17	0.28	3.36	3.21	--	PREDICTED: mastermind-like domain-containing protein 1 [Bactrocera dorsalis]	-	-	-	-	-	-	-
LOC109579916	ID_5311	19	0	1.42	2	2.62	2.28	--	PREDICTED: nucleolin-like [Bactrocera dorsalis]	-	-	-	-	-	-	-
LOC109579960	ID_5318	19	0	1.45	1.44	2.88	3.71	CenG1A	PREDICTED: centaurin-gamma-1A isoform X2 [Bactrocera cucurbitae]	Cellular Processes	Transport and catabolism	ko04144//Endocytosis	K12491	GO:0044464//cell part	GO:0046914//transition metal ion binding	GO:0035556//intracellular signal transduction
LOC109580047	ID_5328	19	0	0.84	1.14	1.48	1.45	--	PREDICTED: TNF receptor-associated factor family protein DDB_G0272098-like [Bactrocera dorsalis]	-	-	-	-	-	-	-
LOC115065723	ID_5341	19	0	2.94	3.62	4.91	5.71	--	PREDICTED: dipeptidyl peptidase 4 [Bactrocera dorsalis]	-	-	-	-	-	GO:0070011//peptidase activity, acting on L-amino acid peptides	-
LOC115065975	ID_5359	19	0	-0.36	1.25	1.05	2.06	--	Nucleic-acid-binding protein from transposon X-element, partial [Bactrocera dorsalis]	-	-	-	-	-	-	-
LOC115066049	ID_5366	19	0	0	0	8.02	7.82	-	-	-	-	-	-	-	-	-
LOC115066228	ID_5373	19	0	0.46	1.12	1.65	2.03	jv	javelin, isoform B [Drosophila melanogaster]	-	-	-	-	-	-	-
LOC115066319	ID_5380	19	0	0.36	2.33	2.44	2.48	CG45078	PREDICTED: uncharacterized protein LOC106623181 isoform X1 [Bactrocera oleae]	-	-	-	-	-	-	-
LOC115066377	ID_5383	19	0	0	7.43	7.94	7.34	Cyp4p1	PREDICTED: cytochrome P450 4p1-like [Bactrocera latifrons]	-	-	-	-	-	-	-
LOC115066382	ID_5384	19	0	2.92	2.69	2.37	4.45	--	hypothetical protein [Bactrocera dorsalis]	-	-	-	-	-	-	-
LOC115066385	ID_5385	19	0	-0.25	-0.47	0.48	0.79	--	PREDICTED: LOW QUALITY PROTEIN: sodium/potassium-transporting ATPase subunit beta-1-interacting protein [Bactrocera dorsalis]	-	-	-	-	-	-	-
LOC115066421	ID_5389	19	0	0	0	8.16	7.94	GstE14	Glutathione S-transferase 1 [Bactrocera dorsalis]	Human Diseases;Human Diseases;Metabolism;Organismal Systems;Human Diseases;Human Diseases;Metabolism;Metabolism;Metabolism;Human Diseases;Human Diseases	Cancers;Cancers;Xenobiotics biodegradation and metabolism;Aging;Cardiovascular diseases;Cancers;Xenobiotics biodegradation and metabolism;Metabolism of other amino acids;Xenobiotics biodegradation and metabolism;Cancers;Drug resistance	ko05200//Pathways in cancer;ko05225//Hepatocellular carcinoma;ko00983//Drug metabolism - other enzymes;ko04212//Longevity regulating pathway - worm;ko05418//Fluid shear stress and atherosclerosis;ko05215//Prostate cancer;ko00980//Metabolism of xenobiotics by cytochrome P450;ko00480//Glutathione metabolism;ko00982//Drug metabolism - cytochrome P450;ko05204//Chemical carcinogenesis;ko01524//Platinu…	K00799;K00799;K00799;K00799;K00799;K00799;K00799;K00799;K00799;K00799;K00799	-	-	-
LOC115066438	ID_5393	19	0	0.99	1.37	3.38	4.41	-	-	-	-	-	-	-	-	-
LOC115066464	ID_5396	19	0	0.14	-0.15	0.8	1.38	--	Protein pangolin, isoforms A/H/I, partial [Bactrocera dorsalis]	-	-	-	-	-	-	-
LOC115066502	ID_5399	19	0	2.11	2.26	4.03	3.7	--	PREDICTED: elongation of very long chain fatty acids protein AAEL008004, partial [Bactrocera latifrons]	-	-	-	-	GO:0031224//intrinsic component of membrane	GO:0004312//fatty acid synthase activity	GO:0006633//fatty acid biosynthetic process
LOC115066521	ID_5400	19	0	1.38	2.57	3.26	3.4	--	PREDICTED: mediator of RNA polymerase II transcription subunit 15 isoform X1 [Bactrocera oleae]	-	-	-	-	-	-	GO:0045168//cell-cell signaling involved in cell fate commitment
LOC115066558	ID_5405	19	0	0.78	0.74	1.22	2.02	--	PREDICTED: uncharacterized protein LOC108976418 isoform X1 [Bactrocera latifrons]	-	-	-	-	-	-	-
LOC115066675	ID_5417	19	0	-0.59	-0.38	0.36	0.64	Pnliprp2	PREDICTED: pancreatic lipase-related protein 2 [Bactrocera latifrons]	-	-	-	-	-	GO:0016788//hydrolase activity, acting on ester bonds	-
MSTRG.11355	ID_5439	19	0	1.09	-0.05	3.96	4.1	--	-	-	-	-	-	-	-	-
MSTRG.11649	ID_5445	19	0	0.18	0.97	1.86	2.68	--	-	-	-	-	-	-	-	-
MSTRG.11650	ID_5446	19	0	0.46	0.63	1.9	2.81	--	-	-	-	-	-	-	-	-
MSTRG.12204	ID_5452	19	0	2.15	2.65	3.83	3.64	--	PREDICTED: aminopeptidase N isoform X1 [Bactrocera latifrons]	-	-	-	-	-	-	-
MSTRG.1221	ID_5453	19	0	-0.49	-0.35	0.38	1.15	--	-	-	-	-	-	-	-	-
MSTRG.12676	ID_5459	19	0	1.37	1.83	3.56	3.85	--	-	-	-	-	-	-	-	-
MSTRG.1293	ID_5464	19	0	-0.78	1.26	2.07	2.16	--	-	-	-	-	-	-	-	-
MSTRG.1306	ID_5468	19	0	0.49	0.97	1.41	1.52	--	Tc1-like transposase [Drosophila virilis]	-	-	-	-	-	-	-
MSTRG.1481	ID_5475	19	0	-0.06	0.75	1.58	1.25	--	PREDICTED: uncharacterized protein LOC108977268 [Bactrocera latifrons]	-	-	-	-	-	-	-
MSTRG.1489	ID_5476	19	0	2.2	4.47	5.71	5.53	--	PREDICTED: histone-lysine N-methyltransferase SETMAR-like [Acromyrmex echinatior]	-	-	-	-	-	-	-
MSTRG.150	ID_5480	19	0	0	7.35	8.76	9.25	--	PREDICTED: acylphosphatase-2 [Bactrocera oleae]	-	-	-	-	-	-	-
MSTRG.1661	ID_5485	19	0	0.14	1.9	3.27	3.8	--	GM20245 [Drosophila sechellia]	-	-	-	-	-	-	-
MSTRG.1757	ID_5488	19	0	1.11	2.61	3.5	4.08	--	-	-	-	-	-	-	-	-
MSTRG.2244	ID_5497	19	0	0.03	0.31	1.76	2.07	--	-	-	-	-	-	-	-	-
MSTRG.2329	ID_5500	19	0	-0.54	-0.26	0	0.65	--	-	-	-	-	-	-	-	-
MSTRG.2395	ID_5502	19	0	0	0	7.73	7.61	--	-	-	-	-	-	-	-	-
MSTRG.2417	ID_5503	19	0	1.94	4.34	5.7	5.92	--	-	-	-	-	-	-	-	-
MSTRG.2515	ID_5508	19	0	0.5	0.88	1.09	1.24	--	-	-	-	-	-	-	-	-
MSTRG.2566	ID_5509	19	0	-0.92	0.09	1.06	1.94	--	PREDICTED: protein sprint isoform X5 [Bactrocera latifrons]	-	-	-	-	-	-	-
MSTRG.2914	ID_5513	19	0	0.81	1.65	1.59	2.02	--	PREDICTED: neuropeptide-like 4 [Rhagoletis zephyria]	-	-	-	-	-	-	-
MSTRG.2915	ID_5514	19	0	0.53	1.19	1.56	2.29	--	PREDICTED: neuropeptide-like 4 [Rhagoletis zephyria]	-	-	-	-	-	-	-
MSTRG.393	ID_5531	19	0	0.58	0.64	1.04	0.8	--	histone-lysine N-methyltransferase SETMAR-like [Drosophila mojavensis]	Metabolism	Amino acid metabolism	ko00310//Lysine degradation	K11433	-	-	-
MSTRG.4835	ID_5543	19	0	1.79	2.82	3.06	3.87	--	PREDICTED: mucin-5AC isoform X1 [Bactrocera latifrons]	-	-	-	-	-	-	-
MSTRG.4990	ID_5545	19	0	1.35	2.63	3.21	3.49	--	-	-	-	-	-	-	-	-
MSTRG.5247	ID_5549	19	0	1.87	2.06	3.64	3.48	Trim9	PREDICTED: E3 ubiquitin-protein ligase TRIM9-like [Bactrocera oleae]	-	-	-	-	-	GO:0003824//catalytic activity;GO:0046914//transition metal ion binding	-
MSTRG.5249	ID_5550	19	0	7.97	7.57	10.45	10.62	--	-	-	-	-	-	-	-	-
MSTRG.6973	ID_5579	19	0	7.13	5.73	9.4	10.38	--	-	-	-	-	-	-	-	-
MSTRG.6974	ID_5580	19	0	2.17	4	4.74	4.57	--	-	-	-	-	-	-	-	-
MSTRG.7129	ID_5585	19	0	5.73	6.87	8.2	9.34	--	-	-	-	-	-	-	-	-
MSTRG.7268	ID_5587	19	0	0.06	1.28	2.22	1.8	--	-	-	-	-	-	-	-	-
MSTRG.7624	ID_5588	19	0	0.37	0.78	1.03	1.53	--	-	-	-	-	-	-	-	-
MSTRG.8136	ID_5598	19	0	1.47	1.39	2.79	2.46	--	-	-	-	-	-	-	-	-
MSTRG.8380	ID_5600	19	0	2	3.8	4.12	4.2	--	-	-	-	-	-	-	-	-
MSTRG.8447	ID_5602	19	0	2.21	1.05	3.64	4.2	--	hypothetical protein DOY81_010545, partial [Sarcophaga bullata]	-	-	-	-	-	-	-
MSTRG.8460	ID_5604	19	0	0	7.91	9.21	8.38	--	-	-	-	-	-	-	-	-
MSTRG.8609	ID_5606	19	0	1.15	1.63	3.38	2.92	--	-	-	-	-	-	-	-	-
MSTRG.8874	ID_5609	19	0	-0.21	0.9	1.79	1.49	--	TBC1 domain family member 5 homolog A isoform X1 [Zeugodacus cucurbitae]	Cellular Processes	Transport and catabolism	ko04140//Autophagy - animal	K21247	-	-	-
MSTRG.9647	ID_5616	19	0	1.24	0.94	1.89	1.77	--	-	-	-	-	-	-	-	-
Mfd6a	ID_5622	19	0	0.81	1.28	1.24	1.47	--	GM13829 [Drosophila sechellia]	-	-	-	-	-	-	GO:0044763//single-organism cellular process

## Sheet: Panel D
GO ID	Description	Gene number	All gene number	pvalue	p.adjust	Genes
GO:0031224	intrinsic component of membrane	62	623	1.21655e-09	1.39903e-07	LOC105222018(SGCZ);LOC105222032(CD63);LOC105222238(DUOXA1);LOC105222342(Syngr);LOC105222882(Slc7a9);LOC105223222(Pak3);LOC105223411(Slc6a1);LOC105223494(Slc30a2);LOC105223591(Gabbr2);LOC105223615(SLC5A8);LOC105223933(--);LOC105224015(Tspan4);LOC105224023(CLN3);LOC105224099(--);LOC105224974(sesB);LOC105225060(UVOP);LOC105225090(Lrp6);LOC105225949(MCOLN3);LOC105226287(Orct);LOC105226297(--);LOC1052…
GO:0016020	membrane	76	903	1.03409e-08	5.94604e-07	LOC105222018(SGCZ);LOC105222032(CD63);LOC105222220(CG7639);LOC105222238(DUOXA1);LOC105222342(Syngr);LOC105222882(Slc7a9);LOC105223046(Sun1);LOC105223222(Pak3);LOC105223411(Slc6a1);LOC105223494(Slc30a2);LOC105223591(Gabbr2);LOC105223615(SLC5A8);LOC105223933(--);LOC105224015(Tspan4);LOC105224023(CLN3);LOC105224099(--);LOC105224110(--);LOC105224522(cos);LOC105224974(sesB);LOC105225060(UVOP);LOC10522…
GO:0044425	membrane part	64	712	4.6831e-08	1.79519e-06	LOC105222018(SGCZ);LOC105222032(CD63);LOC105222238(DUOXA1);LOC105222342(Syngr);LOC105222882(Slc7a9);LOC105223222(Pak3);LOC105223411(Slc6a1);LOC105223494(Slc30a2);LOC105223591(Gabbr2);LOC105223615(SLC5A8);LOC105223933(--);LOC105224015(Tspan4);LOC105224023(CLN3);LOC105224099(--);LOC105224974(sesB);LOC105225060(UVOP);LOC105225090(Lrp6);LOC105225949(MCOLN3);LOC105226287(Orct);LOC105226297(--);LOC1052…
GO:0007165	signal transduction	43	437	2.12112e-05	0.00552327	LOC105222832(UNC13A);LOC105222841(PTPRR);LOC105223222(Pak3);LOC105223591(Gabbr2);LOC105224110(--);LOC105224522(cos);LOC105225060(UVOP);LOC105225757(Adam12);LOC105225949(MCOLN3);LOC105226127(PI4KA);LOC105226312(EcR);LOC105226622(Oct-TyrR);LOC105226691(Alk);LOC105226918(CTNNAL1);LOC105227183(Unc13a);LOC105227411(Ac76E);LOC105227793(KCNH8);LOC105227954(SPR);LOC105228043(Grm2);LOC105228580(CG42684);L…
GO:0023052	signaling	47	499	2.57094e-05	0.00552327	LOC105222832(UNC13A);LOC105222841(PTPRR);LOC105223222(Pak3);LOC105223591(Gabbr2);LOC105224110(--);LOC105224522(cos);LOC105224974(sesB);LOC105225060(UVOP);LOC105225757(Adam12);LOC105225949(MCOLN3);LOC105226127(PI4KA);LOC105226312(EcR);LOC105226622(Oct-TyrR);LOC105226691(Alk);LOC105226918(CTNNAL1);LOC105227183(Unc13a);LOC105227411(Ac76E);LOC105227793(KCNH8);LOC105227954(SPR);LOC105228043(Grm2);LOC1…
GO:0044700	single organism signaling	47	499	2.57094e-05	0.00552327	LOC105222832(UNC13A);LOC105222841(PTPRR);LOC105223222(Pak3);LOC105223591(Gabbr2);LOC105224110(--);LOC105224522(cos);LOC105224974(sesB);LOC105225060(UVOP);LOC105225757(Adam12);LOC105225949(MCOLN3);LOC105226127(PI4KA);LOC105226312(EcR);LOC105226622(Oct-TyrR);LOC105226691(Alk);LOC105226918(CTNNAL1);LOC105227183(Unc13a);LOC105227411(Ac76E);LOC105227793(KCNH8);LOC105227954(SPR);LOC105228043(Grm2);LOC1…

## Sheet: Panel E
Gene id	0d mean	3d mean	6d mean	9d mean	12d mean
LOC105224974	1326.18	1481.44	2164.93	2387.69	2875.73
LOC105227766	119.553	103.88	199.367	205.494	254.126
LOC105229407	56.4	131.627	111.673	127.97	155
LOC105231054	16.2633	7.00666	95.4434	139.206	153.596
LOC105229284a	13.0333	11.3	24.4333	57.42	88.2779
LOC105233606	14.83	52.2667	49.02	78.6319	76.5339
LOC105222032	19.6133	12.3267	42.8667	56.294	74.2899
LOC105222238	27.83	17.55	35.4733	55.41	69.638
LOC105231124c	18.3667	25.01	46.6367	48.034	63.298
LOC105229302b	17.98	15.2667	22.3866	38.19	59.3941
LOC105227772	8.80001	20.7967	44.6134	41.914	55.528
LOC105229065	23.92	28.7533	36.9534	41.598	53.168
LOC105227411	19.4633	31.2833	37.2933	49.552	53.158
LOC105226686	7.56667	9.96334	24.46	33.49	46.586
LOC105224015	15.88	21.2666	41.3667	39.682	43.81
LOC105230907	19.8233	33.95	31.7366	37.348	42.56
LOC105229054	14.5767	12.39	19.6533	37.662	39.364
LOC105231500	6.80666	6.95666	16.6933	22.734	37.872
LOC105224023	14.5	12.1467	34.0333	32.86	36.382
LOC105222882	9.35666	18.75	20.6433	20.356	35.348
LOC105229565	13.32	14.5367	19.3367	29.9	32.718
LOC105223411	18.1433	13.0667	17.7	19.674	31.026
LOC105231583	5.93999	12.0533	13.6467	23.974	28.52
LOC105230478	12.84	8.98667	11.1	20.01	26.848
LOC105225949	7.27666	8.26	7.96667	18.21	23.454
LOC105231580	10.0267	16.11	14.01	18.402	22.698
LOC105226297	9.83667	11.4633	10.8433	10.558	22.102
LOC105227771	0.629999	3.42667	17.3533	24.284	21.428
LOC105223222	10.58	11.5833	9.73666	14.47	20.954
LOC105231108	1.12	3.63333	5.10333	12.788	20.434
LOC105223615	3.05667	6.30333	12.5333	16.036	19.048
LOC105230928	8.49667	6.78	8.35667	15.262	16.88
LOC105227692	6.86	7.42	10.2767	13.108	14.906
LOC105228764	4.79667	11.6167	9.45666	13.306	14.52
LOC105230082	5.89	5.90999	5.81	10.576	14.25
LOC105222018	1.02	3.31667	4.36667	13.074	13.812
LOC105224099	5.57	7.01333	9.50333	9.8	12.798
LOC105226691	4.01333	2.65333	2.31333	7.032	11.268
LOC105229064	1.53	4.45	3.90666	8.43801	11.07
LOC105223494	4.42334	4.53	9.83334	8.48401	10.264
LOC105233176	1.38333	4.07333	4.90667	7.09	9.934
LOC105232538	3.75333	2.41	4.17667	7.142	7.538
LOC105229310	0.503338	0.456667	1.14667	3.44	4.90999
LOC105227954	0.810009	1.60667	1.21667	1.894	4.588
LOC105228966	0.363337	0.703331	0.89	3.178	4.53401
LOC105226287	1.77	2.05667	3.66333	3.83	4.294
LOC105230125	0.976675	2.28	1.82	2.336	3.358
LOC115066502	0.25	1.08	1.19667	4.09	3.24
LOC105229583	0.213334	0.673333	2.01333	1.574	3.066
LOC105227793	0.0833336	0.516666	0.409996	1.676	2.514
LOC105229117	0.0866662	0.266667	0.280001	0.719996	1.008
LOC105223933	0.0166667	0.206666	0.106667	1.194	0.790005
LOC105233715	0.153335	0.126666	0.156668	0.486004	0.516
LOC105222342	0.0766673	0.109999	0.0599998	0.2	0.470002
LOC105232546	0.0533335	0.0333334	0.056667	0.174	0.15
LOC105231633	0.0366665	0.0966674	0.0966674	0.12	0.122
LOC105225090	0.0266667	0.0333334	0.0266667	0.04	0.106001
LOC105232922	0.0266667	0.0266667	0.04	0.0980009	0.102
LOC105228043	0.02	0.0366665	0.0366665	0.0680002	0.0700003
LOC105225060	1e-12	1e-12	1e-12	0.0759994	0.0700003
LOC105231290	1e-12	0.0333334	0.0166667	0.0239999	0.0460002
LOC105223591	1e-12	1e-12	0.00666669	0.0239999	0.0420001

## Sheet: Panel F
id	0d mean	3d mean	6d mean	9d mean	12d mean
LOC105222078	68.7633	107.237	170.233	221.622	188.88
LOC105222196	104.687	173.057	292.927	396.586	432.922
LOC105222832	20.3733	34.4067	38.4367	45.736	41.658
LOC105222841	6.20333	6.57667	7.14667	16.856	23.948
LOC105223222	10.58	11.5833	9.73667	14.47	20.954
LOC105223591	0	0	0.00666667	0.024	0.042
LOC105224110	0.123333	0.0866667	0.39	0.46	0.604
LOC105224522	0.04	0.0466667	0.09	0.104	0.14
LOC105225060	0	0	0	0.076	0.07
LOC105225757	6.24	5.47	4.05	9.532	12.49
LOC105225949	7.27667	8.26	7.96667	18.21	23.454
LOC105226127	11.3067	16.85	17.45	32.44	40.106
LOC105226312	0.166667	0.326667	0.283333	0.328	0.73
LOC105226622	1.63333	3.88667	6.94667	7.842	12.482
LOC105226691	4.01333	2.65333	2.31333	7.032	11.268
LOC105226918	0.513333	0.36	0.353333	1.068	0.978
LOC105227183	1.73667	6.47	4.45	8.81	9.854
LOC105227411	19.4633	31.2833	37.2933	49.552	53.158
LOC105227793	0.0833333	0.516667	0.41	1.676	2.514
LOC105227954	0.81	1.60667	1.21667	1.894	4.588
LOC105228043	0.02	0.0366667	0.0366667	0.068	0.07
LOC105228580	3.03667	2.86	2.92	8.262	11.43
LOC105228764	4.79667	11.6167	9.45667	13.306	14.52
LOC105228786	0.11	0.376667	0.213333	0.94	2.06
LOC105228966	0.363333	0.703333	0.89	3.178	4.534
LOC105229117	0.0866667	0.266667	0.28	0.72	1.008
LOC105229131	0.536667	0.826667	0.773333	1.514	1.782
LOC105229242	3.71	4.66333	4.02667	8.238	10.568
LOC105229284	13.0333	11.3	24.4333	57.42	88.278
LOC105229302	17.98	15.2667	22.3867	38.19	59.394
LOC105229310	0.503333	0.456667	1.14667	3.44	4.91
LOC105230125	0.976667	2.28	1.82	2.336	3.358
LOC105230478	12.84	8.98667	11.1	20.01	26.848
LOC105230674	0.993333	1.89	1.35667	2.864	4.258
LOC105231124	18.3667	25.01	46.6367	48.034	63.298
LOC105231642	82.0833	133.817	231.61	298.232	302.826
LOC105231808	5.77333	9.06	10.2767	23.714	21.374
LOC105232275	7.83333	9.9	15.7333	22.55	40.318
LOC105232538	3.75333	2.41	4.17667	7.142	7.538
LOC105232546	0.0533333	0.0333333	0.0566667	0.174	0.15
LOC105233352	0.25	0.22	0.656667	0.554	0.624
LOC105233377	2.17667	6.43667	3.06667	21.7	32.386
LOC105233606	14.83	52.2667	49.02	78.632	76.534
LOC105233715	0.153333	0.126667	0.156667	0.486	0.516
LOC105233931	9.94333	8.12667	8.7	21.682	35.208
LOC109579960	2.90667	7.96333	7.90333	21.344	37.92

## Sheet: Panel G
An	He	Th	Ab	Ova	Ovi
0.996832	0.928463	27.8785	0.856924	0.263346	25.1742
0.81562	2.01	50.9882	0.754939	0.23673	26.5545
0.621919	1.27185	113.324	1.67956	0.316314	21.3065
0.729895	1.5179	74.1998	1.00529	0.419574	27.2687
0.745819	1.56559	84.7646	1.52971	0.540885	27.1396
ANOVA table	SS	DF	MS	F (DFn, DFd)	P value
Treatment (between columns)	19684	5	3937	F (5, 24) = 22.11	P<0.0001
Residual (within columns)	4274	24	178.1
Total	23958	29
Tukey's multiple comparisons test	Mean Diff.	95.00% CI of diff.	Below threshold?	Summary	Adjusted P Value
An vs. He	-0.6767	-26.77 to 25.42	No	ns	>0.9999
An vs. Th	-69.45	-95.55 to -43.35	Yes	****	<0.0001
An vs. Ab	-0.3833	-26.48 to 25.71	No	ns	>0.9999
An vs. Ova	0.4266	-25.67 to 26.52	No	ns	>0.9999
An vs. Ovi	-24.71	-50.80 to 1.389	No	ns	0.0708
He vs. Th	-68.77	-94.87 to -42.68	Yes	****	<0.0001
He vs. Ab	0.2935	-25.80 to 26.39	No	ns	>0.9999
He vs. Ova	1.103	-24.99 to 27.20	No	ns	>0.9999
He vs. Ovi	-24.03	-50.13 to 2.066	No	ns	0.0835
Th vs. Ab	69.07	42.97 to 95.16	Yes	****	<0.0001
Th vs. Ova	69.88	43.78 to 95.97	Yes	****	<0.0001
Th vs. Ovi	44.74	18.65 to 70.84	Yes	***	0.0003
Ab vs. Ova	0.8099	-25.29 to 26.91	No	ns	>0.9999
Ab vs. Ovi	-24.32	-50.42 to 1.773	No	ns	0.0778
Ova vs. Ovi	-25.13	-51.23 to 0.9628	No	ns	0.0637

## Sheet: Panel H
An	He	Th	Ab	Ova	Ovi
0.155263	1.00023	0.005891	2.00335	0.34947	47.4788
0.300359	0.207898	0.61895	0.796836	0.004074	48.7107
0.22057	0.008166	2.26934	0.58714	0.843897	46.0203
0.163623	0.426725	1.08836	0.661043	0.454996	46.8706
0.490407	0.003977	0.515874	0.004271	0.308034	41.4244
ANOVA table	SS	DF	MS	F (DFn, DFd)	P value
Treatment (between columns)	8651	5	1730	F (5, 24) = 1111	P<0.0001
Residual (within columns)	37.39	24	1.558
Total	8688	29
Tukey's multiple comparisons test	Mean Diff.	95.00% CI of diff.	Below threshold?	Summary	Adjusted P Value
An vs. He	-0.06335	-2.504 to 2.377	No	ns	>0.9999
An vs. Th	-0.6336	-3.074 to 1.807	No	ns	0.9642
An vs. Ab	-0.5445	-2.985 to 1.896	No	ns	0.9814
An vs. Ova	-0.126	-2.567 to 2.315	No	ns	>0.9999
An vs. Ovi	-45.83	-48.28 to -43.39	Yes	****	<0.0001
He vs. Th	-0.5703	-3.011 to 1.870	No	ns	0.9772
He vs. Ab	-0.4811	-2.922 to 1.960	No	ns	0.9893
He vs. Ova	-0.0627	-2.503 to 2.378	No	ns	>0.9999
He vs. Ovi	-45.77	-48.21 to -43.33	Yes	****	<0.0001
Th vs. Ab	0.08915	-2.352 to 2.530	No	ns	>0.9999
Th vs. Ova	0.5076	-1.933 to 2.948	No	ns	0.9864
Th vs. Ovi	-45.2	-47.64 to -42.76	Yes	****	<0.0001
Ab vs. Ova	0.4184	-2.022 to 2.859	No	ns	0.9944
Ab vs. Ovi	-45.29	-47.73 to -42.85	Yes	****	<0.0001
Ova vs. Ovi	-45.71	-48.15 to -43.27	Yes	****	<0.0001

## Sheet: Panel I
An	He	Th	Ab	Ova	Ovi
4.44762	0.563652	7.63403	20.4829	3.74232	356.061
6.42301	1.00173	14.1647	18.241	5.74544	621.426
3.71417	1.10714	6.55882	34.6617	6.68214	662.324
6.03423	0.748248	12.5272	13.449	6.37843	412.338
5.54303	0.558935	9.85183	9.68415	9.47552	596.182
ANOVA table	SS	DF	MS	F (DFn, DFd)	P value
Treatment (between columns)	1133229	5	226646	F (5, 24) = 72.74	P<0.0001
Residual (within columns)	74775	24	3116
Total	1208004	29
Tukey's multiple comparisons test	Mean Diff.	95.00% CI of diff.	Below threshold?	Summary	Adjusted P Value
An vs. He	4.436	-104.7 to 113.6	No	ns	>0.9999
An vs. Th	-4.915	-114.1 to 104.2	No	ns	>0.9999
An vs. Ab	-14.07	-123.2 to 95.08	No	ns	0.9985
An vs. Ova	-1.172	-110.3 to 108.0	No	ns	>0.9999
An vs. Ovi	-524.4	-633.6 to -415.3	Yes	****	<0.0001
He vs. Th	-9.351	-118.5 to 99.80	No	ns	0.9998
He vs. Ab	-18.51	-127.7 to 90.64	No	ns	0.9946
He vs. Ova	-5.609	-114.8 to 103.5	No	ns	>0.9999
He vs. Ovi	-528.9	-638.0 to -419.7	Yes	****	<0.0001
Th vs. Ab	-9.156	-118.3 to 100.0	No	ns	0.9998
Th vs. Ova	3.743	-105.4 to 112.9	No	ns	>0.9999
Th vs. Ovi	-519.5	-628.7 to -410.4	Yes	****	<0.0001
Ab vs. Ova	12.9	-96.25 to 122.1	No	ns	0.999
Ab vs. Ovi	-510.4	-619.5 to -401.2	Yes	****	<0.0001
Ova vs. Ovi	-523.3	-632.4 to -414.1	Yes	****	<0.0001
