# Supplementary material for: Grik2b and Grik2c kainate receptors regulate oviposition in Bactrocera dorsalis
Source: PLoS Biol. 2026 Feb 2;24(2):e3003609. doi: 10.1371/journal.pbio.3003609 (PMC12875582; doi:10.1371/journal.pbio.3003609)
Supplement: S2 Data — (XLSX) [file pbio.3003609.s019.xlsx]

## Sheet: Panel C
dsGFP	dsGrik2b	dsGrik2c		ANOVA table	SS	DF	MS	F (DFn, DFd)	P value
5	4	2		Treatment (between columns)	45.25	2	22.63	F (2, 21) = 15.45	P<0.0001
4	3	4		Residual (within columns)	30.75	21	1.464
7	2	4		Total	76	23
6	2	4
6	1	3		Tukey's multiple comparisons test	Mean Diff.	95.00% CI of diff.	Below threshold?	Summary	Adjusted P Value
3	2	4		dsGFP vs. dsGrik2b	3.25	1.725 to 4.775	Yes	****	<0.0001
5	1	1		dsGFP vs. dsGrik2c	2.375	0.8500 to 3.900	Yes	**	0.0021
7	2	2		dsGrik2b vs. dsGrik2c	-0.875	-2.400 to 0.6500	No	ns	0.3363

## Sheet: Panel D
dsGFP	dsGrik2b	dsGrik2c		ANOVA table	SS	DF	MS	F (DFn, DFd)	P value
210	44	146		Treatment (between columns)	166344	2	83172	F (2, 21) = 16.54	P<0.0001
417	169	70		Residual (within columns)	105604	21	5029
161	225	157		Total	271948	23
283	122	151
279	92	61		Tukey's multiple comparisons test	Mean Diff.	95.00% CI of diff.	Below threshold?	Summary	Adjusted P Value
302	165	141		dsGFP vs. dsGrik2b	142.4	53.00 to 231.7	Yes	**	0.0017
416	208	17		dsGFP vs. dsGrik2c	197.6	108.3 to 287.0	Yes	****	<0.0001
315	219	59		dsGrik2b vs. dsGrik2c	55.25	-34.12 to 144.6	No	ns	0.2853

## Sheet: Panel E
	Control																ANOVA table	SS	DF	MS	F (DFn, DFd)	P value
dsGFP	5	8	2	10	10	20	18	22	59	54	9	75	5	25	27		Interaction	117049	2	58525	F (2, 84) = 56.96	P<0.0001
dsGrik2b	0	0	5	2	12	24	18	15	27	23	12	33	28	3	3		Time	119928	2	59964	F (2, 84) = 58.36	P<0.0001
dsGrik2c	10	30	10	11	8	50	24	57	69	45	30	8	52	53	87		Column Factor	56701	1	56701	F (1, 84) = 55.19	P<0.0001
	Bacteria																Residual	86306	84	1027
dsGFP	162	213	114	12	135	151	167	187	142	159	250	195	246	247	252
dsGrik2b	1	0	24	0	7	8	19	27	9	11	12	33	28	3	3		Tukey's multiple comparisons test	Mean Diff.	95.00% CI of diff.	Below threshold?	Summary	Adjusted P Value
dsGrik2c	88	32	2	0	2	45	21	55	67	20	32	18	50	55	53
																	dsGFP vs. dsGrik2b	86.37	66.62 to 106.1	Yes	****	<0.0001
																	dsGFP vs. dsGrik2c	63.23	43.49 to 82.98	Yes	****	<0.0001
																	dsGrik2b vs. dsGrik2c	-23.13	-42.88 to -3.386	Yes	*	0.0175

## Sheet: Panel F
dsGFP	dsGrik2b	dsGrik2c
0.94012	0.79592	1
0.9276	0.03226	0
0.96552	-0.6667	0.65517
0.09091	-1	-1
0.86207	-0.6	-0.2632
0.930502	0.032258	0.764706
0.444444	0.384615	-0.08197
0.960159	-0.01961	-0.47368
0.816176	0.018519	0.6
0.806452	-0.24286	0.6
0.766082	-0.05263	-0.5
0.805405	-0.06667	0.027027
0.789474	-0.01786	0.285714
0.412935	-0.01471	-0.5
0.492958	-0.38462	-0.35294

## Sheet: Panel G
	3-HA																ANOVA table	SS	DF	MS	F (DFn, DFd)	P value
dsGFP	124	111	149	121	129	132	109	121	113	122	147	137	104	144	137		Interaction	33971	2	16985	F (2, 84) = 22.06	P<0.0001
dsGrik2b	23	23	11	26	84	8	74	64	89	20	22	80	67	97	9		Row Factor	27251	2	13625	F (2, 84) = 17.70	P<0.0001
dsGrik2c	62	13	87	85	16	65	51	32	92	12	58	36	27	88	55		Column Factor	28909	1	28909	F (1, 84) = 37.55	P<0.0001
	Control																Residual	64664	84	769.8
dsGFP	35	16	3	48	32	53	21	27	43	96	52	38	33	9	33		Tukey's multiple comparisons test	Mean Diff.	95.00% CI of diff.	Below threshold?	Summary	Adjusted P Value
dsGrik2b	9	81	38	4	79	16	4	4	37	8	57	47	77	41	35
dsGrik2c	90	56	3	74	76	0	94	59	59	89	7	9	15	11	45		dsGFP vs. dsGrik2b	40.17	23.07 to 57.26	Yes	****	<0.0001
																	dsGFP vs. dsGrik2c	32.43	15.34 to 49.53	Yes	****	<0.0001
																	dsGrik2b vs. dsGrik2c	-7.733	-24.83 to 9.359	No	ns	0.5294

## Sheet: Panel H
dsGFP	dsGrik2b	dsGrik2c
0.559748	-0.38462	-0.18421
0.748031	-0.37288	-0.62319
0.960526	-0.65217	0.933333
0.431953	0.868852	0.069182
0.602484	-0.25397	-0.65217
0.427027	0.655914	1
0.676923	0.822222	-0.29655
0.635135	0.794872	-0.2967
0.448718	-0.23333	0.218543
0.119266	0.483871	-0.76238
0.477387	-0.67647	0.784615
0.565714	-0.28767	0.6
0.518248	0.043478	0.285714
0.882353	-0.67347	0.777778
0.611765	0.357798	0.1

## Sheet: Panel I
	EC
dsGFP	1	7	0	12	16	3	6	1	0	5
dsGrik2b	0	6	4	0	0	25	30	0	2	2
dsGrik2c	0	10	3	14	0	7	8	2	4	0	33	ANOVA table	SS (Type III)	DF	MS	F (DFn, DFd)	P value
	Control											Interaction	16146	2	8073	F (2, 56) = 9.667	P=0.0002
dsGFP	85	112	175	47	51	192	22	52	26	112		Row Factor	14391	2	7195	F (2, 56) = 8.616	P=0.0005
dsGrik2b	27	0	0	10	0	9	37	34	16	7		Column Factor	20914	1	20914	F (1, 56) = 25.04	P<0.0001
dsGrik2c	0	3	1	0	1	25	11	82	62	71	55	Residual	46767	56	835.1
												Tukey's multiple comparisons test	Predicted (LS) mean diff.	95.00% CI of diff.	Below threshold?	Summary	Adjusted P Value
												dsGFP vs. dsGrik2b	35.8	13.80 to 57.80	Yes	***	0.0007
												dsGFP vs. dsGrik2c	28.43	6.936 to 49.93	Yes	**	0.0066
												dsGrik2b vs. dsGrik2c	-7.368	-28.86 to 14.13	No	ns	0.689

## Sheet: Panel J
dsGFP	dsGrik2b	dsGrik2c
-0.97674	-1	0.538462
-0.88235	1	0.5
-1	1	1
-0.59322	-1	-1
-0.52239	0	-0.5625
-0.96923	0.470588	-0.15789
-0.57143	-0.10448	-0.95238
-0.96226	-1	-0.87879
-1	-0.77778	-1
-0.91453	-0.55556	-0.25
