# Supplementary material for: Grik2b and Grik2c kainate receptors regulate oviposition in Bactrocera dorsalis
Source: PLoS Biol. 2026 Feb 2;24(2):e3003609. doi: 10.1371/journal.pbio.3003609 (PMC12875582; doi:10.1371/journal.pbio.3003609)
Supplement: S3 Data — (XLSX) [file pbio.3003609.s020.xlsx]

## Sheet: Panel E
Ligand Concentration [M]	Fnorm [‰]
	mean	Error
0.0005	932.646	0.229622
0.000125	932.84	0.130673
6.25e-05	932.432	0.172358
3.13e-05	932.24	0
1.56e-05	932.253	0.129991
3.91e-06	931.643	0.161261
9.77e-07	931.667	0.212231
4.88e-07	931.48	0.18434
1.22e-07	931.213	0.277261
3.05e-08	931.162	0.258177

## Sheet: Panel F
Time	3.9 μmol/l	7.8 μmol/l	15.6 μmol/l	31.2 μmol/l	62.4 μmol/l
-59.96	-0.0849609	0.0283203	0.0644531	-0.00879	0.0683594
-59.86	-0.0849609	0.0283203	0.046875	-0.0146484	0.0683594
-59.76	-0.0771484	0.0439453	0.0585938	-0.0146484	0.0761719
-59.66	-0.0849609	0.0361328	0.0546875	-0.00293	0.0761719
-59.56	-0.0849609	0.0439453	0.0546875	-0.00879	0.0761719
-59.46	-0.0966797	0.0439453	0.0546875	-0.00879	0.0761719
-59.36	-0.0849614	0.0556636	0.046875	-0.00879	0.0800777
-59.26	-0.0849609	0.0478516	0.0664063	0.00293	0.0849609
-59.16	-0.0810547	0.0439453	0.0585938	0.00684	0.0869141
-59.06	-0.0791016	0.0419922	0.0585938	0.0126953	0.0927734
-58.96	-0.0927734	0.0400391	0.0585938	0.0126953	0.0830078
-58.86	-0.104492	0.0283206	0.0429688	0.00879	0.0751956
-58.76	-0.104492	0.0322266	0.0419922	0.00293	0.0820313
-58.66	-0.104492	0.0380859	0.0488281	0.00293	0.0820313
-58.56	-0.09668	0.0458981	0.0488281	-0.00488	0.0898435
-58.46	-0.116211	0.0380859	0.0566406	0.00293	0.0703125
-58.36	-0.116211	0.0498047	0.0410156	-0.0126953	0.0703125
-58.26	-0.116211	0.0556641	0.0488281	0.0126953	0.0820313
-58.16	-0.124023	0.0478516	0.0488281	0.0126953	0.0820313
-58.06	-0.128906	0.0429689	0.0527344	0.00488	0.0771486
-57.96	-0.12793	0.0361328	0.0576172	0.00391	0.0585938
-57.86	-0.12793	0.0361328	0.0527344	0.00293	0.0585938
-57.76	-0.12793	0.0361328	0.0429688	-0.000977	0.0585938
-57.66	-0.12793	0.0244141	0.0566406	-0.00293	0.0585938
-57.56	-0.120117	0.02832	0.0566406	-0.000977	0.0624997
-57.46	-0.135742	0.0146484	0.0644531	-0.0107422	0.0566406
-57.36	-0.135742	0.0185547	0.0527344	-0.0185547	0.0507813
-57.26	-0.131836	0.0283203	0.0546875	-0.0185547	0.0429688
-57.16	-0.149414	0.0224609	0.0566406	-0.0146484	0.0410156
-57.06	-0.137695	0.0185547	0.0566406	-0.0205078	0.0429688
-56.96	-0.137695	0.0283203	0.0566406	-0.0205078	0.0371094
-56.86	-0.137695	0.0341797	0.0683594	-0.00879	0.0410156
-56.76	-0.141602	0.0380859	0.0566406	-0.0126953	0.046875
-56.66	-0.135742	0.0322266	0.0566406	-0.0185547	0.0390625
-56.56	-0.147461	0.0302734	0.0566406	-0.0185547	0.0390625
-56.46	-0.143555	0.0322266	0.0527344	-0.0224609	0.0390625
-56.36	-0.141601	0.0263673	0.046875	-0.0283203	0.0312501
-56.26	-0.139648	0.0224609	0.0351563	-0.0244141	0.0224609
-56.16	-0.143555	0.0224609	0.0429688	-0.0107422	0.0244141
-56.06	-0.166992	0.00879	0.046875	-0.00684	0.0195317
-55.96	-0.166992	0.0224609	0.046875	-0.0185547	0.0234375
-55.86	-0.178711	0.0283204	0.0507813	-0.0302734	0.0292969
-55.76	-0.170898	0.0498047	0.0654297	-0.0400391	0.0410156
-55.66	-0.162109	0.0732422	0.0898438	-0.0166016	0.0791016
-55.56	0.0693261	0.209951	0.111328	0.0292969	0.198232
-55.46	0.318359	0.28418	0.0859375	0.297852	0.271484
-55.36	0.0302741	0.151368	0.0742188	0.31543	0.253907
-55.26	-0.425781	-0.0957031	0.0683594	0.0400391	0.15332
-55.16	-0.566392	-0.273423	0.0722656	0.103516	-0.272446
-55.06	-0.18457	0.0791016	0.0957031	-0.320313	-0.192383
-54.96	-0.158203	0.0849609	0.0908203	-0.224609	0.0234375
-54.86	-0.139648	0.0947266	0.0839844	-0.0166016	0.00977
-54.76	-0.116211	0.0908203	0.0761719	-0.00293	0.03125
-54.66	-0.09668	0.0966794	0.0878906	0.0205078	0.0410153
-54.56	-0.155273	0.114258	0.100586	0.0410156	0.0585938
-54.46	-0.114258	0.15332	0.115234	0.0673828	0.0390625
-54.36	-0.133789	0.108398	0.107422	0.0615234	0.0390625
-54.26	-0.161132	0.0986336	0.123047	0.0849609	0.0283211
-54.16	-0.15918	0.127929	0.132813	0.0898438	0.0214837
-54.06	-0.151367	0.129883	0.115234	0.129883	0.0341797
-53.96	-0.168945	0.163086	0.119141	0.118164	0.0195313
-53.86	-0.147461	0.165039	0.113281	0.139648	0.0390625
-53.76	-0.116211	0.161133	0.0996094	0.161133	0.00781
-53.66	-0.081057	0.213865	0.136719	0.137695	0.0624977
-53.56	0.175781	0.382813	0.269531	0.170898	0.120117
-53.46	0.640625	0.759766	0.504883	0.327148	0.512695
-53.36	-0.104492	0.516602	0.813477	0.817383	0.451172
-53.26	-1.61221	-2.62686	0.15625	0.0820313	-2.26846
-53.16	0.188514	-1.4277	-1.83008	-1.69434	-0.780236
-53.06	0.982422	1.6875	0.158203	0.101563	1.49512
-52.96	0.938477	2.14941	1.57422	0.854492	1.59961
-52.86	0.336914	1.1416	1.46875	0.788086	0.810547
-52.76	0.159172	0.326164	0.4375	0.40918	0.372062
-52.66	0.0986286	0.226558	0.172852	0.152344	0.315425
-52.56	-0.0595703	0.188477	0.30957	0.115234	0.270508
-52.46	-0.164063	-0.0488281	0.193359	0.0566406	-0.0615234
-52.36	-0.275391	-0.141602	0.0986328	-0.0664063	-0.283203
-52.26	-0.40916	-0.307597	-0.0537109	-0.249023	-0.601543
-52.16	-0.110341	-0.166981	-0.21875	-0.268555	-0.098622
-52.06	-0.0712891	0.0947266	0.0292969	0.0859375	0.198242
-51.96	-0.244141	0.00977	0.0644531	-0.00781	0.0722656
-51.86	-0.327148	-0.00879	0.0478516	-0.0898438	-0.0351563
-51.76	-0.308593	-0.0107411	-0.0449219	-0.09375	-0.0664052
-51.66	-0.392567	-0.234364	-0.046875	-0.110352	-0.260731
-51.56	-0.399414	-0.416992	-0.225586	-0.396484	-0.453125
-51.46	-0.121094	-0.09375	-0.308594	-0.473633	-0.135742
-51.36	-0.0644531	0.177734	0.0761719	-0.0654297	0.176758
-51.26	-0.0537246	0.374986	0.164063	0.0810547	0.364244
-51.16	-0.128918	0.341785	0.262695	0.166016	0.340808
-51.06	-0.21582	0.182617	0.244141	0.114258	0.203125
-50.96	-0.194336	0.116211	0.116211	-0.0244141	0.146484
-50.86	-0.193359	0.125	0.0546875	-0.0341797	0.105469
-50.76	-0.182618	0.105468	0.0244141	-0.0566406	0.0761713
-50.66	-0.195313	0.0947265	0.0449219	-0.0351563	0.0546874
-50.56	-0.206055	0.0683594	0.0507813	-0.0478516	0.0263672
-50.46	-0.195313	0.0400391	0.0458984	-0.0703125	-0.0224609
-50.36	-0.204102	-0.0244141	0.0117188	-0.0966797	-0.111328
-50.26	-0.201171	-0.0673823	-0.0332031	-0.139648	-0.138671
-50.16	-0.203125	-0.0810545	-0.0615234	-0.170898	-0.140625
-50.06	-0.192383	-0.108398	-0.117188	-0.180664	-0.140625
-49.96	-0.209961	-0.0947266	-0.118164	-0.209961	-0.152344
-49.86	-0.18457	-0.0869141	-0.108398	-0.227539	-0.125
-49.76	-0.205079	-0.0820317	-0.0957031	-0.208008	-0.0878911
-49.66	-0.201172	-0.0869146	-0.102539	-0.195313	-0.0625006
-49.56	-0.245117	-0.109375	-0.107422	-0.18457	-0.03125
-49.46	-0.270508	-0.0996094	-0.133789	-0.170898	0.0322266
-49.36	-0.30957	-0.115234	-0.145508	-0.163086	0.0683594
-49.26	-0.401366	-0.130859	-0.132813	-0.180664	0.0947274
-49.16	-0.11621	-0.0263663	-0.0751953	-0.198242	0.259767
-49.06	0.554688	0.333984	0.214844	-0.169922	0.667969
-48.96	0.523438	0.610352	0.790039	0	0.772461
-48.86	-0.0654297	0.239258	0.785156	0.210938	0.419922
-48.76	-0.286121	-0.0380746	0.266602	0.0859375	0.173839
-48.66	-0.373041	-0.0576116	0.138672	-0.161133	0.0654353
-48.56	-0.782227	-0.137695	0.0507813	-0.168945	-0.140625
-48.46	-1.5752	-0.758789	-0.458984	-0.115234	-0.831055
-48.36	-1.36816	-0.991211	-1.22656	-0.249023	-0.926758
-48.26	-0.546904	-0.206084	-1.03027	-0.508789	-0.206084
-48.16	-0.208997	0.0341671	-0.21875	-0.356445	0.0869015
-48.06	-0.202148	0.0166016	0.0185547	-0.0693359	0.0722656
-47.96	-0.0996094	0.0527344	-0.0146484	-0.0830078	0.0927734
-47.86	-0.0322266	0.0371094	0.0322266	-0.0410156	0.09375
-47.76	-0.000978	0.0380847	0.0566406	-0.0400391	0.121092
-47.66	0.0126932	0.0947244	0.0810547	-0.0107422	0.181638
-47.56	-0.0136719	0.0957031	0.148438	0.0283203	0.180664
-47.46	-0.0878906	0.0732422	0.155273	0.0273438	0.162109
-47.36	-0.131836	0.0732422	0.149414	0.0263672	0.15918
-47.26	-0.141601	0.0673834	0.148438	0.00879	0.134766
-47.16	-0.170898	0.0634768	0.136719	-0.000977	0.117188
-47.06	-0.176758	0.0986328	0.140625	0.000977	0.101563
-46.96	-0.201172	0.139648	0.173828	0.0126953	0.123047
-46.86	-0.111328	0.117188	0.228516	0.0400391	0.142578
-46.76	0.437501	0.127931	0.162109	0.0546875	0.438478
-46.66	0.897464	0.500979	0.386719	0.0791016	0.971683
-46.56	0.595703	0.640625	0.966797	0.0615234	0.750977
-46.46	-0.268555	0.199219	0.725586	0.00781	-0.0449219
-46.36	-1.02441	-0.0732422	0.0253906	-0.0380859	-0.542969
-46.26	-1.00782	-0.445323	-0.555664	0.0361328	-0.753917
-46.16	-0.409206	-0.114284	-0.874023	0.131836	-0.171901
-46.06	-0.0273438	0.138672	-0.233398	0.188477	0.164063
-45.96	-0.0732422	0.12207	0.163086	0.160156	0.104492
-45.86	-0.0869141	0.141602	0.150391	0.0751953	0.09375
-45.76	-0.131836	0.160156	0.164063	0.0605469	0.0839841
-45.66	-0.108399	0.189452	0.158203	0.00488	0.11328
-45.56	-0.121094	0.166992	0.173828	-0.00684	0.121094
-45.46	-0.192383	0.117188	0.154297	-0.0283203	0.078125
-45.36	-0.168945	0.144531	0.0849609	-0.0976563	0.107422
-45.26	-0.180666	0.159178	0.0898438	-0.0654297	0.164061
-45.16	-0.114259	0.170897	0.123047	0.00391	0.189452
-45.06	0.342773	0.249023	0.121094	0.0566406	0.27832
-44.96	1.03711	0.65625	0.313477	0.121094	0.767578
-44.86	1.1582	1.13867	0.949219	0.236328	1.23438
-44.76	0.655296	0.84182	1.24707	0.260742	0.761741
-44.66	0.297868	0.577165	0.714844	0.130859	0.359392
-44.56	0.229492	0.5	0.414063	0.12793	0.225586
-44.46	-0.177734	0.458984	0.331055	0.176758	0.114258
-44.36	-0.943359	-0.145508	0.150391	0.286133	-0.438477
-44.26	-1.04884	-0.66114	-0.545898	0.256836	-0.824226
-44.16	-0.474635	-0.104518	-0.932617	0.208984	-0.200221
-44.06	-0.142578	0.219727	-0.251953	0.201172	0.0878906
-43.96	-0.298828	-0.00781	0.0244141	0.00684	-0.103516
-43.86	-0.313477	-0.0380859	-0.147461	-0.168945	-0.129883
-43.76	-0.272461	-0.0224615	-0.199219	-0.208008	-0.119141
-43.66	-0.219728	0.0146472	-0.162109	-0.196289	-0.0742199
-43.56	-0.141602	0.0498047	-0.109375	-0.167969	-0.03125
-43.46	-0.0917969	0.0917969	-0.0332031	-0.114258	0.000977
-43.36	-0.0849609	0.110352	0.0185547	-0.0761719	0.0117188
-43.26	-0.0820311	0.110352	0.0507813	-0.0673828	-0.0166014
-43.16	0.00391	0.101562	0.0996094	-0.0605469	-0.0322268
-43.06	0.44043	0.202148	0.145508	-0.0546875	0.0566406
-42.96	0.999023	0.688477	0.475586	-0.0644531	0.515625
-42.86	0.876953	0.941406	1.03223	-0.0380859	0.795898
-42.76	0.101588	0.274439	0.983398	0.0917969	0.20901
-42.66	-0.778308	-0.269519	0.31543	0.0400391	-0.345691
-42.56	-1.18555	-0.591797	-0.518555	-0.166992	-0.683594
-42.46	-0.767578	-0.448242	-0.998047	-0.304688	-0.458984
-42.36	-0.166016	0.0722656	-0.570313	-0.181641	0.0771484
-42.26	-0.159181	0.0712882	0.0419922	0.134766	0.0957023
-42.16	-0.161134	0.100585	0.0546875	0.0341797	0.0917959
-42.06	-0.128906	0.150391	0.0566406	0.0351563	0.0986328
-41.96	-0.112305	0.157227	0.0820313	0.015625	0.0996094
-41.86	-0.078125	0.164063	0.0927734	0.0185547	0.117188
-41.76	-0.0585937	0.191406	0.115234	0.0126953	0.12793
-41.66	-0.0693345	0.169923	0.141602	0.0273438	0.085939
-41.56	-0.0673828	0.154297	0.139648	0.0244141	0.0761719
-41.46	-0.0712891	0.15332	0.147461	0.0205078	0.0683594
-41.36	-0.0849609	0.157227	0.158203	0.0361328	0.0605469
-41.26	-0.0791012	0.164063	0.158203	0.046875	0.0673832
-41.16	-0.0830073	0.176758	0.15625	0.0419922	0.0683599
-41.06	-0.0888672	0.160156	0.157227	0.0419922	0.0673828
-40.96	-0.0693359	0.149414	0.141602	0.0449219	0.0703125
-40.86	-0.0556641	0.155273	0.134766	0.0380859	0.0878906
-40.76	-0.0556639	0.155274	0.134766	0.0429688	0.111328
-40.66	-0.0556639	0.163086	0.125	0.0478516	0.113281
-40.56	-0.0439453	0.168945	0.125	0.0498047	0.120117
-40.46	-0.0380859	0.163086	0.126953	0.0517578	0.126953
-40.36	-0.0458984	0.15918	0.130859	0.0517578	0.123047
-40.26	-0.0537103	0.145508	0.132813	0.0400391	0.109376
-40.16	-0.0537107	0.145508	0.119141	0.0283203	0.113281
-40.06	-0.0615234	0.161133	0.111328	0.0185547	0.111328
-39.96	-0.0517578	0.170898	0.12207	0.0361328	0.103516
-39.86	-0.0458984	0.177734	0.128906	0.0458984	0.109375
-39.76	-0.0576165	0.155274	0.128906	0.0634766	0.101563
-39.66	-0.0644527	0.147461	0.121094	0.0556641	0.0917973
-39.56	-0.0644531	0.142578	0.119141	0.0546875	0.0908203
-39.46	-0.0654297	0.147461	0.118164	0.0390625	0.0859375
-39.36	-0.0634766	0.149414	0.113281	0.0439453	0.0859375
-39.26	-0.0732418	0.139649	0.109375	0.0458984	0.0820316
-39.16	-0.0830076	0.133789	0.0996094	0.0283203	0.0644533
-39.06	-0.0771484	0.125977	0.09375	0.0263672	0.0644531
-38.96	-0.0810547	0.12207	0.0898438	0.0205078	0.0605469
-38.86	-0.0869141	0.116211	0.0878906	0.0126953	0.0517578
-38.76	-0.0869141	0.104492	0.0800781	0.000977	0.0585938
-38.66	-0.0751958	0.11621	0.0859375	0.000977	0.0703121
-38.56	-0.0751953	0.116211	0.0976563	0.0126953	0.0654297
-38.46	-0.0712891	0.124023	0.0976563	0.0126953	0.0664063
-38.36	-0.0849609	0.112305	0.105469	0.0205078	0.0546875
-38.26	-0.0888672	0.114258	0.09375	0.00879	0.0566406
-38.16	-0.0888672	0.114258	0.0957031	0.0107422	0.0566406
-38.06	-0.0966797	0.106445	0.0957031	0.0107422	0.0488281
-37.96	-0.0966797	0.106445	0.0878906	-0.000977	0.0488281
-37.86	-0.0966797	0.106445	0.0878906	-0.00684	0.0449219
-37.76	-0.0888675	0.114258	0.0878906	-0.00684	0.0468747
-37.66	-0.0888672	0.114258	0.0957031	0.000977	0.0351563
-37.56	-0.0888672	0.114258	0.0957031	0.0126953	0.046875
-37.46	-0.0927734	0.110352	0.0800781	0.00781	0.03125
-37.36	-0.0791016	0.120117	0.0859375	0.00195	0.0449219
-37.26	-0.0791016	0.114258	0.0898438	0.00586	0.0449219
-37.16	-0.0791016	0.114258	0.0839844	-0.000977	0.0449219
-37.06	-0.0791016	0.114258	0.0839844	-0.000977	0.0449219
-36.96	-0.0791016	0.114258	0.0839844	-0.000977	0.0449219
-36.86	-0.0791016	0.110352	0.0839844	-0.000977	0.0410156
-36.76	-0.0791016	0.0966797	0.0839844	-0.00488	0.0351563
-36.66	-0.0791016	0.0966797	0.0917969	-0.0107422	0.0390625
-36.56	-0.0791016	0.0966797	0.0859375	0.000977	0.0410156
-36.46	-0.0673828	0.104492	0.0898438	-0.00293	0.0351563
-36.36	-0.0673828	0.108398	0.0957031	-0.0205078	0.0351563
-36.26	-0.0634767	0.114258	0.0957031	-0.0205078	0.0390624
-36.16	-0.0576174	0.106445	0.0996094	-0.0166016	0.0449217
-36.06	-0.0576172	0.114258	0.105469	-0.0146484	0.0410156
-35.96	-0.0576172	0.114258	0.101563	-0.00879	0.0351563
-35.86	-0.0576172	0.109375	0.0957031	-0.00879	0.0351563
-35.76	-0.0615234	0.102539	0.0957031	-0.00879	0.0351563
-35.66	-0.0634766	0.102539	0.103516	-0.00488	0.0351563
-35.56	-0.0615234	0.102539	0.103516	0.000977	0.0351563
-35.46	-0.0634766	0.102539	0.103516	0.000977	0.0351563
-35.36	-0.0576172	0.102539	0.0996094	0.000977	0.0351563
-35.26	-0.0498051	0.114257	0.09375	0.000977	0.0390621
-35.16	-0.0634761	0.0986333	0.101563	0.0126953	0.0273442
-35.06	-0.0615234	0.0927734	0.0996094	-0.00293	0.0273438
-34.96	-0.0634766	0.0966797	0.0898438	-0.00879	0.0273438
-34.86	-0.0654297	0.0947266	0.103516	-0.00488	0.0273438
-34.76	-0.0654297	0.0947266	0.0957031	0.000977	0.0273438
-34.66	-0.0654297	0.0947266	0.0957031	0.000977	0.0273438
-34.56	-0.0654297	0.0947266	0.0957031	-0.0107422	0.0234375
-34.46	-0.0576172	0.102539	0.107422	-0.0126953	0.0292969
-34.36	-0.0576172	0.0986328	0.115234	0.00879	0.0351563
-34.26	-0.0615233	0.0888673	0.115234	0.00879	0.0273439
-34.16	-0.0556643	0.0908201	0.107422	0.00488	0.0273435
-34.06	-0.0595703	0.0966797	0.0957031	0.00684	0.0273438
-33.96	-0.0654297	0.0966797	0.0957031	0.000977	0.0195313
-33.86	-0.0605469	0.0898438	0.0957031	0.000977	0.0322266
-33.76	-0.0537112	0.0927732	0.100586	0.00586	0.0390622
-33.66	-0.0537109	0.0869141	0.107422	0.0244141	0.0390625
-33.56	-0.0537109	0.0869141	0.103516	0.0244141	0.0351563
-33.46	-0.0537109	0.0869141	0.0976563	0.0244141	0.0292969
-33.36	-0.0693359	0.0712891	0.0976563	0.0244141	0.0175781
-33.26	-0.0712892	0.0693358	0.0859375	0.0126953	0.017578
-33.16	-0.0654299	0.0751951	0.0898438	0.0126953	0.0292967
-33.06	-0.0576172	0.0751953	0.0957031	0.0126953	0.0292969
-32.96	-0.0576172	0.0751953	0.0957031	0.0126953	0.0292969
-32.86	-0.0537109	0.0712891	0.0957031	0.0126953	0.0332031
-32.76	-0.0478518	0.0810545	0.0996094	0.0166016	0.0390623
-32.66	-0.0478516	0.0673828	0.100586	0.0302734	0.0390625
-32.56	-0.0478516	0.0673828	0.0859375	0.0263672	0.0390625
-32.46	-0.0566406	0.0634766	0.09375	0.0244141	0.0429688
-32.36	-0.0576172	0.0654297	0.0898438	0.0224609	0.0488281
-32.26	-0.0576172	0.0595703	0.0917969	0.0224609	0.0488281
-32.16	-0.0576172	0.0595703	0.0976563	0.0224609	0.0449219
-32.06	-0.0419922	0.0634766	0.0976563	0.0185547	0.0429688
-31.96	-0.0478516	0.0771484	0.101563	0.0166016	0.0527344
-31.86	-0.0478516	0.0771484	0.0957031	0.0224609	0.0585938
-31.76	-0.0478514	0.0654299	0.107422	0.0224609	0.0468752
-31.66	-0.0478516	0.0605469	0.0917969	0.00586	0.0546875
-31.56	-0.0556639	0.0458986	0.0859375	-0.000977	0.029297
-31.46	-0.0556641	0.0458984	0.078125	-0.00879	0.0292969
-31.36	-0.0595703	0.0458984	0.0820313	0.00293	0.0410156
-31.26	-0.0654297	0.0537109	0.0839844	0.00293	0.0410156
-31.16	-0.0654297	0.0478516	0.0820313	0.00293	0.0410156
-31.06	-0.0654298	0.0517577	0.0839844	0.00293	0.0449217
-30.96	-0.0771484	0.0537109	0.0820313	0.0185547	0.0390625
-30.86	-0.0654297	0.0498047	0.0878906	0.0126953	0.0341797
-30.76	-0.0771484	0.0439453	0.0878906	0.0126953	0.0322266
-30.66	-0.0693359	0.0400391	0.0878906	0.0126953	0.0341797
-30.56	-0.0751953	0.0341797	0.0878906	0.00879	0.0273438
-30.46	-0.0712891	0.0341797	0.0761719	0.00293	0.03125
-30.36	-0.0654299	0.0341795	0.0800781	0.0146484	0.0371092
-30.26	-0.0810547	0.0224609	0.0859375	0.0205078	0.0253906
-30.16	-0.0869141	0.0224609	0.0703125	0.00879	0.0253906
-30.06	-0.0869141	0.0224609	0.0683594	0.00879	0.0214844
-29.96	-0.0908203	0.0185547	0.0820313	0.00879	0.0117188
-29.86	-0.0849611	0.0244139	0.0800781	0.0166016	0.0175779
-29.76	-0.0810547	0.0166016	0.0859375	0.0224609	0.0175781
-29.66	-0.0869141	0.0166016	0.0859375	0.0185547	0.0175781
-29.56	-0.0820314	0.0214842	0.078125	0.0126953	0.0224608
-29.46	-0.0830078	0.0283203	0.0908203	0.0253906	0.0410156
-29.36	-0.0830078	0.0361328	0.0976563	0.0322266	0.0371094
-29.26	-0.0751953	0.0361328	0.0976563	0.0322266	0.03125
-29.16	-0.0751953	0.0361328	0.09375	0.0322266	0.0390625
-29.06	-0.0908199	0.0244145	0.0878906	0.0283203	0.0273442
-28.96	-0.0966797	0.0205078	0.0761719	0.0107422	0.0273438
-28.86	-0.0966797	0.0146484	0.0722656	0.0107422	0.0273438
-28.76	-0.0966797	0.0146484	0.0664063	0.0107422	0.0234375
-28.66	-0.0966797	0.0146484	0.0664063	0.0107422	0.0175781
-28.56	-0.0966797	0.0146484	0.0664063	0.0224609	0.0175781
-28.46	-0.0966797	0.0146484	0.0664063	0.0224609	0.0175781
-28.36	-0.088867	0.0107423	0.0664063	0.0224609	0.013672
-28.26	-0.0947266	0.0166016	0.0625	0.0146484	0.0195313
-28.16	-0.0908203	0.0244141	0.0800781	0.0146484	0.015625
-28.06	-0.0986328	0.022461	0.0722656	0.0107422	0.0136719
-27.96	-0.0849609	0.0283203	0.0644531	-0.00293	0.0195313
-27.86	-0.0849609	0.0283203	0.0703125	0.0146484	0.0195313
-27.76	-0.0888672	0.0283203	0.078125	0.0146484	0.0195313
-27.66	-0.0947266	0.0283203	0.078125	0.0107422	0.03125
-27.56	-0.0947266	0.0283203	0.078125	0.00488	0.03125
-27.46	-0.0947266	0.0283203	0.078125	0.00488	0.03125
-27.36	-0.0908205	0.0322264	0.078125	0.00488	0.0351561
-27.26	-0.0849609	0.0380859	0.078125	0.00879	0.0410156
-27.16	-0.0849609	0.0458984	0.0898438	0.0146484	0.0371094
-27.06	-0.0849609	0.0419922	0.0898438	0.0146484	0.03125
-26.96	-0.0927734	0.0322266	0.0898438	0.0146484	0.0273438
-26.86	-0.0917971	0.0439451	0.0820313	0.00684	0.0390623
-26.76	-0.0986328	0.0439453	0.0878906	0.0205078	0.0429688
-26.66	-0.0869141	0.0439453	0.0878906	0.0205078	0.0371094
-26.56	-0.083008	0.0439452	0.0830078	0.0166016	0.0410155
-26.46	-0.0771484	0.0439453	0.0800781	0.0146484	0.046875
-26.36	-0.0888672	0.0439453	0.0859375	0.0205078	0.0429688
-26.26	-0.0888672	0.0439453	0.0859375	0.0166016	0.0371094
-26.16	-0.0888672	0.0439453	0.0908203	0.0107422	0.0371094
-26.06	-0.0927733	0.0400392	0.0976563	0.0107422	0.0332033
-25.96	-0.0869141	0.0458984	0.0888672	0.0185547	0.0390625
-25.86	-0.0751953	0.0576172	0.0957031	0.0283203	0.0351563
-25.76	-0.0751953	0.0615234	0.0957031	0.0224609	0.0332031
-25.66	-0.0751953	0.0673828	0.0996094	0.0224609	0.0390625
-25.56	-0.0791016	0.0634766	0.113281	0.0224609	0.0390625
-25.46	-0.0966797	0.0458984	0.107422	0.0224609	0.0390625
-25.36	-0.0927736	0.0498045	0.0957031	0.0107422	0.0429686
-25.26	-0.0859375	0.0605469	0.0957031	0.0146484	0.0498047
-25.16	-0.0849609	0.0673828	0.100586	0.0205078	0.0507813
-25.06	-0.0966792	0.0556645	0.107422	0.0205078	0.0390629
-24.96	-0.0966797	0.0556641	0.0957031	0.00879	0.046875
-24.86	-0.0927736	0.0673827	0.0917969	0.00879	0.0458983
-24.76	-0.0908203	0.0732422	0.0859375	0.00879	0.0449219
-24.66	-0.104492	0.0654297	0.0859375	0.00879	0.0332031
-24.56	-0.0927736	0.0654295	0.0742188	0.000977	0.0429686
-24.46	-0.0869141	0.0654297	0.0722656	0.00488	0.0332031
-24.36	-0.0869142	0.0810545	0.078125	0.0224609	0.0312499
-24.26	-0.0869141	0.0820313	0.078125	0.0224609	0.0332031
-24.16	-0.0830078	0.0791016	0.0859375	0.0107422	0.03125
-24.06	-0.0810545	0.0693361	0.0859375	0.0107422	0.0371096
-23.96	-0.0908203	0.0595703	0.0703125	0.0107422	0.0175781
-23.86	-0.0849611	0.0654295	0.0605469	0.00293	0.0292967
-23.76	-0.0849609	0.0732422	0.0664063	-0.00879	0.0292969
-23.66	-0.0927734	0.0478516	0.0615234	-0.0126953	0.0214844
-23.56	-0.0908205	0.0537107	0.046875	-0.0146484	0.0234373
-23.46	-0.0849609	0.0537109	0.0644531	-0.00879	0.0175781
-23.36	-0.0810548	0.057617	0.0605469	-0.0126953	0.0253905
-23.26	-0.0673828	0.0595703	0.0585938	-0.0146484	0.0253906
-23.16	-0.0683594	0.0576172	0.0722656	-0.0126953	0.0214844
-23.06	-0.076172	0.0605468	0.078125	-0.0146484	0.0283202
-22.96	-0.0751953	0.0634766	0.0810547	-0.00391	0.0292969
-22.86	-0.0634766	0.0576172	0.0839844	0.00293	0.0292969
-22.76	-0.0751953	0.0576172	0.078125	-0.000977	0.0166016
-22.66	-0.0673828	0.0537109	0.0703125	-0.0146484	0.0273438
-22.56	-0.0712892	0.0517577	0.0839844	-0.00879	0.0312499
-22.46	-0.0771484	0.0576172	0.0703125	-0.00977	0.0332031
-22.36	-0.0810545	0.0498048	0.0722656	-0.0107422	0.0195314
-22.26	-0.0869141	0.0371094	0.0585938	-0.0185547	0.00781
-22.16	-0.0712891	0.0361328	0.0507813	-0.0146484	0.00781
-22.06	-0.0771488	0.0400387	0.0488281	-0.00488	0.0117184
-21.96	-0.0888672	0.0341797	0.0478516	0.00488	0.00586
-21.86	-0.0732423	0.026367	0.0351563	-0.000977	0.00586
-21.76	-0.0673828	0.0322266	0.0273438	-0.000977	-0.00195
-21.66	-0.0673828	0.0439453	0.0449219	-0.000977	-0.00195
-21.56	-0.0791011	0.0283208	0.0410156	0.00684	-0.0175777
-21.46	-0.0664063	0.0351563	0.03125	-0.0107422	-0.00684
-21.36	-0.0654299	0.0361326	0.0380859	0.00195	0.00391
-21.26	-0.0820313	0.0205078	0.0351563	0.00293	-0.00586
-21.16	-0.0771484	0.0263672	0.0136719	-0.00879	0.00391
-21.06	-0.0732426	0.0263668	0.0234375	0.00293	0.0136715
-20.96	-0.0751953	0.0107422	0.0292969	0.00684	0.00293
-20.86	-0.067383	0.00879	0.0332031	-0.00293	-1.49e-07
-20.76	-0.0507813	0.00684	0.046875	-0.00879	0.00293
-20.66	-0.0146484	0.0283203	0.0429688	-0.0126953	0.0351563
-20.56	-0.000977	0.0380859	0.0703125	0.0185547	0.0429687
-20.46	-0.0107422	0.0517578	0.0683594	0.0224609	0.0488281
-20.36	-0.016601	0.045899	0.0625	0.0185547	0.0410162
-20.26	-0.0214844	0.0449219	0.0576172	0.0126953	0.0576172
-20.16	-0.0166016	0.0439453	0.0537109	0.015625	0.0566406
-20.06	-0.00781	0.0527349	0.0390625	0.00879	0.0488286
-19.96	-0.0107422	0.0478516	0.0410156	0.0175781	0.0380859
-19.86	-0.0244137	0.0400394	0.0273438	0.0126953	0.0351566
-19.76	-0.0205078	0.0419922	0.0273438	0.0126953	0.0253906
-19.66	-0.03125	0.0234375	0.0234375	0.00879	0.0185547
-19.56	-0.0458977	0.0107429	0.00586	0.00195	0.00586
-19.46	-0.0400391	0.0234375	0.00586	-0.00684	0.00195
-19.36	-0.0283204	0.0439453	0.00977	0.00293	0.0371093
-19.26	-0.0283203	0.0556641	0.03125	0.00879	0.0380859
-19.16	0	0.0712891	0.0292969	0.00586	0.0546875
-19.06	0.0224611	0.0859377	0.0625	0.0166016	0.0683596
-18.96	0.0214844	0.0820313	0.0800781	0.0263672	0.0683594
-18.86	0.0449229	0.103517	0.0742188	0.0273438	0.0878917
-18.76	0.0634766	0.15332	0.0820313	0.0371094	0.114258
-18.66	0.0292969	0.161133	0.0869141	0.0400391	0.108398
-18.56	-0.0205062	0.151369	0.0634766	0.0380859	0.0634782
-18.46	-0.0810547	0.125	0.0332031	0.0419922	-0.000977
-18.36	-0.117187	0.144532	-0.0273438	0.0371094	-0.0419915
-18.26	-0.139648	0.167969	-0.0634766	0.03125	-0.0605469
-18.16	-0.162109	0.177734	-0.0908203	0.0537109	-0.0654297
-18.06	-0.160157	0.183593	-0.115234	0.0419922	-0.0673839
-17.96	-0.162109	0.150391	-0.118164	0.0380859	-0.0771484
-17.86	-0.16797	0.118163	-0.112305	0.0273438	-0.0761734
-17.76	-0.152344	0.0693359	-0.108398	0.0175781	-0.078125
-17.66	-0.134766	0.0205078	-0.114258	0.0195313	-0.0644531
-17.56	-0.117189	-0.0312519	-0.111328	0.0214844	-0.04883
-17.46	-0.105469	-0.0595703	-0.09375	0.00977	-0.046875
-17.36	-0.0966816	-0.110353	-0.0703125	0.00684	-0.0449238
-17.26	-0.0859375	-0.119141	-0.0439453	-0.00684	-0.046875
-17.16	-0.0585938	-0.110352	-0.0322266	-0.0195313	-0.0410156
-17.06	-0.0332053	-0.0800803	-0.0166016	-0.0302734	-0.0332053
-16.96	-0.0507813	-0.0517578	0	-0.0253906	-0.0410156
-16.86	-0.0527353	-0.0371103	-0.00195	-0.0527344	-0.0322275
-16.76	-0.00391	0.0302734	0.00684	-0.0585938	-0.00488
-16.66	0.0126953	0.0654297	0.0302734	-0.0146484	0.0253906
-16.56	0.0332025	0.0781244	0.0546875	0.0263672	0.0341791
-16.46	0.0302734	0.0810547	0.0673828	0.0400391	0.0507813
-16.36	0.032227	0.0712895	0.0722656	0.0566406	0.0468754
-16.26	0.0419922	0.0634766	0.0625	0.0517578	0.0449219
-16.16	0.0302734	0.0517578	0.0703125	0.0566406	0.0449219
-16.06	0.0126958	0.0458989	0.0800781	0.0576172	0.0273442
-15.96	0.00488	0.0380859	0.0742188	0.0400391	0.0273438
-15.86	0.00488	0.0263676	0.0664063	0.0400391	0.0156254
-15.76	0.0166016	0.0380859	0.0664063	0.0341797	0.0273438
-15.66	0.00488	0.0214844	0.0742188	0.0517578	0.015625
-15.56	-0.00293	0.0107423	0.0527344	0.0400391	0.0117189
-15.46	-0.0185547	0.00879	0.0429688	0.0400391	0.00977
-15.36	-0.00684	0.0146482	0.0410156	0.0517578	0.0156248
-15.26	-0.00684	0.0146484	0.046875	0.0517578	0.0195313
-15.16	-0.00684	0.0224609	0.0390625	0.0517578	0.0253906
-15.06	-0.00684	0.0224609	0.0449219	0.0439453	0.0292969
-14.96	-0.00293	0.0146484	0.0449219	0.0498047	0.0273438
-14.86	-0.0146484	0.0146484	0.0371094	0.0419922	0.0273438
-14.76	-0.0224609	0.0107422	0.0371094	0.0419922	0.0234375
-14.66	-0.0146484	0.00879	0.0332031	0.0380859	0.0175781
-14.56	-0.0224606	0.0107426	0.03125	0.0361328	0.00195
-14.46	-0.0302734	0.00488	0.0214844	0.0263672	-0.00391
-14.36	-0.0244141	0.00488	0.015625	0.0205078	-0.00391
-14.26	-0.0361328	0.00488	0.015625	0.0205078	-0.00391
-14.16	-0.0439453	-0.00293	0.015625	0.0205078	0
-14.06	-0.0439453	-0.00293	0.00781	0.0244141	0
-13.96	-0.0400391	-0.00293	0.00781	0.0126953	0
-13.86	-0.0341797	-0.00293	0.00781	0.0126953	0
-13.76	-0.0224609	0.00879	0.00781	0.0126953	0.0117188
-13.66	-0.0166016	0.00293	0.0117188	0.0244141	0.0214844
-13.56	-0.0205077	-0.000976	0.0175781	0.0263672	0.0234376
-13.46	-0.0263672	-0.00684	0.0136719	0.00879	0.0175781
-13.36	-0.0263672	-0.00684	0.00781	-0.000977	0.0175781
-13.26	-0.0263672	-0.00684	0.00781	-0.00293	0.0175781
-13.16	-0.0146484	-0.0107422	0.00781	-0.000977	0.00586
-13.06	-0.0146484	-0.0126953	0.00781	-0.00684	0.00586
-12.96	-0.0146484	-0.0107422	0.00781	-0.00684	0.00586
-12.86	-0.0146484	-0.00488	0.00781	0.000977	0.00586
-12.76	-0.00684	-0.00488	0.00781	-0.00684	0.00586
-12.66	-0.00684	-0.00879	0.00781	-0.00684	0.00195
-12.56	-0.00293	-0.0107421	-0.00781	-0.0107422	7.45e-08
-12.46	0.00293	-0.00488	-0.00977	-0.0126953	0.00586
-12.36	-0.000977	-0.0166016	-0.00391	-0.00684	0.00586
-12.26	-0.00293	-0.00488	-0.00391	-0.00684	0.00586
-12.16	0.00293	-0.00488	-0.00391	-0.00684	0.00586
-12.06	0.00293	-0.0166016	0.00781	-0.00684	-0.00195
-11.96	0.00293	-0.0166016	-0.00391	-0.00684	-0.00195
-11.86	0.00293	-0.00879	-0.00391	-0.00684	-0.00195
-11.76	0.00293	-0.0107422	-0.00391	-0.0185547	-0.00195
-11.66	0.00293	-0.00488	-0.00391	-0.0185547	0.00586
-11.56	-0.00879	-0.00879	-0.00391	-0.00684	0.00195
-11.46	-0.0146484	-0.0146484	-0.00781	-0.0146484	0
-11.36	-0.0146484	-0.0146484	-0.0136719	-0.0380859	-0.00195
-11.26	-0.0224609	-0.0146484	-0.0136719	-0.0380859	0.00195
-11.16	-0.00488	-0.00293	-0.00977	-0.0263672	0.00391
-11.06	0.00684	-0.00293	0.00781	-0.0146484	0.00586
-10.96	0.00684	-0.00293	0.00781	-0.0146484	0.00781
-10.86	0.00293	-0.0107417	0.00781	-0.0146484	-0.0117183
-10.76	0.00293	-0.00488	-0.00391	-0.0185547	-0.00391
-10.66	0.00293	-0.00488	-0.00391	-0.0185547	-0.0117188
-10.56	0.00293	-0.00488	-0.00781	-0.0185547	-0.00391
-10.46	0.00293	-0.00488	-0.0136719	-0.0185547	-0.00391
-10.36	0.00293	-0.00488	-0.0136719	-0.0185547	-0.00391
-10.26	-0.000977	-0.00879	-0.0175781	-0.0185547	-0.00781
-10.16	-0.00684	-0.0263672	-0.015625	-0.0224609	-0.0214844
-10.06	-0.00684	-0.0263672	-0.0214844	-0.0283203	-0.0214844
-9.96	-0.00293	-0.0263672	-0.0136719	-0.0283203	-0.0214844
-9.86	0.014648	-0.0146489	-0.0214844	-0.0283203	-0.00977
-9.76	0.0136719	-0.0224609	-0.00195	-0.0126953	-0.0107422
-9.66	0.0126953	-0.0224609	-0.00684	-0.015625	-0.0117188
-9.56	0.0126953	-0.0341797	-0.0175781	-0.0244141	-0.0117188
-9.46	0.0205078	-0.0107422	-0.00391	-0.0185547	0
-9.36	0.0253906	-0.0126953	0.00391	-0.0146484	-0.00586
-9.26	0.0283203	-0.0107422	-0.00391	-0.0166016	0.00195
-9.16	0.0146484	-0.0166016	-0.00391	-0.0146484	-0.00391
-9.06	0.0146484	-0.0166016	-0.00391	-0.0205078	-0.00391
-8.96	0.0185547	-0.0166016	-0.015625	-0.0166016	0.000977
-8.86	0.0361324	-0.00879	-0.015625	-0.0107422	0.0195308
-8.76	0.0244141	-0.00293	0	0.000977	0.0195313
-8.66	0.0322266	-0.00684	0.00195	0.000977	0.00391
-8.56	0.0185549	-0.0205076	-0.00781	-0.00684	0.00195
-8.46	0.0244141	-0.00293	-0.0175781	-0.00684	0.0195313
-8.36	0.0322263	0.00879	-0.0117188	-0.00684	0.0156247
-8.26	0.0244141	-0.00879	-0.00391	0.000977	0.00391
-8.16	0.0322266	-0.00684	-0.015625	-0.0224609	-0.00195
-8.06	0.0322266	-0.00293	-0.00977	-0.015625	0.00586
-7.96	0.0322266	0.00293	-0.00391	-0.00879	-0.00195
-7.86	0.0322266	0.00293	0.000977	0.00684	0.00195
-7.76	0.0400391	0.0146484	0.00781	0.000977	0.015625
-7.66	0.0341797	0.0146484	0.015625	0.0205078	0.00977
-7.56	0.0224614	0.00293	0.00977	0.0185547	-0.00195
-7.46	0.0107422	-0.00488	-0.00195	0.0126953	-0.00195
-7.36	0.0146484	0	-0.00195	0.0166016	-0.00977
-7.26	0.0205078	0.00684	0.00195	0.0224609	-0.00391
-7.16	0.0126953	0.00684	0.00781	0.0107422	-0.00391
-7.06	0.0205075	0.0185544	-0.00391	0.0107422	0.00391
-6.96	0.00293	-0.00488	0.00781	0.0224609	-0.0136719
-6.86	0.00293	-0.000977	-0.00391	0.0107422	-0.0136719
-6.76	0.0146484	0.0166016	0	0.0107422	0.00195
-6.66	0.00293	0.0166016	0.0175781	0.0224609	0.00781
-6.56	0.00684	0.0205078	0.0175781	0.0224609	0.00781
-6.46	0.00879	0.0224609	0.0175781	0.0263672	0.00391
-6.36	0.00293	0.020508	0.0136719	0.0166016	-0.00195
-6.26	0.00293	0.0263672	0	0.0146484	-0.00195
-6.16	-0.00488	0.0302734	-0.00195	0.0205078	-0.00195
-6.06	-0.00488	0.0361328	-0.00195	0.0126953	-0.00586
-5.96	-0.00488	0.0322266	-0.00195	0.0166016	0
-5.86	0.00293	0.0302734	0.00195	0.0224609	0
-5.76	-0.0166016	0.0244141	0.00781	0.0224609	-0.0234375
-5.66	-0.0205078	0.0205078	-0.0117188	0.00293	-0.0273438
-5.56	-0.026367	0.0146487	-0.00977	0.00488	-0.0332029
-5.46	-0.0263672	0.0146484	-0.0195313	-0.000977	-0.0332031
-5.36	-0.0263672	0.00684	-0.0136719	-0.000977	-0.0332031
-5.26	-0.0263672	0.0126953	-0.0136719	-0.00879	-0.0332031
-5.16	-0.0224609	0.0166016	-0.00977	-0.00391	-0.0292969
-5.06	-0.0166018	0.0224607	-0.0117188	0.00684	-0.0234377
-4.96	-0.0244141	0.0107422	-0.00977	0.0126953	-0.03125
-4.86	-0.0244141	0.00879	-0.0234375	0.00488	-0.03125
-4.76	-0.0244141	0.0107422	-0.0234375	-0.0117188	-0.03125
-4.66	-0.0400391	0.00488	-0.0273438	-0.0185547	-0.0390625
-4.56	-0.0458984	0.00879	-0.0136719	-0.0185547	-0.03125
-4.46	-0.0341797	0.0146484	-0.0136719	-0.0136719	-0.0390625
-4.36	-0.0341797	0.0107422	-0.0214844	-0.00684	-0.0390625
-4.26	-0.0458984	-0.00293	-0.0214844	-0.00684	-0.0390625
-4.16	-0.0341797	-0.00293	-0.0214844	-0.0146484	-0.0507813
-4.06	-0.0341798	0.000976	-0.0166016	-0.0146484	-0.0507814
-3.96	-0.0302734	0.0107422	-0.0224609	-0.015625	-0.046875
-3.86	-0.0244144	0.0166012	-0.0195313	-0.0244141	-0.041016
-3.76	-0.0205078	0.0244141	-0.0136719	-0.0185547	-0.0371094
-3.66	-0.0146484	0.0244141	-0.00977	-0.0146484	-0.03125
-3.56	-0.0302732	0.0126955	0	-0.00879	-0.0546873
-3.46	-0.0361328	0.00879	-0.00586	-0.0205078	-0.0507813
-3.36	-0.0371095	0.00684	-0.0136719	-0.0166016	-0.044922
-3.26	-0.0302734	0.0126953	-0.00977	-0.0146484	-0.0566406
-3.16	-0.0302734	0.00879	-0.0195313	-0.000977	-0.0664063
-3.06	-0.0371093	1.12e-07	-0.0214844	-0.000977	-0.080078
-2.96	-0.0361328	0.00684	-0.0224609	-0.00391	-0.0800781
-2.86	-0.0517574	-0.00977	-0.0332031	-0.00488	-0.0917964
-2.76	-0.0537109	-0.0126953	-0.0449219	-0.0283203	-0.0917969
-2.66	-0.0478516	-0.00684	-0.0449219	-0.0244141	-0.0878906
-2.56	-0.0439457	-0.00684	-0.0449219	-0.0146484	-0.0820316
-2.46	-0.0380859	-0.0185547	-0.0488281	-0.0166016	-0.0898438
-2.36	-0.0478514	-0.0400389	-0.03125	-0.0224609	-0.0976561
-2.26	-0.0126953	-0.0302734	-0.0390625	-0.0322266	-0.0878906
-2.16	0.00195	-0.015625	-0.0136719	-0.000977	-0.0966797
-2.06	0.018554	-0.0263679	-0.0175781	0.0117188	-0.082032
-1.96	0.046875	-0.015625	-0.00781	0.0322266	-0.0546875
-1.86	0.0781239	-0.00977	0.00977	0.0673828	-0.0410167
-1.76	0.0771484	-0.0273438	0.0263672	0.0976563	-0.0292969
-1.66	0.0546875	-0.0537109	0.0419922	0.0966797	-0.046875
-1.56	0.0488286	-0.144531	0.015625	0.0986328	-0.0566401
-1.46	0.111328	-0.146484	0	0.0839844	-0.0117188
-1.36	0.310543	-0.0527383	0.0585938	0.103516	0.0107383
-1.26	0.263672	0.00391	0.078125	0.182617	0.0126953
-1.16	0.0605469	0.0371094	0.0722656	0.178711	-0.0175781
-1.06	-0.164065	0.103513	-0.0390625	0.078125	-0.0527367
-0.959999	-0.240234	0.12793	-0.125	0.0449219	0.00195
-0.860001	-0.151367	0.136719	-0.167969	-0.0693359	-0.0146484
-0.759998	-0.0869141	0.0146484	-0.0576172	-0.0458984	0.00586
-0.66	0.0654297	0.132813	-0.0107422	-0.0234375	0.119141
-0.560001	0.129877	0.274408	-0.00488	0.0644531	0.261713
-0.459999	0.286133	0.34668	0.148438	0.15918	0.332031
-0.360001	-0.0322209	0.0263728	0.370117	0.299805	0.185553
-0.259998	-0.794922	-0.612305	0.164063	0	-0.0488281
-0.16	0.271484	0.305664	-0.390625	-0.475586	-0.0185547
-0.0600014	0.240215	0.310527	0.00195	0.293945	-0.0117382
0.0400009	-0.666016	-0.459961	0.0371094	0.530273	-0.305664
0.139999	-0.873014	-0.923795	-0.271484	-0.451172	-0.702116
0.240002	-1.54297	-2.08008	-0.583008	-0.743164	-1.67578
0.34	-0.951172	-1.87109	-1.15625	-2.11621	-0.0283203
0.439999	-0.490211	-0.906227	0.132813	-0.570313	1.27151
0.540001	-0.0253906	-0.0722656	0.650391	0.0869141	2.74414
0.639999	0.212906	0.723648	1.15918	1.23926	3.6924
0.740002	0.103516	1.18457	1.96875	2.09473	4.48242
0.84	0.488281	1.87695	2.58496	2.80176	5.47461
0.939999	0.533203	2.08496	3.12109	3.57617	5.90137
1.04	0.539084	2.36233	3.58691	4.08398	6.4717
1.14	0.682617	2.73047	3.89258	4.71875	7.14844
1.24	0.791992	3.06348	3.95996	5.21875	7.68164
1.34	0.875	3.20703	4.44824	5.49121	7.87207
1.44	0.805664	3.33594	4.9043	5.72363	8.00391
1.54	0.938491	3.64259	4.99121	5.90332	8.27736
1.64	0.964844	3.65625	5.03809	6.18262	8.52441
1.74	1.01367	3.75	5.11035	6.44922	8.80469
1.84	1.01855	3.87695	5.24805	6.61426	9.02246
1.94	1.04199	3.95215	5.34766	6.80176	9.33008
2.04	1.09473	4.06055	5.5332	6.99805	9.5547
2.14	1.12109	4.19922	5.72559	7.19238	9.76172
2.24	1.08301	4.22559	5.85449	7.33691	9.92578
2.34	1.06934	4.24316	5.86523	7.41699	10.0742
2.44	1.09863	4.32617	5.91211	7.54199	10.2441
2.54	1.12012	4.39161	5.99512	7.69922	10.3789
2.64	1.14941	4.46387	6.05859	7.80176	10.5313
2.74	1.17383	4.50879	6.14844	7.91113	10.6748
2.84	1.17871	4.53613	6.2373	8.00195	10.7559
2.94	1.18457	4.59766	6.30273	8.12402	10.8545
3.04	1.2002	4.62793	6.37891	8.25977	10.9648
3.14	1.20996	4.66016	6.46484	8.33496	11.1191
3.24	1.23145	4.72559	6.54492	8.43262	11.2246
3.34	1.22363	4.75195	6.62793	8.50391	11.332
3.44	1.23926	4.7998	6.69434	8.58984	11.4297
3.54	1.25684	4.86133	6.75391	8.7041	11.5469
3.64	1.25098	4.89453	6.80273	8.79004	11.6533
3.74	1.27441	4.95215	6.84375	8.86523	11.7441
3.84	1.25781	5	6.91406	8.96777	11.8232
3.94	1.25977	5.0293	6.97363	9.03223	11.9229
4.04	1.27832	5.10645	7.00195	9.09863	12.0078
4.14	1.28809	5.1416	7.06641	9.18262	12.0938
4.24	1.27344	5.20508	7.0791	9.24902	12.1689
4.34	1.28516	5.23633	7.12207	9.28223	12.2578
4.44	1.27051	5.27246	7.16602	9.36426	12.3213
4.54	1.27149	5.31641	7.21777	9.41113	12.3877
4.64	1.27832	5.34277	7.25684	9.44727	12.4219
4.74	1.26563	5.35156	7.31055	9.50684	12.4785
4.84	1.24609	5.37695	7.34375	9.5293	12.54
4.94	1.24512	5.39941	7.37305	9.55859	12.6182
5.04	1.25098	5.41309	7.42578	9.59082	12.6699
5.14	1.23438	5.43555	7.46484	9.61816	12.748
5.24	1.24219	5.4668	7.48633	9.65137	12.8066
5.34	1.25293	5.50293	7.52539	9.71777	12.8457
5.44	1.26465	5.51953	7.56836	9.75879	12.8965
5.54	1.26563	5.5459	7.58594	9.80176	12.9395
5.64	1.26563	5.56445	7.62207	9.86035	12.9932
5.74	1.2627	5.59082	7.65527	9.93066	13.042
5.84	1.2666	5.59375	7.66992	9.96582	13.0879
5.94	1.27734	5.61035	7.69531	9.9873	13.166
6.04	1.27344	5.62695	7.71973	10.0244	13.2061
6.14	1.27246	5.62988	7.74707	10.0469	13.2432
6.24	1.26465	5.64063	7.76172	10.084	13.2852
6.34	1.25293	5.64746	7.78711	10.1084	13.3066
6.44	1.26074	5.66992	7.79492	10.1416	13.3486
6.54	1.24317	5.67481	7.83008	10.1836	13.3682
6.64	1.23145	5.68359	7.83594	10.1982	13.416
6.74	1.23145	5.7002	7.85547	10.2305	13.4551
6.84	1.23242	5.73047	7.86035	10.2705	13.4951
6.94	1.22852	5.75586	7.87598	10.3066	13.5498
7.04	1.21973	5.75293	7.90625	10.3311	13.5781
7.14	1.21387	5.75879	7.90625	10.3672	13.6133
7.24	1.20898	5.78711	7.93457	10.3818	13.6533
7.34	1.21387	5.80566	7.9541	10.4316	13.6904
7.44	1.22168	5.81445	7.97852	10.4541	13.7266
7.54	1.20703	5.82324	7.99414	10.4824	13.7578
7.64	1.20996	5.84668	8.00586	10.499	13.7969
7.74	1.20313	5.8418	8.02637	10.5244	13.8232
7.84	1.19434	5.84668	8.02637	10.5313	13.8604
7.94	1.19824	5.87305	8.04102	10.5303	13.9023
8.04	1.2002	5.89355	8.06641	10.5547	13.9277
8.14	1.19043	5.8916	8.06738	10.5693	13.959
8.24	1.17285	5.88867	8.08789	10.583	13.9775
8.34	1.17285	5.90625	8.09082	10.6055	13.9893
8.44	1.18066	5.91504	8.10742	10.626	14.0215
8.54	1.1748	5.90918	8.12305	10.6523	14.0449
8.64	1.1709	5.92871	8.13379	10.6689	14.0664
8.74	1.18652	5.9502	8.14844	10.6904	14.0977
8.84	1.18457	5.96289	8.18164	10.7256	14.1172
8.94	1.17285	5.94629	8.19824	10.7344	14.1328
9.04	1.16504	5.95117	8.19531	10.752	14.1621
9.14	1.17285	5.96777	8.2002	10.7686	14.1797
9.24	1.14941	5.96191	8.21094	10.792	14.1934
9.34	1.14355	5.96387	8.20898	10.8037	14.2197
9.44	1.14355	5.99121	8.22461	10.8232	14.2539
9.54	1.15429	6.00488	8.24023	10.8525	14.29
9.64	1.14551	6.00879	8.25781	10.876	14.3164
9.74	1.14355	6.02637	8.26563	10.9014	14.3516
9.84	1.12793	6.03027	8.28516	10.9209	14.377
9.94	1.11816	6.04395	8.28906	10.9209	14.3965
10.04	1.125	6.05566	8.30664	10.9521	14.4287
10.14	1.10254	6.06055	8.31836	10.9717	14.4414
10.24	1.09277	6.0752	8.33105	10.9834	14.4688
10.34	1.1084	6.0752	8.3418	10.9922	14.5039
10.44	1.09766	6.07422	8.35547	11.0166	14.5166
10.54	1.09863	6.08887	8.36621	11.0332	14.5508
10.64	1.10059	6.09863	8.38086	11.0557	14.5684
10.74	1.09473	6.12402	8.38672	11.0615	14.5879
10.84	1.09863	6.12012	8.40625	11.0811	14.6045
10.94	1.1084	6.1416	8.41016	11.0967	14.6504
11.04	1.09082	6.14062	8.43164	11.126	14.6582
11.14	1.09473	6.15918	8.43066	11.1201	14.6934
11.24	1.09082	6.17676	8.45313	11.1484	14.7188
11.34	1.08887	6.17285	8.47852	11.1631	14.7383
11.44	1.08301	6.16309	8.48633	11.1709	14.7461
11.54	1.09472	6.19043	8.48633	11.1865	14.7734
11.64	1.08203	6.17969	8.49023	11.2158	14.7871
11.74	1.09277	6.18848	8.49512	11.2207	14.8145
11.84	1.10156	6.20996	8.50586	11.2549	14.8477
11.94	1.09473	6.19629	8.52539	11.2803	14.8594
12.04	1.10254	6.21875	8.53027	11.293	14.8926
12.14	1.09082	6.22559	8.56055	11.3271	14.9063
12.24	1.08496	6.22168	8.56641	11.3408	14.918
12.34	1.09668	6.23145	8.55469	11.3408	14.9375
12.44	1.10059	6.24512	8.57031	11.3682	14.9609
12.54	1.1123	6.25683	8.58789	11.3857	14.9785
12.64	1.11035	6.26074	8.59375	11.4033	14.9951
12.74	1.10449	6.27051	8.5918	11.4072	15.0137
12.84	1.1084	6.28418	8.60156	11.4209	15.0352
12.94	1.10645	6.28809	8.61914	11.4297	15.0508
13.04	1.11426	6.2959	8.61035	11.4463	15.0625
13.14	1.11816	6.30469	8.61133	11.4463	15.0879
13.24	1.11621	6.29785	8.625	11.4717	15.1035
13.34	1.1123	6.30566	8.62891	11.4756	15.1367
13.44	1.12402	6.32129	8.62891	11.4873	15.1533
13.54	1.11914	6.32617	8.65234	11.5166	15.1709
13.64	1.1123	6.3252	8.65723	11.5176	15.1777
13.74	1.10059	6.33301	8.65234	11.5186	15.2012
13.84	1.10059	6.3291	8.63867	11.5234	15.207
13.94	1.10059	6.34277	8.64844	11.5381	15.2266
14.04	1.08691	6.33887	8.66602	11.5732	15.2344
14.14	1.08496	6.34863	8.64648	11.5693	15.252
14.24	1.07715	6.37012	8.65137	11.5752	15.2656
14.34	1.06738	6.37305	8.66602	11.6045	15.2822
14.44	1.07715	6.38379	8.68164	11.626	15.3086
14.54	1.07129	6.39941	8.69531	11.6279	15.3203
14.64	1.06738	6.40137	8.69922	11.623	15.3379
14.74	1.06641	6.39941	8.70508	11.6299	15.3613
14.84	1.07324	6.40137	8.7207	11.6572	15.3711
14.94	1.08105	6.43652	8.72656	11.6631	15.4004
15.04	1.07519	6.43262	8.74609	11.6748	15.3965
15.14	1.0752	6.44238	8.74707	11.6865	15.4199
15.24	1.0752	6.44922	8.76367	11.7158	15.4316
15.34	1.07422	6.45508	8.77344	11.7256	15.4492
15.44	1.07324	6.46582	8.7666	11.7266	15.4648
15.54	1.07324	6.46582	8.78125	11.7363	15.4707
15.64	1.08105	6.46582	8.7832	11.7471	15.4785
15.74	1.07715	6.4834	8.78906	11.7646	15.5078
15.84	1.05566	6.47168	8.81445	11.79	15.5117
15.94	1.0752	6.49316	8.81055	11.7861	15.5371
16.04	1.05176	6.47559	8.8252	11.8115	15.5293
16.14	1.04395	6.48535	8.81445	11.8037	15.543
16.24	1.04004	6.47852	8.81836	11.8145	15.5381
16.34	1.03418	6.4873	8.81055	11.8037	15.5625
16.44	1.03223	6.49707	8.83008	11.8154	15.5723
16.54	1.01465	6.50098	8.82813	11.8213	15.5762
16.64	1.01465	6.49902	8.83203	11.8115	15.5898
16.74	1.02246	6.49902	8.82617	11.8232	15.6016
16.84	1.02148	6.51563	8.83789	11.8311	15.6143
16.94	1.02734	6.51855	8.84668	11.834	15.6396
17.04	1.03027	6.52441	8.8584	11.8447	15.6465
17.14	1.02832	6.5293	8.86523	11.8506	15.6504
17.24	1.03809	6.52051	8.88086	11.8555	15.668
17.34	1.02832	6.50684	8.875	11.8623	15.668
17.44	1.01465	6.5166	8.875	11.8545	15.6602
17.54	1.02637	6.52051	8.84766	11.8525	15.6719
17.64	1.01074	6.50684	8.86328	11.8682	15.6895
17.74	1.00488	6.50684	8.85742	11.8623	15.6777
17.84	1.00488	6.49902	8.8584	11.8623	15.6865
17.94	0.993164	6.49805	8.85156	11.8672	15.6953
18.04	0.989257	6.4873	8.84961	11.8623	15.6934
18.14	0.987305	6.4873	8.8457	11.8623	15.7031
18.24	0.976563	6.47461	8.8418	11.8545	15.6963
18.34	0.973633	6.47754	8.83496	11.8594	15.6992
18.44	0.979492	6.4834	8.83789	11.8545	15.7051
18.54	0.973632	6.46777	8.85547	11.8604	15.71
18.64	0.991211	6.46582	8.86035	11.8643	15.7207
18.74	0.983398	6.47559	8.85938	11.8633	15.7305
18.84	0.991211	6.48047	8.85742	11.874	15.7422
18.94	0.987305	6.46387	8.86914	11.8818	15.748
19.04	0.998045	6.47949	8.875	11.8623	15.7637
19.14	1.00098	6.48535	8.87891	11.8818	15.7695
19.24	0.999023	6.47754	8.88867	11.8818	15.7803
19.34	1.00098	6.49512	8.89063	11.874	15.8105
19.44	0.999023	6.47949	8.91211	11.8916	15.8145
19.54	1.00098	6.46973	8.91113	11.8955	15.8242
19.64	1.00684	6.46777	8.90625	11.9063	15.8301
19.74	0.995117	6.45996	8.91797	11.9131	15.8418
19.84	1.00586	6.47754	8.92188	11.917	15.8545
19.94	0.989258	6.46582	8.92676	11.9336	15.8682
20.04	0.983397	6.45801	8.92578	11.917	15.873
20.14	0.97168	6.45605	8.92969	11.9072	15.8789
20.24	0.995117	6.45996	8.93555	11.9092	15.8828
20.34	0.983398	6.46582	8.94727	11.917	15.9004
20.44	0.991211	6.47363	8.94824	11.9316	15.9082
20.54	1.00293	6.48926	8.94531	11.9404	15.9297
20.64	0.999023	6.50781	8.96094	11.9443	15.9404
20.74	0.994141	6.49707	8.97852	11.9619	15.9414
20.84	1.00684	6.5127	8.98633	11.9619	15.9453
20.94	1.00293	6.51855	8.99414	11.9658	15.9629
21.04	0.984375	6.50586	8.98828	11.9619	15.96
21.14	0.995117	6.50879	8.9873	11.9609	15.959
21.24	0.995117	6.52637	8.99121	11.9639	15.9688
21.34	1.00293	6.53027	9.00586	11.9707	15.9814
21.44	1.00293	6.52539	8.99219	11.9756	15.9883
21.54	0.99121	6.51465	8.98633	11.9814	15.9883
21.64	0.989258	6.53027	8.98633	11.9736	15.9922
21.74	0.991211	6.52832	8.98633	11.9775	15.998
21.84	0.985352	6.52051	8.98633	11.9834	16.002
21.94	0.981445	6.51074	8.98242	11.9951	15.9961
22.04	0.973632	6.50879	8.97656	11.9932	16.0039
22.14	0.981445	6.52637	8.98047	11.9893	16.0156
22.24	0.985352	6.54395	8.98633	11.9932	16.0283
22.34	0.973633	6.54785	8.97461	12.0039	16.0332
22.44	0.973633	6.53027	8.97949	11.9971	16.0313
22.54	0.98535	6.54101	8.98633	11.9912	16.0449
22.64	0.998047	6.54004	9.00195	12.0068	16.0508
22.74	1.00488	6.54199	9	12.0166	16.0527
22.84	0.993164	6.52832	9.00977	12.0264	16.0508
22.94	0.987305	6.52832	8.98438	12.0088	16.0518
23.04	0.992186	6.53711	8.99023	12.0146	16.0615
23.14	1.00098	6.52832	8.9873	12.0117	16.0605
23.24	0.993164	6.53418	8.99414	12.0234	16.0664
23.34	0.981445	6.52246	8.99414	12.0225	16.0625
23.44	0.985352	6.51563	8.99902	12.0225	16.0742
23.54	0.981444	6.49707	9.00977	12.0244	16.0645
23.64	0.979492	6.48535	9.00977	12.0283	16.0635
23.74	0.969727	6.47754	8.99805	12.0381	16.0703
23.84	0.975586	6.48145	8.98633	12.0322	16.0742
23.94	0.975586	6.47949	8.99805	12.0439	16.0762
24.04	0.975585	6.48144	8.99805	12.0332	16.0703
24.14	0.975586	6.47559	8.97852	12.0225	16.082
24.24	0.97168	6.49609	8.98242	12.0186	16.0996
24.34	0.958008	6.48145	8.99609	12.0361	16.0918
24.44	0.970703	6.48633	8.99023	12.0166	16.1084
24.54	0.952147	6.46973	9.00781	12.0332	16.1113
24.64	0.952148	6.47559	9.01172	12.0244	16.1064
24.74	0.952148	6.45215	9.02539	12.0186	16.1113
24.84	0.941406	6.44434	9.02539	12.0146	16.1172
24.94	0.950195	6.44434	9.02539	12.0215	16.1289
25.04	0.936522	6.43652	9.02539	12.0225	16.1211
25.14	0.954102	6.43848	9.02148	12.0264	16.1309
25.24	0.954102	6.44531	9.02344	12.0283	16.1484
25.34	0.946289	6.44238	9.02734	12.0518	16.1445
25.44	0.954102	6.45605	9.01172	12.0361	16.1514
25.54	0.950194	6.44433	9.0293	12.0459	16.1582
25.64	0.948242	6.43652	9.03613	12.0361	16.1621
25.74	0.961914	6.4502	9.03711	12.0352	16.1719
25.84	0.958008	6.45605	9.05273	12.0498	16.1816
25.94	0.959961	6.44434	9.0625	12.0615	16.1875
26.04	0.9541	6.44433	9.05273	12.0615	16.1914
26.14	0.958008	6.44824	9.05078	12.0654	16.2012
26.24	0.959961	6.45801	9.06055	12.0752	16.2197
26.34	0.958008	6.45898	9.0625	12.0928	16.2129
26.44	0.97168	6.46973	9.06055	12.0967	16.2227
26.54	0.970701	6.47461	9.07031	12.0957	16.2393
26.64	0.967773	6.46777	9.0752	12.0938	16.2422
26.74	0.973633	6.46973	9.07422	12.0967	16.2402
26.84	0.969727	6.46777	9.0791	12.1064	16.2539
26.94	0.961914	6.46582	9.08984	12.1045	16.2695
27.04	0.96289	6.46387	9.08398	12.1104	16.2764
27.14	0.952148	6.47168	9.08398	12.0986	16.2656
27.24	0.967773	6.47949	9.08008	12.1025	16.2773
27.34	0.950195	6.4668	9.09766	12.1201	16.2656
27.44	0.952148	6.45996	9.0918	12.1123	16.2676
27.54	0.956053	6.46582	9.09375	12.1201	16.2637
27.64	0.959961	6.47754	9.09375	12.1123	16.2734
27.74	0.950195	6.46582	9.08008	12.1211	16.2832
27.84	0.948242	6.46191	9.08203	12.1221	16.2822
27.94	0.950195	6.45996	9.07324	12.1221	16.2773
28.04	0.956053	6.46191	9.06445	12.1221	16.2891
28.14	0.956055	6.46777	9.08203	12.1377	16.293
28.24	0.956055	6.45996	9.07617	12.1318	16.2949
28.34	0.94043	6.46191	9.07031	12.1357	16.2852
28.44	0.942383	6.44824	9.07617	12.1416	16.2832
28.54	0.930663	6.45019	9.08008	12.1299	16.2891
28.64	0.916992	6.4375	9.07422	12.1309	16.2939
28.74	0.93457	6.45215	9.06836	12.1279	16.3105
28.84	0.933594	6.46484	9.08203	12.126	16.2979
28.94	0.94043	6.46387	9.08691	12.127	16.3008
29.04	0.92871	6.45605	9.08594	12.1162	16.2988
29.14	0.94043	6.47363	9.07813	12.1143	16.3203
29.24	0.9375	6.4502	9.08398	12.1318	16.3145
29.34	0.94043	6.45215	9.08105	12.1162	16.3164
29.44	0.93457	6.4502	9.08789	12.1221	16.3203
29.54	0.934569	6.44824	9.08008	12.1221	16.3184
29.64	0.918945	6.4502	9.10156	12.1064	16.3145
29.74	0.913086	6.44824	9.0957	12.1016	16.3193
29.84	0.916992	6.44629	9.09961	12.1064	16.3145
29.94	0.918945	6.44727	9.09766	12.1084	16.3086
30.04	0.913085	6.44043	9.09766	12.0986	16.3125
30.14	0.905273	6.4502	9.10156	12.085	16.3223
30.24	0.913086	6.44824	9.0957	12.0947	16.3203
30.34	0.90918	6.44629	9.08887	12.0811	16.3223
30.44	0.915039	6.43848	9.0918	12.0771	16.3203
30.54	0.930661	6.45605	9.08594	12.083	16.334
30.64	0.924805	6.44824	9.10547	12.0908	16.3135
30.74	0.932617	6.45801	9.08984	12.0869	16.332
30.84	0.920898	6.45215	9.09766	12.1045	16.3301
30.94	0.915039	6.43945	9.08398	12.0869	16.3223
31.04	0.918944	6.45019	9.08984	12.0859	16.3203
31.14	0.916992	6.44043	9.09961	12.085	16.334
31.24	0.907227	6.44238	9.10547	12.0869	16.3242
31.34	0.90332	6.4209	9.10938	12.0889	16.3066
31.44	0.915039	6.43066	9.09766	12.0713	16.3145
31.54	0.915038	6.44043	9.10254	12.0869	16.3252
31.64	0.915039	6.43066	9.10938	12.0928	16.3281
31.74	0.915039	6.43652	9.11328	12.085	16.332
31.84	0.918945	6.4209	9.11914	12.0947	16.334
31.94	0.919922	6.41406	9.11523	12.0889	16.3467
32.04	0.913085	6.40527	9.11621	12.0781	16.332
32.14	0.90918	6.40527	9.12695	12.0762	16.3379
32.24	0.90332	6.38672	9.12695	12.0713	16.3418
32.34	0.895508	6.38574	9.13477	12.0635	16.3438
32.44	0.891602	6.36621	9.12305	12.0654	16.3457
32.54	0.903319	6.3584	9.12109	12.0674	16.332
32.64	0.899414	6.36426	9.11914	12.0654	16.3379
32.74	0.893555	6.36035	9.12109	12.0713	16.3379
32.84	0.885742	6.34668	9.10742	12.0752	16.3232
32.94	0.885742	6.35059	9.09766	12.0771	16.334
33.04	0.915037	6.37207	9.10938	12.0713	16.3437
33.14	0.90332	6.36621	9.12695	12.0879	16.3379
33.24	0.899414	6.36621	9.12012	12.0986	16.3379
33.34	0.881836	6.37891	9.12305	12.0928	16.3418
33.44	0.881836	6.37793	9.12109	12.085	16.3516
33.54	0.889646	6.37793	9.12695	12.0908	16.3652
33.64	0.887695	6.38184	9.13867	12.0947	16.3633
33.74	0.893555	6.37988	9.13867	12.0869	16.373
33.84	0.893555	6.38965	9.14258	12.0811	16.3789
33.94	0.898438	6.3916	9.15234	12.0967	16.3721
34.04	0.901366	6.38183	9.14648	12.0869	16.3789
34.14	0.891602	6.3877	9.14648	12.0928	16.3789
34.24	0.895508	6.38965	9.1543	12.1055	16.3867
34.34	0.883789	6.37598	9.1543	12.1084	16.3809
34.44	0.879883	6.37305	9.13672	12.1064	16.3828
34.54	0.885741	6.37207	9.13281	12.1084	16.3887
34.64	0.881836	6.36621	9.13867	12.1064	16.3887
34.74	0.887695	6.36621	9.12793	12.1084	16.3809
34.84	0.893555	6.37012	9.12891	12.1064	16.3828
34.94	0.888672	6.375	9.13281	12.1123	16.3721
35.04	0.885741	6.3623	9.13379	12.1113	16.3701
35.14	0.883789	6.37012	9.11523	12.1025	16.3691
35.24	0.895508	6.37988	9.11133	12.1055	16.373
35.34	0.887695	6.38184	9.11719	12.1279	16.3672
35.44	0.874023	6.37793	9.09375	12.126	16.3516
35.54	0.874022	6.38769	9.08203	12.1162	16.373
35.64	0.87793	6.37793	9.08789	12.126	16.375
35.74	0.875977	6.37695	9.07617	12.1201	16.373
35.84	0.858398	6.37598	9.07617	12.1201	16.3672
35.94	0.852539	6.36816	9.07617	12.1123	16.3711
36.04	0.852538	6.36035	9.07617	12.1006	16.377
36.14	0.836914	6.35059	9.08008	12.1094	16.377
36.24	0.838867	6.35254	9.07422	12.1064	16.3809
36.34	0.852539	6.35059	9.07813	12.1084	16.3789
36.44	0.84082	6.34473	9.08301	12.1143	16.3799
36.54	0.844725	6.34863	9.08594	12.1143	16.3867
36.64	0.850586	6.34668	9.07422	12.124	16.4023
36.74	0.833008	6.33887	9.08594	12.1338	16.3867
36.84	0.833008	6.34473	9.07227	12.126	16.3906
36.94	0.84082	6.33789	9.07813	12.1201	16.3965
37.04	0.83789	6.33691	9.08203	12.1162	16.3926
37.14	0.84082	6.3252	9.08789	12.1143	16.3984
37.24	0.827148	6.31738	9.08398	12.1123	16.3945
37.34	0.834961	6.32129	9.07422	12.1123	16.4121
37.44	0.834961	6.33105	9.08398	12.1172	16.418
37.54	0.83496	6.33691	9.08594	12.1162	16.4219
37.64	0.834961	6.3252	9.09766	12.126	16.4238
37.74	0.827148	6.31738	9.09766	12.1318	16.4229
37.84	0.834961	6.30566	9.10156	12.124	16.4297
37.94	0.834961	6.30957	9.10352	12.1279	16.4336
38.04	0.83496	6.31543	9.10547	12.1338	16.4395
38.14	0.834961	6.2959	9.10547	12.1221	16.4316
38.24	0.834961	6.2998	9.09766	12.1182	16.4434
38.34	0.823242	6.29102	9.10254	12.1279	16.4375
38.44	0.827148	6.28613	9.09766	12.1221	16.4414
38.54	0.844725	6.27832	9.10156	12.127	16.4512
38.64	0.825195	6.28027	9.11523	12.126	16.4688
38.74	0.829102	6.27441	9.11133	12.124	16.4688
38.84	0.827148	6.2666	9.11328	12.124	16.4727
38.94	0.833008	6.27441	9.11133	12.1123	16.4834
39.04	0.828125	6.26562	9.11719	12.124	16.4854
39.14	0.821289	6.25293	9.11621	12.1133	16.4824
39.24	0.833008	6.25293	9.11523	12.1123	16.4883
39.34	0.825195	6.24902	9.11914	12.1162	16.4844
39.44	0.829102	6.25098	9.11719	12.1025	16.4863
39.54	0.815429	6.24121	9.10938	12.0986	16.4863
39.64	0.829102	6.25293	9.10352	12.0947	16.498
39.74	0.823242	6.24902	9.09961	12.1006	16.5059
39.84	0.823242	6.24316	9.10938	12.0938	16.502
39.94	0.823242	6.24316	9.10742	12.0928	16.5195
40.04	0.819335	6.23926	9.0957	12.085	16.5156
40.14	0.805664	6.23047	9.09668	12.0908	16.5117
40.24	0.805664	6.22559	9.08984	12.083	16.5176
40.34	0.80957	6.21777	9.10156	12.0791	16.5186
40.44	0.807617	6.21387	9.10352	12.0889	16.5117
40.54	0.809569	6.21777	9.08984	12.0752	16.5176
40.64	0.813477	6.21582	9.0957	12.0693	16.5254
40.74	0.813477	6.21973	9.10352	12.0771	16.5195
40.84	0.813477	6.20605	9.09766	12.083	16.5117
40.94	0.813477	6.20605	9.09766	12.0752	16.5215
41.04	0.813475	6.20801	9.08984	12.0693	16.5352
41.14	0.821289	6.20801	9.11133	12.0771	16.5371
41.24	0.811523	6.18457	9.11328	12.0908	16.5195
41.34	0.823242	6.18848	9.09961	12.0791	16.5293
41.44	0.823242	6.19434	9.10547	12.0791	16.5469
41.54	0.815429	6.19043	9.10547	12.084	16.5273
41.64	0.834961	6.21582	9.10938	12.0869	16.5518
41.74	0.827148	6.18945	9.13184	12.1045	16.5391
41.84	0.844727	6.21582	9.11523	12.0811	16.5547
41.94	0.848633	6.21973	9.13867	12.1084	16.5723
42.04	0.846678	6.21387	9.14258	12.1143	16.5781
42.14	0.844727	6.20215	9.14844	12.1064	16.5742
42.24	0.844727	6.21582	9.14453	12.1045	16.5801
42.34	0.84082	6.20801	9.14258	12.0967	16.5723
42.44	0.844727	6.22168	9.14453	12.0908	16.582
42.54	0.844726	6.21582	9.14453	12.1064	16.5703
42.64	0.833008	6.19629	9.13477	12.1045	16.5684
42.74	0.848633	6.2002	9.12695	12.1025	16.584
42.84	0.838867	6.17871	9.14258	12.0908	16.5781
42.94	0.833008	6.16895	9.14063	12.0791	16.5586
43.04	0.833006	6.1748	9.13086	12.0762	16.5635
43.14	0.833008	6.17871	9.125	12.083	16.5781
43.24	0.825195	6.17676	9.12891	12.0986	16.5742
43.34	0.833008	6.18164	9.12695	12.0967	16.5801
43.44	0.821289	6.17676	9.14258	12.1025	16.5723
43.54	0.82617	6.18066	9.125	12.0947	16.582
43.64	0.844727	6.18652	9.12988	12.0889	16.5957
43.74	0.856445	6.19043	9.14063	12.1084	16.6016
43.84	0.856445	6.19629	9.14063	12.1143	16.6016
43.94	0.864258	6.19238	9.15234	12.1182	16.6113
44.04	0.864257	6.18262	9.1582	12.1279	16.6211
44.14	0.84668	6.18066	9.13867	12.1182	16.6211
44.24	0.842773	6.1748	9.13867	12.1162	16.6094
44.34	0.842773	6.1748	9.12695	12.1074	16.6074
44.44	0.854492	6.17871	9.11914	12.1025	16.6152
44.54	0.850585	6.18066	9.13672	12.1025	16.6123
44.64	0.852539	6.19434	9.12891	12.0986	16.623
44.74	0.850586	6.18262	9.14063	12.1045	16.6211
44.84	0.84082	6.16895	9.13867	12.085	16.6094
44.94	0.834961	6.15527	9.11523	12.0811	16.6016
45.04	0.831053	6.15137	9.11914	12.0771	16.6133
45.14	0.836914	6.16895	9.11523	12.0908	16.623
45.24	0.842773	6.16309	9.12695	12.1025	16.6172
45.34	0.84668	6.16016	9.13086	12.1064	16.6133
45.44	0.850586	6.16309	9.12891	12.1045	16.627
45.54	0.844726	6.16113	9.125	12.1123	16.6211
45.64	0.848633	6.15918	9.12012	12.1123	16.6348
45.74	0.852539	6.14355	9.11914	12.1084	16.6211
45.84	0.864258	6.15527	9.12695	12.1104	16.6426
45.94	0.860352	6.14746	9.13867	12.1299	16.6494
46.04	0.86621	6.14746	9.13086	12.1104	16.6504
46.14	0.854492	6.13965	9.11914	12.1172	16.6426
46.24	0.84668	6.1377	9.11914	12.1123	16.6406
46.34	0.858398	6.1416	9.11719	12.1162	16.6406
46.44	0.87207	6.14355	9.12109	12.126	16.6445
46.54	0.864257	6.13965	9.12695	12.1318	16.6504
46.64	0.871094	6.13281	9.11914	12.1279	16.6494
46.74	0.864258	6.12598	9.10645	12.1328	16.6563
46.84	0.864258	6.13184	9.10547	12.1318	16.6602
46.94	0.874023	6.12891	9.11328	12.1357	16.6621
47.04	0.874022	6.12793	9.10547	12.1338	16.668
47.14	0.881836	6.12793	9.10938	12.1338	16.6719
47.24	0.874023	6.1377	9.11523	12.1436	16.6777
47.34	0.870117	6.1377	9.10742	12.1416	16.6699
47.44	0.852539	6.11426	9.10742	12.1426	16.6709
47.54	0.848632	6.11035	9.10352	12.1318	16.6699
47.64	0.862305	6.11621	9.0957	12.1318	16.6738
47.74	0.854492	6.10449	9.10059	12.1357	16.668
47.84	0.862305	6.1084	9.0957	12.1221	16.6719
47.94	0.874023	6.10645	9.10742	12.1377	16.6934
48.04	0.877929	6.10449	9.0957	12.1357	16.6875
48.14	0.879883	6.09277	9.08789	12.1338	16.6914
48.24	0.879883	6.08496	9.0918	12.1338	16.6855
48.34	0.870117	6.07715	9.08203	12.1279	16.6758
48.44	0.862305	6.08301	9.06445	12.1143	16.6719
48.54	0.874022	6.08789	9.07227	12.1123	16.6777
48.64	0.87793	6.09082	9.07813	12.1201	16.666
48.74	0.87207	6.08105	9.08203	12.1201	16.6738
48.84	0.883789	6.08691	9.06836	12.1123	16.6875
48.94	0.87207	6.08691	9.06836	12.1162	16.6758
49.04	0.872069	6.08496	9.06445	12.1104	16.6719
49.14	0.875977	6.09668	9.07227	12.1074	16.6855
49.24	0.874023	6.08105	9.07813	12.1221	16.666
49.34	0.881836	6.08301	9.06641	12.1025	16.6709
49.44	0.858398	6.0791	9.07031	12.1064	16.6582
49.54	0.86035	6.08105	9.05664	12.1006	16.6621
49.64	0.864258	6.06738	9.05273	12.1084	16.6641
49.74	0.864258	6.07129	9.04688	12.0869	16.6699
49.84	0.864258	6.07715	9.05078	12.1045	16.666
49.94	0.852539	6.05762	9.04883	12.0967	16.6563
50.04	0.86035	6.08301	9.04492	12.0908	16.6797
50.14	0.850586	6.06543	9.05664	12.1025	16.6758
50.24	0.862305	6.06934	9.05664	12.0908	16.6797
50.34	0.862305	6.06738	9.06445	12.0947	16.6777
50.44	0.862305	6.07324	9.06055	12.1006	16.6816
50.54	0.862304	6.08203	9.06641	12.1162	16.6797
50.64	0.862305	6.07715	9.05859	12.1221	16.6836
50.74	0.862305	6.06934	9.05859	12.1221	16.6855
50.84	0.862305	6.06738	9.04688	12.1143	16.6816
50.94	0.874023	6.0791	9.05664	12.1123	16.707
51.04	0.854492	6.06543	9.05664	12.124	16.6875
51.14	0.862305	6.06934	9.0498	12.1221	16.6924
51.24	0.850586	6.05176	9.04883	12.1221	16.6953
51.34	0.864258	6.05762	9.0332	12.1152	16.6934
51.44	0.852539	6.04199	9.04297	12.124	16.6797
51.54	0.852538	6.03613	9.0293	12.1084	16.6875
51.64	0.844727	6.02832	9.03711	12.1143	16.6836
51.74	0.856445	6.04004	9.04102	12.1182	16.6895
51.84	0.84082	6.03027	9.04492	12.124	16.6816
51.94	0.84082	6.02051	9.03516	12.1201	16.6758
52.04	0.842772	6.01465	9.02734	12.124	16.6738
52.14	0.842773	6.01855	9.03906	12.1123	16.6875
52.24	0.84668	6.0166	9.04297	12.124	16.6953
52.34	0.847656	6.0166	9.03711	12.1201	16.709
52.44	0.853516	6.00879	9.03711	12.1221	16.7051
52.54	0.844725	6.01172	9.0332	12.1299	16.709
52.64	0.84082	6.00684	9.03711	12.1338	16.7012
52.74	0.833008	5.99902	9.03711	12.126	16.707
52.84	0.844727	5.99902	9.02539	12.1357	16.7119
52.94	0.857422	6.00488	9.0293	12.1416	16.7188
53.04	0.847656	5.99316	9.03516	12.1348	16.707
53.14	0.842773	6.00293	9.03906	12.1299	16.709
53.24	0.842773	6.00488	9.04688	12.1396	16.7129
53.34	0.84668	6.00098	9.06348	12.1416	16.7109
53.44	0.842773	5.99512	9.05859	12.1494	16.6992
53.54	0.842772	5.99512	9.04688	12.1436	16.7031
53.64	0.847656	5.9873	9.04688	12.1553	16.709
53.74	0.837891	5.9873	9.05469	12.1533	16.6973
53.84	0.850586	5.99316	9.05664	12.1455	16.7012
53.94	0.837891	5.98047	9.05664	12.1553	16.7061
54.04	0.831054	5.97754	9.04785	12.1484	16.6992
54.14	0.831055	5.9873	9.04688	12.1533	16.709
54.24	0.831055	5.9873	9.04688	12.1514	16.6973
54.34	0.823242	5.98535	9.03906	12.1396	16.7012
54.44	0.831055	5.99316	9.04492	12.1357	16.707
54.54	0.83496	5.98535	9.05664	12.1416	16.7227
54.64	0.831055	5.98926	9.05273	12.1416	16.7207
54.74	0.828125	5.9834	9.05469	12.1348	16.7188
54.84	0.823242	5.98828	9.05078	12.1416	16.7188
54.94	0.823242	5.9873	9.05664	12.1338	16.7168
55.04	0.823242	5.9834	9.04492	12.1318	16.7168
55.14	0.826172	5.9834	9.04883	12.1201	16.7178
55.24	0.811523	5.99902	9.0625	12.124	16.7168
55.34	0.811523	5.98535	9.05859	12.126	16.7129
55.44	0.816406	5.98926	9.05664	12.1201	16.7266
55.54	0.831053	6.00293	9.04492	12.124	16.7266
55.64	0.823242	5.99512	9.05762	12.1299	16.7344
55.74	0.842773	6.01074	9.05664	12.1338	16.748
55.84	0.831055	6.00488	9.06836	12.1455	16.748
55.94	0.842773	5.99316	9.06055	12.1436	16.7578
56.04	0.83496	5.99707	9.06641	12.1494	16.7539
56.14	0.842773	6.00488	9.0625	12.1455	16.7598
56.24	0.831055	5.99707	9.07617	12.1631	16.7598
56.34	0.823242	5.99512	9.08008	12.1475	16.7617
56.44	0.823242	5.9834	9.07813	12.1514	16.7559
56.54	0.823241	5.97558	9.07031	12.1279	16.7598
56.64	0.831055	5.97168	9.07617	12.1357	16.7578
56.74	0.833008	5.96582	9.06836	12.1338	16.7578
56.84	0.836914	5.96973	9.06055	12.1348	16.7666
56.94	0.823242	5.95996	9.0625	12.1377	16.7598
57.04	0.823242	5.97363	9.04492	12.124	16.752
57.14	0.823242	5.96973	9.0332	12.1123	16.7578
57.24	0.834961	5.9834	9.03711	12.1123	16.7578
57.34	0.834961	5.97949	9.04883	12.1123	16.7734
57.44	0.834961	5.97363	9.04688	12.1084	16.7676
57.54	0.83496	5.96582	9.04688	12.1104	16.7598
57.64	0.834961	5.9668	9.03516	12.1025	16.7559
57.74	0.844727	5.96582	9.03516	12.1064	16.7637
57.84	0.852539	5.96582	9.02734	12.1123	16.7773
57.94	0.848633	5.96582	9.02734	12.1123	16.7773
58.04	0.846678	5.96777	9.02344	12.1123	16.7852
58.14	0.844727	5.96582	9.03516	12.1143	16.7891
58.24	0.844727	5.96582	9.03516	12.1201	16.7988
58.34	0.836914	5.94629	9.02734	12.1084	16.7871
58.44	0.842773	5.94629	9.02734	12.1104	16.7832
58.54	0.842773	5.93848	9.02539	12.1025	16.7773
58.64	0.850586	5.94434	9.01367	12.1025	16.7852
58.74	0.854492	5.94824	9.01367	12.1084	16.7891
58.84	0.842773	5.93457	9.01367	12.1006	16.7871
58.94	0.854492	5.93848	8.99902	12.0928	16.792
59.04	0.842773	5.93652	9.00586	12.0889	16.7988
59.14	0.842773	5.9248	9.00977	12.0811	16.8027
59.24	0.842773	5.9248	9.00977	12.0889	16.8086
59.34	0.842773	5.91309	9.00781	12.085	16.7969
59.44	0.855469	5.92188	9.00391	12.0791	16.8135
59.54	0.86621	5.93457	9.02051	12.084	16.8184
59.64	0.874023	5.9502	9.00781	12.0908	16.834
59.74	0.87793	5.95605	9.02734	12.1025	16.8398
59.84	0.869141	5.93945	9.02344	12.1025	16.8232
59.94	0.867188	5.93359	9.02051	12.0859	16.8369
60.04	0.862304	5.94238	9.02246	12.0879	16.8457
60.14	0.874023	5.94629	9.0293	12.0947	16.8418
60.24	0.862305	5.93457	9.02734	12.0928	16.8477
60.34	0.866211	5.93457	9.02734	12.0889	16.8477
60.44	0.87793	5.93457	9.01563	12.0928	16.8594
60.54	0.879882	5.93848	9.02734	12.1123	16.8555
60.64	0.874023	5.93457	9.03125	12.1094	16.8574
60.74	0.881836	5.93457	9.03711	12.1123	16.8574
60.84	0.885742	5.93945	9.04883	12.124	16.8574
60.94	0.893555	5.94629	9.04688	12.1279	16.8809
61.04	0.905273	5.94238	9.05859	12.1416	16.8984
61.14	0.893555	5.94434	9.05859	12.1455	16.8867
61.24	0.897461	5.94824	9.04688	12.1416	16.8945
61.34	0.893555	5.94043	9.04688	12.1494	16.8965
61.44	0.885742	5.94629	9.04688	12.1514	16.9004
61.54	0.905272	5.96191	9.05078	12.1436	16.9131
61.64	0.901367	5.96387	9.05664	12.1514	16.9238
61.74	0.90332	5.96973	9.06445	12.1514	16.9297
61.84	0.90332	5.96387	9.06641	12.1631	16.9258
61.94	0.905273	5.9502	9.05469	12.1592	16.9082
62.04	0.905273	5.95605	9.04492	12.1416	16.9121
62.14	0.905273	5.94824	9.04883	12.1494	16.9082
62.24	0.901367	5.94629	9.04492	12.1514	16.9082
62.34	0.899414	5.96582	9.04102	12.1475	16.9199
62.44	0.897461	5.9541	9.05469	12.1729	16.9043
62.54	0.915037	5.96582	9.05078	12.1572	16.9219
62.64	0.911133	5.96582	9.06152	12.1826	16.9316
62.74	0.893555	5.9541	9.06836	12.1865	16.9277
62.84	0.905273	5.95117	9.06836	12.1807	16.9238
62.94	0.893555	5.9541	9.07227	12.1885	16.9414
63.04	0.893554	5.95801	9.06641	12.1904	16.9395
63.14	0.897461	5.9541	9.06641	12.1875	16.9551
63.24	0.893555	5.93652	9.07422	12.1943	16.9492
63.34	0.893555	5.93652	9.06836	12.1943	16.957
63.44	0.885742	5.91699	9.07617	12.2061	16.9414
63.54	0.901366	5.9248	9.06055	12.2041	16.9551
63.64	0.891602	5.94043	9.07422	12.2002	16.9492
63.74	0.895508	5.93848	9.08008	12.2002	16.959
63.84	0.891602	5.93848	9.07813	12.208	16.9551
63.94	0.895508	5.93652	9.07422	12.21	16.9473
64.04	0.895506	5.93262	9.06641	12.2021	16.9395
64.14	0.899414	5.92676	9.07422	12.2061	16.9355
64.24	0.885742	5.90332	9.06445	12.1943	16.9316
64.34	0.885742	5.8877	9.05664	12.1924	16.9375
64.44	0.881836	5.87988	9.06055	12.1885	16.9375
64.54	0.88574	5.88183	9.05469	12.1904	16.9424
64.64	0.881836	5.87207	9.0625	12.1865	16.9492
64.74	0.874023	5.87988	9.06445	12.1924	16.9453
64.84	0.874022	5.87402	9.06836	12.1963	16.9355
64.94	0.870117	5.86719	9.05273	12.1904	16.9238
65.04	0.856444	5.84863	9.0459	12.1904	16.9219
65.14	0.852539	5.83691	9.05859	12.1826	16.918
65.24	0.860349	5.84472	9.0625	12.1758	16.918
65.34	0.854491	5.84082	9.06445	12.1787	16.9219
65.44	0.854492	5.84668	9.05859	12.1768	16.918
65.54	0.854491	5.83887	9.0625	12.1826	16.9102
65.64	0.842773	5.83691	9.05664	12.1748	16.9121
65.74	0.846678	5.8291	9.06055	12.1846	16.9219
65.84	0.842772	5.80957	9.05859	12.1885	16.918
65.94	0.842773	5.81934	9.05859	12.1826	16.9219
66.04	0.831055	5.80566	9.07031	12.1865	16.9043
66.14	0.821289	5.80566	9.05273	12.1689	16.9023
66.24	0.823241	5.80176	9.04688	12.1592	16.8965
66.34	0.815429	5.78906	9.05078	12.1494	16.8887
66.44	0.803711	5.77637	9.04102	12.1416	16.8887
66.54	0.819332	5.79589	9.04688	12.1338	16.9023
66.64	0.813477	5.7959	9.06641	12.1631	16.9082
66.74	0.805662	5.78808	9.06641	12.1592	16.9053
66.84	0.805663	5.78027	9.05859	12.1563	16.9004
66.94	0.823242	5.77441	9.05859	12.1514	16.9121
67.04	0.815428	5.77051	9.06445	12.1631	16.9102
67.14	0.823242	5.77637	9.06836	12.167	16.918
67.24	0.834958	5.78027	9.06934	12.1768	16.9336
67.34	0.834959	5.77832	9.08008	12.1709	16.9355
67.44	0.834961	5.77832	9.07813	12.167	16.9375
67.54	0.83496	5.76269	9.07813	12.1729	16.9414
67.64	0.844727	5.77051	9.07813	12.165	16.9512
67.74	0.856442	5.77636	9.08008	12.1748	16.9629
67.84	0.852538	5.76855	9.08789	12.1865	16.9609
67.94	0.844727	5.7666	9.08008	12.1807	16.959
68.04	0.852536	5.7705	9.08203	12.1768	16.9629
68.14	0.848633	5.76074	9.08789	12.1826	16.9414
68.24	0.846677	5.76367	9.07617	12.1709	16.9551
68.34	0.846678	5.75488	9.08008	12.1748	16.9541
68.44	0.852539	5.74707	9.07227	12.1563	16.957
68.54	0.852537	5.74707	9.07422	12.1631	16.9648
68.64	0.852539	5.75098	9.05859	12.1592	16.959
68.74	0.864255	5.76074	9.0625	12.165	16.959
68.84	0.875974	5.75488	9.06445	12.1689	16.9629
68.94	0.874023	5.73926	9.05664	12.1709	16.9609
69.04	0.87402	5.73925	9.05371	12.1787	16.9727
69.14	0.870117	5.7373	9.06055	12.1846	16.9668
69.24	0.878904	5.72754	9.04883	12.1846	16.9629
69.34	0.885739	5.73535	9.04688	12.1748	16.9687
69.44	0.885742	5.71973	9.04688	12.1807	16.9648
69.54	0.881835	5.70996	9.04297	12.1768	16.9434
69.64	0.875977	5.7041	9.02148	12.1709	16.9414
69.74	0.864256	5.70019	9.03125	12.1709	16.9434
69.84	0.868161	5.70996	9.01758	12.1553	16.9375
69.94	0.880859	5.71094	9.02148	12.1611	16.9375
70.04	0.874023	5.69629	9.02246	12.1533	16.918
70.14	0.862305	5.68848	9.01172	12.1338	16.9219
70.24	0.862303	5.6748	9.00586	12.126	16.9082
70.34	0.87402	5.6748	8.99023	12.124	16.9121
70.44	0.862305	5.66797	8.99609	12.124	16.9063
70.54	0.862303	5.65527	8.98438	12.1182	16.9023
70.64	0.874023	5.65527	8.98047	12.1143	16.8965
70.74	0.870115	5.65137	8.98633	12.1201	16.9043
70.84	0.872069	5.63379	8.97949	12.1162	16.8984
70.94	0.87207	5.62598	8.97461	12.1143	16.8965
71.04	0.852539	5.61035	8.95898	12.1123	16.8809
71.14	0.864258	5.61621	8.93164	12.085	16.8867
71.24	0.852539	5.60059	8.9375	12.0908	16.8594
71.34	0.852536	5.60254	8.92188	12.0752	16.8818
71.44	0.852539	5.58691	8.93164	12.0811	16.877
71.54	0.842773	5.58301	8.92188	12.0693	16.8711
71.64	0.838867	5.5752	8.90039	12.0449	16.873
71.74	0.852536	5.57519	8.90625	12.0361	16.8672
71.84	0.840819	5.56348	8.91016	12.042	16.8711
71.94	0.833008	5.54785	8.89258	12.0342	16.873
72.04	0.833005	5.55371	8.90039	12.0205	16.8867
72.14	0.829102	5.5459	8.90625	12.0244	16.8789
72.24	0.831053	5.53418	8.90234	12.0146	16.8711
72.34	0.82324	5.53808	8.88477	12.0029	16.873
72.44	0.807617	5.53223	8.87695	11.9932	16.8672
72.54	0.801756	5.5166	8.87695	11.9736	16.8594
72.64	0.805664	5.53418	8.875	11.9717	16.8652
72.74	0.803711	5.51465	8.86328	11.9756	16.8496
72.84	0.803709	5.49512	8.84375	11.9619	16.8477
72.94	0.791992	5.48828	8.83301	11.9619	16.8525
73.04	0.795895	5.49511	8.83203	11.9541	16.8555
73.14	0.801758	5.49512	8.83398	11.96	16.8711
73.24	0.801755	5.49902	8.83398	11.9648	16.8769
73.34	0.784179	5.4873	8.83008	11.9717	16.8711
73.44	0.791992	5.47949	8.81445	11.958	16.877
73.54	0.784178	5.48535	8.81055	11.9521	16.873
73.64	0.768555	5.47363	8.81641	11.9482	16.8633
73.74	0.762694	5.4541	8.80469	11.9424	16.8613
73.84	0.778317	5.4541	8.79688	11.9229	16.8672
73.94	0.78418	5.45801	8.80078	11.9268	16.8711
74.04	0.772459	5.45605	8.80664	11.9209	16.8691
74.14	0.760742	5.45996	8.78711	11.917	16.8457
74.24	0.760739	5.46191	8.79102	11.9111	16.8613
74.34	0.760739	5.46191	8.79297	11.9033	16.8672
74.44	0.764648	5.45801	8.79688	11.9092	16.8477
74.54	0.752928	5.45605	8.79492	11.9014	16.8516
74.64	0.75293	5.44434	8.78711	11.8975	16.8623
74.74	0.752927	5.44433	8.7998	11.9072	16.8691
74.84	0.74121	5.43652	8.79883	11.9014	16.8457
74.94	0.760742	5.4541	8.79492	11.8896	16.8613
75.04	0.752928	5.44629	8.80273	11.9141	16.8594
75.14	0.75293	5.45117	8.79688	11.9131	16.8633
75.24	0.764645	5.458	8.80078	11.917	16.8691
75.34	0.764645	5.458	8.80664	11.9229	16.8613
75.44	0.760742	5.4541	8.80664	11.9268	16.8672
75.54	0.760739	5.458	8.79883	11.9326	16.8711
75.64	0.75293	5.45605	8.80469	11.9443	16.8691
75.74	0.772457	5.46386	8.80078	11.9346	16.8691
75.84	0.764647	5.45605	8.81445	11.9424	16.8789
75.94	0.764648	5.45215	8.81445	11.9404	16.8633
76.04	0.764645	5.44629	8.79883	11.9365	16.8769
76.14	0.756836	5.43848	8.81055	11.9541	16.8691
76.24	0.762692	5.44433	8.80469	11.9346	16.8672
76.34	0.754879	5.44824	8.80859	11.9404	16.8721
76.44	0.762695	5.44043	8.82617	11.9365	16.8906
76.54	0.755858	5.43457	8.82617	11.9424	16.8789
76.64	0.769531	5.43457	8.81836	11.9307	16.8711
76.74	0.775388	5.42285	8.82422	11.9355	16.8809
76.84	0.762694	5.41894	8.82422	11.9424	16.8789
76.94	0.774414	5.4248	8.81641	11.9385	16.8789
77.04	0.754883	5.40527	8.81641	11.9404	16.8633
77.14	0.754883	5.40527	8.79688	11.9209	16.8691
77.24	0.758785	5.41308	8.79004	11.917	16.8691
77.34	0.745115	5.41308	8.80078	11.915	16.8672
77.44	0.733398	5.39746	8.79883	11.917	16.8594
77.54	0.737301	5.41504	8.77539	11.9189	16.8691
77.64	0.733398	5.39551	8.7793	11.915	16.8613
77.74	0.733396	5.3916	8.77148	11.8955	16.8594
77.84	0.721678	5.37598	8.77734	11.9014	16.8535
77.94	0.731445	5.37988	8.76563	11.8936	16.8555
78.04	0.731443	5.3623	8.75977	11.8975	16.8555
78.14	0.702148	5.34961	8.75781	11.8799	16.8418
78.24	0.706051	5.34863	8.76172	11.8662	16.8516
78.34	0.700193	5.34277	8.77148	11.876	16.8389
78.44	0.694336	5.3252	8.76172	11.8701	16.8359
78.54	0.686522	5.32129	8.75977	11.8506	16.832
78.64	0.682617	5.31543	8.76563	11.8428	16.8301
78.74	0.682614	5.31933	8.76953	11.8477	16.8223
78.84	0.674803	5.31738	8.77539	11.8428	16.832
78.94	0.674805	5.30566	8.77148	11.8389	16.8184
79.04	0.663084	5.30176	8.76563	11.8408	16.8145
79.14	0.663086	5.2959	8.75781	11.8291	16.8203
79.24	0.651366	5.28418	8.75	11.8232	16.8066
79.34	0.643553	5.27637	8.73242	11.8115	16.791
79.44	0.639648	5.28027	8.73633	11.7959	16.8047
79.54	0.629881	5.27441	8.73242	11.7979	16.7871
79.64	0.620117	5.27051	8.71484	11.7881	16.7715
79.74	0.637691	5.27636	8.71875	11.7822	16.7822
79.84	0.643552	5.28418	8.72461	11.7939	16.7891
79.94	0.635742	5.26855	8.72949	11.79	16.7852
80.04	0.631835	5.26855	8.72852	11.7744	16.7676
80.14	0.624023	5.2666	8.7168	11.7666	16.7598
80.24	0.627926	5.2705	8.70117	11.7646	16.7637
80.34	0.633787	5.25293	8.71094	11.7646	16.75
80.44	0.641602	5.25684	8.70898	11.7588	16.7598
80.54	0.633787	5.25488	8.71484	11.7627	16.7578
80.64	0.625977	5.24707	8.70703	11.7607	16.7539
80.74	0.622069	5.22754	8.70313	11.7529	16.748
80.84	0.625974	5.24121	8.68945	11.7451	16.748
80.94	0.631836	5.24121	8.69531	11.751	16.748
81.04	0.631834	5.23828	8.69531	11.7549	16.7461
81.14	0.631836	5.2334	8.6875	11.749	16.7344
81.24	0.624022	5.24121	8.66797	11.7373	16.7227
81.34	0.624021	5.24316	8.67773	11.7295	16.7285
81.44	0.616211	5.23535	8.66602	11.7295	16.7188
81.54	0.612302	5.23925	8.66992	11.7266	16.7314
81.64	0.612305	5.25684	8.66797	11.7334	16.7383
81.74	0.616209	5.2373	8.66797	11.7334	16.7187
81.84	0.604491	5.22949	8.66016	11.7295	16.7109
81.94	0.600586	5.24316	8.6543	11.7197	16.7168
82.04	0.588866	5.23144	8.65039	11.7119	16.7207
82.14	0.583008	5.22949	8.64063	11.7041	16.709
82.24	0.583007	5.23144	8.64648	11.7041	16.6973
82.34	0.590816	5.23925	8.63477	11.6885	16.709
82.44	0.592773	5.25684	8.64258	11.7002	16.7285
82.54	0.581053	5.24512	8.64844	11.7119	16.7168
82.64	0.588867	5.24121	8.63281	11.6924	16.7012
82.74	0.594724	5.24316	8.625	11.6963	16.7187
82.84	0.594724	5.24316	8.62891	11.7021	16.7109
82.94	0.602539	5.24316	8.63477	11.7021	16.7207
83.04	0.594725	5.23535	8.62305	11.6943	16.7187
83.14	0.598633	5.20801	8.62695	11.7002	16.707
83.24	0.58496	5.19824	8.59961	11.6885	16.6875
83.34	0.573239	5.2041	8.60254	11.6807	16.6758
83.44	0.573242	5.19629	8.60547	11.6924	16.668
83.54	0.561522	5.17676	8.59766	11.6846	16.6562
83.64	0.573242	5.19434	8.59766	11.6846	16.6602
83.74	0.569334	5.19824	8.59766	11.6904	16.6621
83.84	0.571286	5.20019	8.60547	11.6865	16.6641
83.94	0.561523	5.18262	8.61328	11.6885	16.6348
84.04	0.561521	5.18359	8.5957	11.6758	16.6357
84.14	0.553711	5.17676	8.5918	11.667	16.6289
84.24	0.55371	5.16504	8.59766	11.6729	16.6172
84.34	0.553708	5.16504	8.58594	11.665	16.6172
84.44	0.545898	5.16113	8.59766	11.6709	16.6172
84.54	0.553708	5.16699	8.58594	11.6631	16.6172
84.64	0.53418	5.14746	8.58984	11.6553	16.5977
84.74	0.538082	5.14746	8.58789	11.6416	16.6016
84.84	0.53613	5.1455	8.58008	11.6455	16.6035
84.94	0.543945	5.14551	8.58594	11.6436	16.5977
85.04	0.524414	5.12988	8.58594	11.6514	16.5898
85.14	0.52832	5.13574	8.57813	11.6357	16.582
85.24	0.510743	5.10059	8.57813	11.6416	16.5762
85.34	0.504881	5.11035	8.55469	11.6182	16.5664
85.44	0.504883	5.09668	8.54883	11.6123	16.5625
85.54	0.493163	5.08496	8.54688	11.6084	16.5684
85.64	0.504883	5.09277	8.53516	11.6104	16.5566
85.74	0.514646	5.09277	8.54688	11.6104	16.541
85.84	0.502929	5.08496	8.54297	11.6104	16.5273
85.94	0.50293	5.08496	8.52539	11.6025	16.5273
86.04	0.499023	5.06934	8.53711	11.6025	16.5156
86.14	0.49707	5.05957	8.52148	11.5986	16.5117
86.24	0.49902	5.0498	8.51563	11.5947	16.5215
86.34	0.493163	5.04004	8.53125	11.5967	16.5195
86.44	0.49707	5.0498	8.51758	11.5869	16.5234
86.54	0.502928	5.04394	8.5293	11.5967	16.5254
86.64	0.50293	5.05566	8.52344	11.5908	16.5176
86.74	0.502927	5.04785	8.51953	11.584	16.5254
86.84	0.502928	5.0459	8.52539	11.6025	16.5332
86.94	0.507813	5.04688	8.51758	11.583	16.5322
87.04	0.502927	5.05761	8.52246	11.5645	16.5312
87.14	0.493164	5.03418	8.52344	11.5557	16.5156
87.24	0.48535	5.02637	8.50586	11.5557	16.5078
87.34	0.50488	5.02636	8.49805	11.5537	16.5195
87.44	0.500977	5.02637	8.50195	11.542	16.5117
87.54	0.502928	5.03027	8.49609	11.5459	16.5078
87.64	0.50293	5.03613	8.48242	11.542	16.5273
87.74	0.510741	5.04004	8.48438	11.5537	16.5273
87.84	0.512692	5.0459	8.48047	11.5459	16.5273
87.94	0.50293	5.03418	8.48633	11.5342	16.5156
88.04	0.483397	5.02637	8.47461	11.5303	16.5078
88.14	0.499023	5.03027	8.4668	11.5225	16.5117
88.24	0.497068	5.02832	8.4707	11.5264	16.5137
88.34	0.493163	5.02832	8.47656	11.5244	16.5156
88.44	0.489258	5.03418	8.46875	11.5166	16.5273
88.54	0.475584	5.02637	8.47461	11.5303	16.5195
88.64	0.499023	5.03027	8.4668	11.5342	16.5195
88.74	0.485351	5.02441	8.47559	11.542	16.5176
88.84	0.48535	5.02148	8.47656	11.542	16.5059
88.94	0.485352	5.03613	8.46875	11.5225	16.5
89.04	0.477537	5.02832	8.48047	11.5225	16.5039
89.14	0.483398	5.03809	8.46875	11.5146	16.5039
89.24	0.478514	5.03418	8.47852	11.5244	16.4902
89.34	0.487301	5.03027	8.4668	11.5049	16.5117
89.44	0.493164	5.02441	8.48242	11.5264	16.5176
89.54	0.493161	5.02441	8.47656	11.5205	16.5254
89.64	0.485352	5.02051	8.48828	11.5205	16.5293
89.74	0.469725	5.01465	8.48828	11.5127	16.5176
89.84	0.469725	5.01465	8.47656	11.5049	16.5176
89.94	0.456055	5.01855	8.47656	11.5107	16.5098
90.04	0.461911	5.0166	8.46875	11.5029	16.5078
90.14	0.454102	5.0166	8.4668	11.5166	16.5078
90.24	0.450194	5.00488	8.45898	11.5029	16.4961
90.34	0.450192	5.00488	8.45508	11.499	16.5039
90.44	0.442383	5.00488	8.45508	11.5107	16.4961
90.54	0.430662	5.00097	8.45117	11.4912	16.4883
90.64	0.436523	5.01855	8.45703	11.4912	16.5
90.74	0.422851	5.00488	8.46094	11.4951	16.4863
90.84	0.418944	5.00488	8.45508	11.4854	16.4746
90.94	0.422852	4.99316	8.44336	11.4873	16.4863
91.04	0.430661	5.00488	8.44727	11.4795	16.4863
91.14	0.427734	4.99023	8.45508	11.4795	16.4717
91.24	0.426755	4.99707	8.45215	11.4727	16.4756
91.34	0.42285	4.98535	8.45117	11.4717	16.4736
91.44	0.415039	4.98926	8.44336	11.4717	16.459
91.54	0.418942	4.98535	8.42969	11.4639	16.4668
91.64	0.420898	4.98145	8.42969	11.4717	16.4678
91.74	0.415037	4.9873	8.43359	11.4727	16.4805
91.84	0.415037	4.97949	8.43945	11.4619	16.4805
91.94	0.407227	4.95605	8.44336	11.4658	16.4609
92.04	0.399413	4.95605	8.42969	11.4463	16.457
92.14	0.405273	4.95996	8.42188	11.4229	16.4678
92.24	0.415036	4.958	8.43164	11.4268	16.4639
92.34	0.422849	4.96582	8.4375	11.4248	16.4785
92.44	0.40332	4.94629	8.4375	11.4326	16.4707
92.54	0.407224	4.95019	8.41797	11.4131	16.4746
92.64	0.40332	4.95605	8.42578	11.4092	16.4688
92.74	0.415036	4.95605	8.42578	11.4033	16.4766
92.84	0.422849	4.95605	8.4375	11.4111	16.4922
92.94	0.418945	4.95605	8.4375	11.4111	16.498
93.04	0.401366	4.94433	8.42969	11.415	16.4863
93.14	0.416992	4.95605	8.42188	11.3994	16.498
93.24	0.413085	4.94433	8.41992	11.415	16.4922
93.34	0.405272	4.93652	8.41211	11.4033	16.4902
93.44	0.405273	4.93652	8.41797	11.3955	16.4746
93.54	0.409177	4.94433	8.40625	11.3916	16.4805
93.64	0.395508	4.93652	8.40625	11.3916	16.4785
93.74	0.415036	4.94433	8.39844	11.3838	16.4902
93.84	0.415037	4.93652	8.40234	11.3955	16.4902
93.94	0.407227	4.94043	8.38867	11.3936	16.4824
94.04	0.412107	4.94629	8.39258	11.3857	16.4883
94.14	0.401367	4.94629	8.39844	11.3838	16.5
94.24	0.413083	4.94629	8.39844	11.3877	16.5078
94.34	0.413084	4.93847	8.40625	11.3936	16.5
94.44	0.413086	4.93457	8.41016	11.3896	16.5
94.54	0.416989	4.93457	8.39844	11.376	16.5078
94.64	0.40332	4.92676	8.39844	11.3818	16.5
94.74	0.395508	4.90723	8.39355	11.3818	16.4805
94.84	0.403317	4.91504	8.36719	11.3623	16.4883
94.94	0.399414	4.91504	8.375	11.374	16.5
95.04	0.393555	4.89551	8.38672	11.3818	16.4844
95.14	0.393555	4.91504	8.375	11.3623	16.498
95.24	0.401364	4.91504	8.375	11.3701	16.5059
95.34	0.405272	4.90722	8.375	11.3701	16.5098
95.44	0.397461	4.90332	8.375	11.374	16.5059
95.54	0.383787	4.90722	8.375	11.3623	16.5098
95.64	0.40332	4.90723	8.375	11.3623	16.5098
95.74	0.395506	4.90722	8.37109	11.3623	16.5137
95.84	0.403317	4.91504	8.35742	11.3545	16.5273
95.94	0.399414	4.91113	8.37695	11.374	16.5234
96.04	0.413082	4.9248	8.36523	11.3584	16.5293
96.14	0.389648	4.90527	8.37695	11.3721	16.5176
96.24	0.391599	4.91699	8.36523	11.3525	16.5293
96.34	0.395506	4.90918	8.36523	11.3604	16.5215
96.44	0.379883	4.90527	8.36914	11.3525	16.5176
96.54	0.374022	4.89746	8.36523	11.3486	16.5176
96.64	0.374023	4.89355	8.36133	11.3428	16.5176
96.74	0.374022	4.88574	8.35547	11.3311	16.5176
96.84	0.362305	4.87793	8.34766	11.335	16.498
96.94	0.368164	4.88965	8.33594	11.3115	16.5254
97.04	0.362303	4.88379	8.35156	11.3154	16.5254
97.14	0.362305	4.87598	8.35352	11.3213	16.5293
97.24	0.362303	4.87597	8.35742	11.3213	16.5293
97.34	0.352538	4.87598	8.35742	11.3252	16.5215
97.44	0.356445	4.87598	8.3457	11.3213	16.5234
97.54	0.344727	4.86816	8.3457	11.3135	16.5176
97.64	0.333008	4.86426	8.33789	11.2939	16.5059
97.74	0.344725	4.86035	8.33398	11.3018	16.5098
97.84	0.348629	4.87793	8.33398	11.2939	16.5215
97.94	0.337891	4.87598	8.33984	11.3057	16.5156
98.04	0.334959	4.86816	8.32617	11.3037	16.5195
98.14	0.331055	4.86426	8.32617	11.292	16.5156
98.24	0.32324	4.85644	8.32617	11.292	16.5195
98.34	0.319335	4.84473	8.32617	11.2842	16.5156
98.44	0.323242	4.84473	8.32227	11.2803	16.5078
98.54	0.319335	4.84473	8.31641	11.2842	16.5078
98.64	0.323242	4.84473	8.30469	11.2725	16.5078
98.74	0.319335	4.83301	8.30469	11.2725	16.5039
98.84	0.311522	4.83301	8.29297	11.2607	16.5078
98.94	0.320313	4.83008	8.29688	11.2607	16.5127
99.04	0.319334	4.83691	8.30176	11.2695	16.5195
99.14	0.333008	4.83691	8.30859	11.2646	16.5273
99.24	0.333006	4.8291	8.31641	11.2725	16.5312
99.34	0.329101	4.82129	8.32031	11.2725	16.5273
99.44	0.31543	4.80762	8.30469	11.2725	16.5391
99.54	0.311522	4.7998	8.30469	11.2646	16.5391
99.64	0.31543	4.81738	8.29492	11.2607	16.5391
99.74	0.299805	4.80176	8.28711	11.2686	16.5195
99.84	0.309567	4.81152	8.26758	11.2432	16.543
99.94	0.311523	4.80566	8.29102	11.2666	16.5488
100.04	0.29004	4.79199	8.29297	11.2607	16.5449
100.14	0.288086	4.79004	8.2832	11.2471	16.5391
100.24	0.282226	4.79199	8.27734	11.2529	16.5352
100.34	0.276366	4.78613	8.27344	11.249	16.5293
100.44	0.286133	4.78613	8.27539	11.2471	16.5391
100.54	0.293942	4.79785	8.2793	11.2529	16.5391
100.64	0.301758	4.79785	8.28711	11.2646	16.5391
100.74	0.284179	4.79394	8.29102	11.2646	16.5469
100.84	0.295897	4.78613	8.28711	11.2646	16.5508
100.94	0.291992	4.79395	8.2832	11.2598	16.5469
101.04	0.299802	4.80176	8.28125	11.2461	16.5547
101.14	0.301758	4.80371	8.27148	11.252	16.541
101.24	0.309568	4.80762	8.28516	11.2588	16.5391
101.34	0.315427	4.81543	8.27734	11.251	16.5391
101.44	0.303711	4.81543	8.28906	11.2627	16.5391
101.54	0.319333	4.81933	8.27734	11.251	16.5508
101.64	0.313477	4.81348	8.28906	11.2627	16.5371
101.74	0.317382	4.81348	8.28711	11.249	16.5371
101.84	0.329099	4.81543	8.2832	11.249	16.543
101.94	0.323242	4.81543	8.28906	11.2549	16.541
102.04	0.334959	4.82715	8.28516	11.2607	16.543
102.14	0.327148	4.82715	8.28906	11.2607	16.5488
102.24	0.331054	4.82715	8.28516	11.2529	16.5488
102.34	0.333005	4.83496	8.27539	11.249	16.5527
102.44	0.336914	4.83496	8.28711	11.2686	16.5625
102.54	0.333007	4.82519	8.28711	11.2607	16.5566
102.64	0.336914	4.83691	8.28711	11.2656	16.5645
102.74	0.325195	4.8252	8.29395	11.2676	16.5508
102.84	0.344724	4.83691	8.27539	11.2607	16.5644
102.94	0.348633	4.8291	8.29492	11.2852	16.5508
103.04	0.358395	4.8457	8.29102	11.2881	16.5644
103.14	0.360352	4.84082	8.30078	11.293	16.5742
103.24	0.369139	4.84277	8.30273	11.2881	16.5762
103.34	0.362303	4.85449	8.30469	11.2949	16.5801
103.44	0.370117	4.85449	8.30469	11.3018	16.5762
103.54	0.374022	4.86621	8.30469	11.3018	16.5684
103.64	0.370117	4.8623	8.31641	11.3018	16.5684
103.74	0.372069	4.85254	8.31641	11.3057	16.5762
103.84	0.375975	4.85644	8.31641	11.3018	16.5801
103.94	0.368164	4.86426	8.32813	11.3057	16.5684
104.04	0.374022	4.87207	8.32031	11.3018	16.5684
104.14	0.370117	4.85449	8.32617	11.3135	16.5762
104.24	0.374022	4.87012	8.32617	11.2969	16.5801
104.34	0.377929	4.86816	8.32617	11.3018	16.5762
104.44	0.383789	4.86621	8.33008	11.3027	16.5879
104.54	0.391599	4.87402	8.33594	11.3086	16.5879
104.64	0.395508	4.88574	8.33594	11.3096	16.5996
104.74	0.395507	4.87793	8.34766	11.3213	16.5918
104.84	0.3916	4.87402	8.35156	11.3057	16.5977
104.94	0.391602	4.88184	8.34961	11.3242	16.5938
105.04	0.393556	4.86426	8.34375	11.3193	16.5879
105.14	0.405273	4.87598	8.32617	11.3135	16.5996
105.24	0.413084	4.88769	8.3418	11.3164	16.5957
105.34	0.403319	4.88379	8.32813	11.3135	16.5898
105.44	0.407227	4.8877	8.32813	11.3213	16.5898
105.54	0.403319	4.89551	8.32813	11.3213	16.5859
105.64	0.40332	4.8916	8.33594	11.3213	16.6016
105.74	0.418942	4.89746	8.33594	11.333	16.6191
105.84	0.405273	4.89746	8.35156	11.3408	16.6191
105.94	0.413086	4.90527	8.33789	11.3408	16.623
106.04	0.409179	4.90137	8.35742	11.3525	16.6133
106.14	0.415039	4.90332	8.36133	11.3447	16.6191
106.24	0.418944	4.90918	8.36719	11.3623	16.627
106.34	0.41699	4.91113	8.36719	11.3623	16.6309
106.44	0.413086	4.90918	8.37891	11.3623	16.627
106.54	0.41699	4.91113	8.37109	11.3584	16.6348
106.64	0.413086	4.91309	8.37695	11.3623	16.6289
106.74	0.424803	4.91699	8.36523	11.3662	16.6289
106.84	0.416015	4.9248	8.37305	11.3604	16.6367
106.94	0.421875	4.9209	8.375	11.3682	16.6406
107.04	0.442381	4.92285	8.37109	11.376	16.6465
107.14	0.432617	4.90918	8.38477	11.3896	16.6367
107.24	0.431639	4.90722	8.38672	11.3799	16.6406
107.34	0.420897	4.91504	8.38184	11.3838	16.6484
107.44	0.432617	4.91504	8.375	11.3799	16.6484
107.54	0.432616	4.91504	8.375	11.3916	16.6484
107.64	0.432617	4.92676	8.375	11.3877	16.6484
107.74	0.436523	4.91894	8.38672	11.3877	16.6445
107.84	0.442379	4.94433	8.37891	11.374	16.6582
107.94	0.438477	4.93652	8.4043	11.3916	16.6582
108.04	0.42871	4.93262	8.38477	11.3916	16.6543
108.14	0.426758	4.93066	8.38477	11.3877	16.6523
108.24	0.428709	4.93262	8.37891	11.3936	16.666
108.34	0.422853	4.91113	8.39258	11.3994	16.6484
108.44	0.422852	4.90527	8.36719	11.3936	16.6563
108.54	0.42285	4.91699	8.375	11.3857	16.6562
108.64	0.43457	4.9248	8.38672	11.3916	16.6582
108.74	0.434568	4.92871	8.39941	11.4033	16.6621
108.84	0.446287	4.92871	8.41016	11.415	16.6621
108.94	0.432617	4.93066	8.41016	11.415	16.6641
109.04	0.432616	4.93652	8.41211	11.4053	16.6582
109.14	0.432617	4.9248	8.41016	11.4033	16.6621
109.24	0.436521	4.94043	8.40137	11.3994	16.6797
109.34	0.442381	4.94629	8.39844	11.4072	16.6797
109.44	0.454102	4.95801	8.4043	11.4209	16.6895
109.54	0.442383	4.94629	8.41602	11.4209	16.6855
109.64	0.442383	4.94238	8.4043	11.4209	16.6758
109.74	0.4541	4.94629	8.4043	11.417	16.6836
109.84	0.4541	4.94629	8.41602	11.4111	16.6895
109.94	0.461914	4.9541	8.41602	11.4229	16.6895
110.04	0.47363	4.96191	8.41602	11.4229	16.6895
110.14	0.46582	4.95215	8.41992	11.4268	16.6855
110.24	0.450195	4.9541	8.42188	11.4287	16.6758
110.34	0.4541	4.95801	8.41602	11.4189	16.6797
110.44	0.450195	4.9541	8.42773	11.4307	16.6758
110.54	0.450195	4.94238	8.43555	11.4307	16.668
110.64	0.461914	4.94629	8.42383	11.4307	16.668
110.74	0.465818	4.94629	8.42383	11.4307	16.6719
110.84	0.461913	4.94629	8.43555	11.4424	16.668
110.94	0.454102	4.94629	8.43555	11.4424	16.6602
111.04	0.461911	4.9541	8.42383	11.4307	16.668
111.14	0.473633	4.95801	8.43555	11.4424	16.668
111.24	0.461914	4.94629	8.44727	11.4424	16.6602
111.34	0.465818	4.95019	8.43555	11.4424	16.6719
111.44	0.479492	4.95605	8.43945	11.4541	16.6777
111.54	0.469726	4.96387	8.45703	11.4521	16.666
111.64	0.477539	4.95605	8.45313	11.46	16.6777
111.74	0.483398	4.95605	8.46484	11.46	16.6582
111.84	0.47168	4.94434	8.45703	11.46	16.6582
111.94	0.491211	4.95605	8.44531	11.4482	16.666
112.04	0.495117	4.94824	8.46973	11.4502	16.6621
112.14	0.493164	4.9541	8.46875	11.4541	16.6563
112.24	0.489257	4.9541	8.4668	11.4521	16.6563
112.34	0.49121	4.94043	8.47461	11.4482	16.6621
112.44	0.495117	4.94629	8.46484	11.4502	16.668
112.54	0.483398	4.93848	8.46875	11.4619	16.6484
112.64	0.50293	4.9502	8.45703	11.4541	16.668
112.74	0.491211	4.95215	8.47656	11.4619	16.6602
112.84	0.510739	4.958	8.46875	11.4619	16.6562
112.94	0.514648	4.96777	8.48047	11.4697	16.6602
113.04	0.510741	4.96387	8.49805	11.4736	16.6563
113.14	0.514648	4.97559	8.50586	11.4697	16.6602
113.24	0.52246	4.96387	8.50586	11.4736	16.668
113.34	0.522459	4.97558	8.51367	11.4697	16.668
113.44	0.53418	4.97949	8.51758	11.4814	16.6719
113.54	0.540037	4.98144	8.52148	11.4854	16.6738
113.64	0.53418	4.97949	8.5332	11.4873	16.6797
113.74	0.534179	4.98144	8.53906	11.4854	16.6797
113.84	0.534178	4.97949	8.53516	11.4814	16.6797
113.94	0.53418	4.98145	8.54688	11.4971	16.6797
114.04	0.540039	4.97949	8.53516	11.499	16.6777
114.14	0.536133	4.98926	8.52734	11.4873	16.6934
114.24	0.549803	4.99512	8.53125	11.4893	16.6953
114.34	0.553709	4.99512	8.53711	11.5088	16.707
114.44	0.541992	4.99512	8.54297	11.5127	16.6953
114.54	0.54199	4.99902	8.54492	11.5088	16.707
114.64	0.541992	5.00488	8.54883	11.5205	16.7148
114.74	0.545897	5.01269	8.56641	11.5244	16.7168
114.84	0.551756	5.0166	8.56641	11.5205	16.7168
114.94	0.551758	5.02441	8.56641	11.5205	16.7168
115.04	0.551756	5.02051	8.55469	11.5166	16.7168
115.14	0.55957	5.03418	8.55859	11.5225	16.7168
115.24	0.563475	5.03418	8.55469	11.5225	16.7285
115.34	0.564452	5.03418	8.55469	11.5322	16.7246
115.44	0.563477	5.03418	8.54297	11.54	16.7285
115.54	0.563475	5.03808	8.55469	11.54	16.7285
115.64	0.563477	5.03418	8.54688	11.5439	16.7285
115.74	0.551758	5.02637	8.54688	11.54	16.7168
115.84	0.555662	5.03613	8.53516	11.5322	16.7324
115.94	0.563477	5.04395	8.53906	11.5439	16.7266
116.04	0.563475	5.04394	8.54492	11.54	16.7344
116.14	0.563477	5.04395	8.54492	11.54	16.7285
116.24	0.563475	5.04394	8.54883	11.5518	16.7383
116.34	0.579099	5.06738	8.55469	11.5615	16.75
116.44	0.573242	5.05371	8.55469	11.5693	16.748
116.54	0.573239	5.06152	8.54688	11.5693	16.7559
116.64	0.584961	5.06543	8.55469	11.5693	16.7598
116.74	0.581054	5.07715	8.55859	11.5811	16.7559
116.84	0.592771	5.09472	8.56445	11.5811	16.7637
116.94	0.59668	5.10449	8.56445	11.5889	16.7676
117.04	0.594725	5.10449	8.57617	11.6006	16.7793
117.14	0.594727	5.10449	8.57617	11.6084	16.7715
117.24	0.581055	5.09766	8.56836	11.6182	16.7656
117.34	0.573242	5.09668	8.56641	11.6006	16.7578
117.44	0.584961	5.1123	8.54297	11.6045	16.7578
117.54	0.573241	5.11426	8.54688	11.6104	16.7461
117.64	0.584961	5.12598	8.54297	11.6104	16.7656
117.74	0.606443	5.14355	8.55469	11.6299	16.7461
117.84	0.600585	5.14355	8.55957	11.6416	16.7383
117.94	0.612305	5.14355	8.55469	11.6494	16.748
118.04	0.612305	5.13965	8.55469	11.6533	16.7363
118.14	0.608398	5.15332	8.54688	11.6592	16.749
118.24	0.637695	5.12598	8.56641	11.6709	16.7676
118.34	0.627928	5.12988	8.56641	11.6709	16.7793
118.44	0.641602	5.15527	8.55859	11.6514	16.7793
118.54	0.66113	5.17871	8.58203	11.6709	16.7793
118.64	0.629883	5.16113	8.60742	11.6904	16.7676
118.74	0.637692	5.17675	8.5957	11.6631	16.7715
118.84	0.643554	5.16504	8.5918	11.6807	16.7832
118.94	0.624023	5.15723	8.59766	11.6689	16.793
119.04	0.636715	5.15039	8.61328	11.6777	16.8154
119.14	0.611328	5.17969	8.64355	11.6924	16.7979
119.24	0.628907	5.16504	8.6377	11.6729	16.7891
119.34	0.620112	5.19335	8.62109	11.6563	16.7969
119.44	0.523438	5.14355	8.61133	11.6699	16.7832
119.54	0.746044	5.43745	8.64063	11.6904	16.9755
119.64	1.13867	5.84277	8.87109	11.8242	16.5156
119.74	0.0704141	4.77256	8.60254	11.9912	16.6896
119.84	0.286249	4.72375	8.28711	11.001	16.7745
119.94	0.816406	5.35938	8.39258	11.1768	16.8604
120.04	0.538119	4.86038	8.67188	11.9688	16.9698
120.14	0.617188	5.45508	9.01855	11.7656	14.1221
120.24	0.0224557	4.25683	7.5459	11.5918	13.4619
120.34	0.114176	4.09562	7.2666	9.90918	12.6161
120.44	-0.0625	3.81445	6.51855	9.84375	12.0391
120.54	-0.315454	3.2158	5.95898	8.95898	11.2519
120.64	-0.275391	3.0332	5.4707	8.07813	10.8594
120.74	-0.312551	2.86225	5.1748	7.53516	10.5322
120.84	-0.230529	2.81732	4.87598	7.45801	10.2382
120.94	-0.0908203	2.8916	4.72754	7.40918	10.2012
121.04	-0.157283	2.77631	4.96875	7.30371	10.0654
121.14	-0.118164	2.65234	4.99316	7.18555	10.0547
121.24	-0.252	2.45113	4.93262	7.26758	9.81734
121.34	-0.264699	2.19819	4.72852	7.04297	9.54487
121.44	-0.327148	2.22754	4.62988	6.87695	9.47461
121.54	-0.303754	2.24605	4.50977	6.74414	9.36226
121.64	-0.293945	2.27344	4.36328	6.58887	9.29004
121.74	-0.330111	2.24508	4.2666	6.4375	9.1904
121.84	-0.343783	2.23337	4.19043	6.21875	9.04489
121.94	-0.424805	2.1123	4.23633	6.02051	8.89648
122.04	-0.476587	2.02732	4.16113	6.0625	8.80955
122.14	-0.507813	1.97559	4.13867	6.04883	8.70703
122.24	-0.45315	1.9697	4.07422	5.92871	8.66697
122.34	-0.432633	1.9492	4.05078	5.89258	8.55955
122.44	-0.407227	1.9707	4.00684	5.78906	8.45996
122.54	-0.411147	1.92577	3.94141	5.67578	8.34471
122.64	-0.405273	1.90332	3.84961	5.56445	8.24023
122.74	-0.413099	1.8662	3.80859	5.55566	8.13768
122.84	-0.42872	1.82323	3.7666	5.54297	8.02147
122.94	-0.415039	1.80762	3.73535	5.46094	7.97266
123.04	-0.362319	1.79784	3.73145	5.42188	7.98827
123.14	-0.368164	1.75	3.75195	5.39746	7.9248
123.24	-0.372076	1.71679	3.71387	5.32031	7.83593
123.34	-0.376964	1.68554	3.6709	5.25098	7.78222
123.44	-0.396484	1.66699	3.68457	5.21582	7.71875
123.54	-0.3877	1.64648	3.65039	5.13184	7.64062
123.64	-0.386719	1.63867	3.63867	5.06934	7.57617
123.74	-0.374027	1.60254	3.61426	5.01563	7.50586
123.84	-0.382814	1.58887	3.5918	4.97168	7.42773
123.94	-0.40332	1.5293	3.54199	4.88965	7.3418
124.04	-0.402346	1.50683	3.48047	4.80078	7.26562
124.14	-0.380859	1.49219	3.43164	4.75684	7.22363
124.24	-0.37207	1.49316	3.3916	4.72852	7.17773
124.34	-0.362307	1.49023	3.37793	4.69824	7.13769
124.44	-0.355469	1.49219	3.36523	4.62207	7.10254
124.54	-0.328128	1.49511	3.33887	4.58789	7.05468
124.64	-0.31543	1.48926	3.33203	4.55469	7.01367
124.74	-0.306643	1.47949	3.31445	4.51074	6.96582
124.84	-0.301757	1.48926	3.32715	4.48047	6.9043
124.94	-0.295898	1.4834	3.28809	4.4541	6.86328
125.04	-0.281251	1.47949	3.27148	4.4209	6.82519
125.14	-0.288086	1.46582	3.25391	4.40137	6.75391
125.24	-0.283202	1.45508	3.23047	4.34961	6.70801
125.34	-0.276366	1.45117	3.21777	4.33008	6.67383
125.44	-0.276367	1.43652	3.20313	4.31543	6.62891
125.54	-0.260741	1.42774	3.18164	4.29395	6.58496
125.64	-0.266602	1.4248	3.16504	4.26563	6.55273
125.74	-0.2666	1.41699	3.15137	4.23926	6.50391
125.84	-0.270507	1.42285	3.125	4.21777	6.47461
125.94	-0.263672	1.41797	3.11328	4.20801	6.43848
126.04	-0.26367	1.41113	3.10059	4.17871	6.41113
126.14	-0.254883	1.4082	3.08789	4.14551	6.38086
126.24	-0.24121	1.40527	3.06836	4.13184	6.35547
126.34	-0.247068	1.39746	3.05762	4.1084	6.33985
126.44	-0.234375	1.4043	3.04102	4.08691	6.31934
126.54	-0.235351	1.40137	3.02832	4.07422	6.29492
126.64	-0.231445	1.39941	3.03125	4.05762	6.28516
126.74	-0.230465	1.38477	3.00586	4.04688	6.25782
126.84	-0.232419	1.37305	2.98633	4.02051	6.23145
126.94	-0.213867	1.36621	2.9707	3.99023	6.20703
127.04	-0.211913	1.37988	2.96875	3.97559	6.19531
127.14	-0.202148	1.36621	2.96289	3.96582	6.17773
127.24	-0.184569	1.36621	2.94922	3.95605	6.17676
127.34	-0.17578	1.37793	2.95508	3.94238	6.16113
127.44	-0.164063	1.38184	2.95215	3.94238	6.15234
127.54	-0.161131	1.37207	2.95117	3.92676	6.12696
127.64	-0.151367	1.36621	2.9375	3.91699	6.10742
127.74	-0.157224	1.3545	2.93652	3.91113	6.08008
127.84	-0.141599	1.3584	2.91992	3.8916	6.07032
127.94	-0.147461	1.34668	2.90625	3.87207	6.03906
128.04	-0.135739	1.34278	2.88672	3.85645	6.01172
128.14	-0.126953	1.35449	2.87109	3.83887	6.00684
128.24	-0.115232	1.34668	2.86621	3.83203	5.99219
128.34	-0.0947247	1.33692	2.8584	3.82129	5.96289
128.44	-0.0751953	1.34863	2.84766	3.81348	5.95996
128.54	-0.0751925	1.34473	2.84766	3.81348	5.92774
128.64	-0.0556641	1.33691	2.84766	3.79785	5.9082
128.74	-0.0556612	1.3252	2.84766	3.78711	5.87696
128.84	-0.046874	1.33789	2.83594	3.76465	5.87012
128.94	-0.0654297	1.31836	2.83691	3.75977	5.83789
129.04	-0.053709	1.31738	2.83008	3.7334	5.83008
129.14	-0.0664063	1.30566	2.83398	3.72559	5.81055
129.24	-0.0751925	1.29395	2.82715	3.69434	5.79102
129.34	-0.038084	1.30957	2.82617	3.6748	5.77735
129.44	-0.0380859	1.30371	2.82617	3.68457	5.75781
129.54	-0.051754	1.28614	2.81445	3.6709	5.73243
129.64	-0.0292969	1.29102	2.79688	3.6416	5.73438
129.74	-0.0302706	1.28223	2.80176	3.6377	5.70899
129.84	-0.0478477	1.25586	2.80469	3.63184	5.68555
129.94	-0.0400391	1.25488	2.77539	3.62012	5.66992
130.04	-0.0537043	1.22755	2.76758	3.60449	5.62305
130.14	-0.0576172	1.22363	2.73926	3.56152	5.60547
130.24	-0.0507793	1.21973	2.72656	3.54199	5.59766
130.34	-0.0732365	1.20997	2.71094	3.53809	5.5586
130.44	-0.0673828	1.21582	2.70117	3.5127	5.55078
130.54	-0.06738	1.20801	2.70703	3.50879	5.52735
130.64	-0.0673828	1.22559	2.71094	3.50293	5.50781
130.74	-0.0507803	1.24219	2.70508	3.49023	5.50781
130.84	-0.0556612	1.23731	2.70996	3.49023	5.48047
130.94	-0.0478516	1.2334	2.70898	3.4873	5.47461
131.04	-0.0576134	1.21973	2.69336	3.47754	5.45704
131.14	-0.0576172	1.22949	2.67969	3.46387	5.44922
131.24	-0.0615206	1.22657	2.68555	3.4502	5.42969
131.34	-0.0488262	1.22168	2.67676	3.44629	5.41016
131.44	-0.0537109	1.22949	2.66797	3.44043	5.4082
131.54	-0.0361309	1.23926	2.67773	3.43652	5.40039
131.64	-0.0273438	1.25391	2.66602	3.43457	5.37793
131.74	-0.0302715	1.25098	2.66699	3.41992	5.37891
131.84	-0.0283184	1.24903	2.67383	3.4209	5.3584
131.94	-0.0166016	1.27051	2.67578	3.41699	5.3457
132.04	-0.0244112	1.26465	2.67188	3.42285	5.33789
132.14	0.000977	1.26855	2.66602	3.40723	5.32617
132.24	0.00488	1.27442	2.66602	3.40137	5.32227
132.34	-0.00293	1.2666	2.66602	3.40527	5.3086
132.44	0.00488	1.2666	2.66211	3.39453	5.29688
132.54	0.0224619	1.27344	2.65527	3.37793	5.28613
132.64	0.0185547	1.28613	2.65527	3.375	5.28711
132.74	0.00098	1.27344	2.65625	3.37793	5.26758
132.84	0.0283203	1.2998	2.64453	3.36035	5.27539
132.94	0.0185547	1.29004	2.66016	3.37598	5.25391
133.04	0.0283222	1.29199	2.6543	3.3623	5.24317
133.14	0.0458984	1.31543	2.66211	3.36621	5.24805
133.24	0.0537148	1.30371	2.66797	3.38379	5.22852
133.34	0.0537128	1.30762	2.66797	3.37207	5.22852
133.44	0.0537109	1.30762	2.66797	3.37207	5.20898
133.54	0.0576191	1.31348	2.65625	3.36035	5.20117
133.64	0.0517578	1.30664	2.65625	3.35156	5.17676
133.74	0.0673838	1.31738	2.64941	3.34375	5.18164
133.84	0.0771523	1.29395	2.65625	3.34277	5.16407
133.94	0.0673828	1.28223	2.64453	3.33105	5.1543
134.04	0.0732441	1.28028	2.63965	3.31152	5.16016
134.14	0.0732422	1.28516	2.64648	3.30371	5.14453
134.24	0.0693398	1.27246	2.62695	3.30371	5.12305
134.34	0.0673847	1.28418	2.62695	3.28027	5.1211
134.44	0.0654297	1.28027	2.62695	3.28027	5.11035
134.54	0.0654316	1.28223	2.62305	3.26465	5.10938
134.64	0.0644531	1.29102	2.625	3.26465	5.09668
134.74	0.0849609	1.30566	2.60645	3.25195	5.10938
134.84	0.0488329	1.29786	2.62305	3.25684	5.08985
134.94	0.0576172	1.30566	2.60547	3.23828	5.07813
135.04	0.0517607	1.29395	2.5918	3.23535	5.06641
135.14	0.0439453	1.29004	2.58594	3.22949	5.0625
135.24	0.0615253	1.30371	2.57324	3.21387	5.05664
135.34	0.0615253	1.2959	2.56445	3.22363	5.05274
135.44	0.0615234	1.28809	2.56836	3.2334	5.04688
135.54	0.0673857	1.2959	2.55469	3.21973	5.03711
135.64	0.0664063	1.29297	2.54492	3.21387	5.02246
135.74	0.0556679	1.28321	2.54199	3.21289	5.00489
135.84	0.055666	1.27637	2.5332	3.19434	5.00196
135.94	0.0439453	1.27637	2.51953	3.19434	4.98438
136.04	0.055666	1.28028	2.50781	3.1709	4.98242
136.14	0.0400391	1.27051	2.49609	3.16309	4.97266
136.24	0.0302773	1.26075	2.48047	3.14746	4.95118
136.34	0.0439463	1.27051	2.47461	3.12598	4.96484
136.44	0.046875	1.25684	2.48828	3.13965	4.94336
136.54	0.041995	1.24903	2.47949	3.12988	4.9336
136.64	0.0341797	1.23145	2.46289	3.11621	4.91211
136.74	0.0419931	1.24121	2.45508	3.09863	4.91406
136.84	0.0537128	1.25098	2.45117	3.1123	4.91211
136.94	0.0576172	1.24512	2.44531	3.11133	4.91016
137.04	0.0478554	1.24512	2.44922	3.11426	4.89454
137.14	0.0576172	1.24414	2.43945	3.09668	4.89258
137.24	0.0791016	1.25098	2.44141	3.09082	4.88672
137.34	0.0976572	1.25781	2.45508	3.09863	4.89356
137.44	0.100586	1.25684	2.44629	3.09766	4.88379
137.54	0.0869179	1.2334	2.44336	3.10059	4.86133
137.64	0.0888672	1.24121	2.42188	3.0752	4.84375
137.74	0.0986347	1.22754	2.42383	3.08105	4.8418
137.84	0.0966825	1.21973	2.42188	3.07324	4.83594
137.94	0.0986328	1.20996	2.41504	3.06152	4.82813
138.04	0.120118	1.21192	2.42578	3.06152	4.82813
138.14	0.125977	1.21387	2.4375	3.06543	4.82031
138.24	0.138672	1.22559	2.42969	3.05371	4.82617
138.34	0.131838	1.22949	2.44336	3.05859	4.81836
138.44	0.131836	1.22363	2.4375	3.05566	4.81445
138.54	0.124028	1.20606	2.4375	3.05762	4.78907
138.64	0.135742	1.20508	2.42188	3.03223	4.77734
138.74	0.161134	1.21192	2.43164	3.03223	4.77734
138.84	0.154299	1.20508	2.44141	3.02832	4.77051
138.94	0.166992	1.22168	2.44043	3.0293	4.78125
139.04	0.155277	1.21192	2.45898	3.03809	4.75684
139.14	0.163086	1.20605	2.44727	3.02832	4.74609
139.24	0.186524	1.21777	2.44336	3.03027	4.75391
139.34	0.178714	1.19825	2.45313	3.03418	4.73633
139.44	0.180664	1.2041	2.44629	3.01465	4.72852
139.54	0.178713	1.19629	2.44531	3.0166	4.7168
139.64	0.188477	1.19238	2.44922	3.00684	4.72461
139.74	0.186525	1.2002	2.45117	3.0166	4.7168
139.84	0.204102	1.21777	2.44922	3.00977	4.73242
[truncated: 1,607 more rows]

## Sheet: Panel G
Control	Grik2b
0.500488	0.921631
0.500488	0.921631
0.494385	0.930786
0.476074	0.927734
0.476074	0.930786
0.463867	0.930786
0.45166	0.930786
0.445557	0.930786
0.427246	0.927734
0.408936	0.927734
0.390625	0.924683
0.378418	0.927734
0.366211	0.924683
0.341797	0.918579
0.317383	0.918579
0.311279	0.918579
0.299072	0.918579
0.292969	0.915527
0.274658	0.912476
0.268555	0.912476
0.256348	0.918579
0.268555	0.912476
0.256348	0.909424
0.256348	0.906372
0.274658	0.906372
0.268555	0.906372
0.274658	0.909424
0.280762	0.906372
0.292969	0.906372
0.299072	0.909424
0.317383	0.90332
0.323486	0.90332
0.335693	0.909424
0.354004	0.909424
0.366211	0.906372
0.390625	0.906372
0.408936	0.906372
0.421143	0.906372
0.427246	0.906372
0.445557	0.90332
0.445557	0.90332
0.445557	0.90332
0.408936	0.90332
0.402832	0.900269
0.372314	0.891113
0.335693	0.897217
0.317383	0.897217
0.286865	0.888062
0.268555	0.88501
0.256348	0.88501
0.250244	0.88501
0.244141	0.881958
0.238037	0.878906
0.231934	0.875855
0.238037	0.878906
0.250244	0.875855
0.256348	0.875855
0.274658	0.872803
0.292969	0.869751
0.311279	0.869751
0.32959	0.869751
0.372314	0.869751
0.408936	0.869751
0.445557	0.872803
0.482178	0.872803
0.531006	0.875855
0.561523	0.875855
0.598145	0.881958
0.646973	0.881958
0.67749	0.881958
0.714111	0.881958
0.738525	0.88501
0.756836	0.881958
0.78125	0.888062
0.78125	0.891113
0.76294	0.900269
0.756836	0.897217
0.732422	0.897217
0.714111	0.891113
0.65918	0.897217
0.622559	0.900269
0.567627	0.900269
0.500488	0.90332
0.439453	0.90332
0.378418	0.90332
0.317383	0.900269
0.250244	0.909424
0.195313	0.906372
0.128174	0.90332
0.0854492	0.906372
0.0366211	0.906372
0.012207	0.900269
-0.0305176	0.900269
-0.0488281	0.90332
-0.0671387	0.90332
-0.0976563	0.900269
-0.109863	0.900269
-0.109863	0.90332
-0.10376	0.900269
-0.0976563	0.900269
-0.0854492	0.900269
-0.0671387	0.900269
-0.0488281	0.906372
-0.0244141	0.900269
0	0.90332
0.0305176	0.900269
0.0488281	0.906372
0.0732422	0.90332
0.10376	0.906372
0.115967	0.90332
0.128174	0.909424
0.140381	0.909424
0.158691	0.915527
0.170898	0.918579
0.201416	0.918579
0.219727	0.918579
0.238037	0.921631
0.268555	0.918579
0.292969	0.915527
0.311279	0.915527
0.335693	0.909424
0.360107	0.909424
0.372314	0.915527
0.396729	0.912476
0.415039	0.906372
0.445557	0.906372
0.457764	0.906372
0.476074	0.900269
0.482178	0.900269
0.494385	0.900269
0.494385	0.897217
0.500488	0.891113
0.494385	0.881958
0.476074	0.881958
0.476074	0.881958
0.463867	0.872803
0.445557	0.872803
0.408936	0.872803
0.390625	0.869751
0.372314	0.875855
0.341797	0.878906
0.323486	0.878906
0.299072	0.881958
0.280762	0.881958
0.274658	0.897217
0.256348	0.900269
0.238037	0.90332
0.238037	0.909424
0.219727	0.915527
0.219727	0.918579
0.219727	0.939941
0.219727	0.942993
0.213623	0.949097
0.20752	0.9552
0.213623	0.9552
0.219727	0.967407
0.22583	0.973511
0.219727	0.973511
0.231934	0.982666
0.22583	0.976563
0.231934	0.973511
0.231934	0.973511
0.238037	0.973511
0.238037	0.970459
0.22583	0.964356
0.238037	0.964356
0.231934	0.9552
0.231934	0.952148
0.22583	0.946045
0.219727	0.939941
0.219727	0.927734
0.213623	0.927734
0.20752	0.921631
0.201416	0.918579
0.201416	0.912476
0.195313	0.906372
0.189209	0.906372
0.201416	0.906372
0.189209	0.90332
0.183105	0.900269
0.201416	0.900269
0.195313	0.90332
0.201416	0.900269
0.189209	0.891113
0.20752	0.900269
0.201416	0.897217
0.20752	0.897217
0.20752	0.891113
0.201416	0.897217
0.195313	0.891113
0.213623	0.897217
0.20752	0.897217
0.213623	0.900269
0.20752	0.90332
0.201416	0.900269
0.213623	0.90332
0.213623	0.90332
0.22583	0.906372
0.244141	0.906372
0.244141	0.909424
0.250244	0.909424
0.244141	0.912476
0.268555	0.912476
0.256348	0.912476
0.280762	0.912476
0.280762	0.921631
0.268555	0.921631
0.268555	0.921631
0.280762	0.918579
0.268555	0.921631
0.268555	0.927734
0.256348	0.921631
0.244141	0.927734
0.256348	0.924683
0.268555	0.927734
0.256348	0.924683
0.274658	0.927734
0.286865	0.930786
0.299072	0.930786
0.305176	0.930786
0.317383	0.924683
0.32959	0.924683
0.354004	0.927734
0.354004	0.927734
0.366211	0.927734
0.366211	0.930786
0.378418	0.927734
0.384522	0.924683
0.384522	0.924683
0.378418	0.927734
0.366211	0.927734
0.341797	0.927734
0.317383	0.927734
0.311279	0.924683
0.292969	0.924683
0.274658	0.924683
0.244141	0.924683
0.22583	0.921631
0.213623	0.921631
0.195313	0.921631
0.201416	0.924683
0.189209	0.921631
0.164795	0.921631
0.170898	0.921631
0.158691	0.924683
0.170898	0.918579
0.164795	0.921631
0.164795	0.918579
0.164795	0.924683
0.146484	0.918579
0.140381	0.921631
0.109863	0.915527
0.0732422	0.921631
0.0549316	0.915527
0.0183105	0.921631
-0.0183105	0.918579
-0.0549316	0.915527
-0.0854492	0.915527
-0.109863	0.918579
-0.146484	0.918579
-0.158691	0.912476
-0.201416	0.909424
-0.219727	0.915527
-0.22583	0.906372
-0.238037	0.909424
-0.238037	0.909424
-0.244141	0.90332
-0.231934	0.906372
-0.219727	0.900269
-0.195313	0.906372
-0.183105	0.90332
-0.146484	0.90332
-0.128174	0.900269
-0.0976563	0.900269
-0.0610352	0.891113
-0.0244141	0.891113
-0.00610352	0.897217
0.0549316	0.897217
0.158691	0.900269
0.256348	0.90332
0.360107	0.900269
0.445557	0.897217
0.500488	0.906372
0.55542	0.900269
0.567627	0.900269
0.55542	0.900269
0.549316	0.897217
0.524902	0.900269
0.494385	0.891113
0.45166	0.897217
0.421143	0.888062
0.384522	0.88501
0.372314	0.88501
0.354004	0.878906
0.32959	0.878906
0.323486	0.881958
0.323486	0.878906
0.32959	0.881958
0.354004	0.88501
0.360107	0.88501
0.384522	0.88501
0.396729	0.888062
0.445557	0.891113
0.463867	0.897217
0.482178	0.897217
0.500488	0.897217
0.524902	0.900269
0.531006	0.906372
0.549316	0.906372
0.55542	0.906372
0.549316	0.90332
0.55542	0.909424
0.567627	0.90332
0.549316	0.906372
0.543213	0.90332
0.543213	0.90332
0.524902	0.897217
0.506592	0.900269
0.494385	0.897217
0.476074	0.897217
0.45166	0.900269
0.439453	0.888062
0.421143	0.888062
0.390625	0.891113
0.378418	0.88501
0.354004	0.88501
0.335693	0.881958
0.323486	0.878906
0.305176	0.878906
0.299072	0.872803
0.292969	0.869751
0.292969	0.869751
0.292969	0.866699
0.286865	0.866699
0.292969	0.860596
0.292969	0.854492
0.286865	0.854492
0.292969	0.848389
0.292969	0.845337
0.305176	0.839233
0.299072	0.839233
0.323486	0.842285
0.317383	0.839233
0.32959	0.839233
0.32959	0.836182
0.360107	0.830078
0.366211	0.83313
0.378418	0.830078
0.390625	0.836182
0.415039	0.845337
0.421143	0.860596
0.439453	0.860596
0.457764	0.860596
0.45166	0.860596
0.45166	0.854492
0.457764	0.845337
0.445557	0.83313
0.439453	0.827026
0.415039	0.817871
0.378418	0.811768
0.341797	0.805664
0.299072	0.799561
0.250244	0.793457
0.20752	0.793457
0.146484	0.793457
0.109863	0.796509
0.0366211	0.799561
-0.00610352	0.796509
-0.0366211	0.805664
-0.0671387	0.805664
-0.0854492	0.814819
-0.10376	0.820923
-0.115967	0.820923
-0.10376	0.827026
-0.10376	0.827026
-0.0732422	0.830078
-0.0671387	0.83313
-0.0244141	0.83313
0.012207	0.83313
0.0610352	0.836182
0.109863	0.836182
0.164795	0.839233
0.22583	0.839233
0.292969	0.839233
0.335693	0.839233
0.396729	0.839233
0.457764	0.839233
0.506592	0.839233
0.549316	0.842285
0.585938	0.845337
0.628662	0.842285
0.646973	0.845337
0.665283	0.845337
0.695801	0.845337
0.708008	0.848389
0.714111	0.842285
0.701904	0.839233
0.701904	0.842285
0.695801	0.839233
0.671387	0.839233
0.65918	0.836182
0.646973	0.836182
0.628662	0.83313
0.616455	0.827026
0.585938	0.827026
0.567627	0.827026
0.55542	0.823975
0.537109	0.817871
0.506592	0.820923
0.506592	0.817871
0.494385	0.817871
0.482178	0.817871
0.476074	0.814819
-9.57031	-10.1135
-8.92334	-9.18884
-8.31909	-8.36792
-7.75757	-7.62329
-7.25098	-6.96411
-6.79932	-6.37207
-6.36597	-5.85938
-5.97534	-5.40161
-5.62744	-5.01099
-5.30396	-4.66309
-5.01099	-4.36096
-4.74243	-4.10461
-4.49829	-3.88794
-4.26636	-3.69568
-4.06494	-3.53699
-3.89404	-3.3905
-3.74146	-3.27759
-3.59497	-3.17688
-3.44849	-3.09753
-3.32642	-3.02429
-3.21045	-2.96021
-3.10669	-2.90833
-3.00293	-2.8656
-2.91138	-2.82898
-2.81372	-2.80457
-2.71606	-2.77405
-2.61841	-2.75269
-2.52075	-2.73438
-2.41699	-2.71912
-2.31323	-2.70691
-2.19727	-2.69775
-2.09351	-2.69165
-1.97144	-2.6886
-1.86768	-2.6825
-1.7334	-2.67944
-1.61133	-2.67334
-1.48926	-2.67334
-1.36719	-2.67334
-1.24512	-2.67334
-1.14136	-2.66724
-1.01929	-2.67334
-0.90332	-2.67639
-0.811768	-2.67639
-0.726318	-2.67639
-0.634766	-2.67334
-0.561523	-2.6825
-0.488281	-2.6825
-0.45166	-2.67944
-0.390625	-2.68555
-0.360107	-2.6825
-0.335693	-2.68555
-0.292969	-2.68555
-0.274658	-2.68555
-0.256348	-2.69165
-0.238037	-2.6886
-0.238037	-2.6886
-0.231934	-2.6886
-0.238037	-2.6886
-0.262451	-2.6947
-0.262451	-2.6886
-0.262451	-2.69165
-0.280762	-2.69165
-0.292969	-2.6947
-0.311279	-2.69775
-0.335693	-2.69775
-0.341797	-2.69775
-0.360107	-2.70386
-0.366211	-2.69775
-0.384522	-2.70081
-0.384522	-2.70386
-0.390625	-2.70386
-0.402832	-2.70081
-0.396729	-2.69775
-0.396729	-2.6947
-0.384522	-2.69775
-0.390625	-2.6947
-0.372314	-2.6886
-0.372314	-2.69165
-0.366211	-2.68555
-0.366211	-2.6886
-0.372314	-2.6825
-0.366211	-2.68555
-0.366211	-2.67944
-0.360107	-2.67334
-0.360107	-2.67639
-0.360107	-2.66724
-0.360107	-2.66113
-0.3479	-2.66418
-0.335693	-2.65503
-0.323486	-2.65503
-0.305176	-2.65503
-0.286865	-2.65198
-0.280762	-2.65198
-0.256348	-2.64587
-0.238037	-2.64587
-0.213623	-2.65198
-0.195313	-2.65198
-0.183105	-2.65808
-0.170898	-2.66418
-0.152588	-2.67334
-0.140381	-2.67944
-0.128174	-2.68555
-0.12207	-2.69165
-0.109863	-2.69775
-0.10376	-2.70691
-0.10376	-2.71912
-0.10376	-2.72827
-0.10376	-2.73132
-0.0976563	-2.73438
-0.0915527	-2.73743
-0.10376	-2.74353
-0.0915527	-2.74353
-0.0915527	-2.74048
-0.0915527	-2.74353
-0.0915527	-2.73743
-0.0854492	-2.74048
-0.0915527	-2.73743
-0.0976563	-2.73132
-0.10376	-2.73132
-0.0976563	-2.72217
-0.0854492	-2.71912
-0.0854492	-2.70996
-0.0976563	-2.6947
-0.10376	-2.6947
-0.0854492	-2.69165
-0.0854492	-2.68555
-0.0732422	-2.68555
-0.0854492	-2.67639
-0.0854492	-2.67944
-0.0732422	-2.67334
-0.0732422	-2.67334
-0.0671387	-2.66724
-0.0854492	-2.66113
-0.0671387	-2.66724
-0.0671387	-2.66724
-0.0671387	-2.66724
-0.0671387	-2.66418
-0.0549316	-2.66418
-0.0671387	-2.66418
-0.0671387	-2.66724
-0.0671387	-2.66113
-0.0610352	-2.66113
-0.0610352	-2.66113
-0.0671387	-2.65808
-0.0610352	-2.66113
-0.0610352	-2.65503
-0.0610352	-2.66113
-0.0671387	-2.65808
-0.0915527	-2.65808
-0.0854492	-2.65808
-0.0915527	-2.65808
-0.0976563	-2.65808
-0.10376	-2.65503
-0.109863	-2.65503
-0.109863	-2.65503
-0.12207	-2.66113
-0.12207	-2.66113
-0.12207	-2.65808
-0.12207	-2.66113
-0.115967	-2.66113
-0.12207	-2.66113
-0.109863	-2.66113
-0.109863	-2.65808
-0.0976563	-2.66418
-0.0915527	-2.66724
-0.0915527	-2.67334
-0.0854492	-2.67334
-0.0915527	-2.66418
-0.10376	-2.66724
-0.0976563	-2.66418
-0.115967	-2.67334
-0.128174	-2.67639
-0.140381	-2.67334
-0.158691	-2.67639
-0.183105	-2.67944
-0.195313	-2.67334
-0.213623	-2.67334
-0.22583	-2.67639
-0.244141	-2.67944
-0.268555	-2.66418
-0.268555	-2.67334
-0.262451	-2.66724
-0.262451	-2.66724
-0.256348	-2.66724
-0.244141	-2.66418
-0.231934	-2.66724
-0.20752	-2.66724
-0.183105	-2.67334
-0.158691	-2.66724
-0.140381	-2.66418
-0.12207	-2.67334
-0.10376	-2.66418
-0.0854492	-2.66418
-0.0610352	-2.67334
-0.0488281	-2.66418
-0.0305176	-2.66418
-0.0244141	-2.66418
-0.00610352	-2.66418
-0.00610352	-2.66113
0	-2.66418
0.0305176	-2.66418
0.0305176	-2.66113
0.0610352	-2.66113
0.0671387	-2.66418
0.0793457	-2.66113
0.115967	-2.65808
0.12207	-2.65503
0.140381	-2.65503
0.158691	-2.65503
0.170898	-2.65503
0.201416	-2.65198
0.219727	-2.65198
0.219727	-2.65503
0.250244	-2.64893
0.268555	-2.64893
0.274658	-2.64282
0.280762	-2.64587
0.274658	-2.63977
0.286865	-2.64282
0.292969	-2.64587
0.286865	-2.64587
0.286865	-2.63977
0.268555	-2.63977
0.256348	-2.63977
0.250244	-2.63977
0.231934	-2.64282
0.213623	-2.63672
0.20752	-2.63367
0.189209	-2.63062
0.183105	-2.63367
0.158691	-2.63367
0.152588	-2.63672
0.219727	-2.63977
0.360107	-2.63367
0.463867	-2.63977
0.524902	-2.63367
0.55542	-2.63672
0.55542	-2.63672
0.494385	-2.63367
0.390625	-2.63062
0.256348	-2.63062
0.115967	-2.62146
-0.0488281	-2.62146
-0.213623	-2.62146
-0.366211	-2.61841
-0.506592	-2.61536
-0.628662	-2.61536
-0.726318	-2.60925
-0.793457	-2.60925
-0.854492	-2.6062
-0.872803	-2.60925
-0.88501	-2.60925
-0.88501	-2.60925
-0.866699	-2.60925
-0.848389	-2.60925
-0.799561	-2.61536
-0.744629	-2.61536
-0.714111	-2.61841
-0.67749	-2.61536
-0.616455	-2.61841
-0.567627	-2.63062
-0.518799	-2.62451
-0.469971	-2.63062
-0.43335	-2.62451
-0.396729	-2.63062
-0.366211	-2.63367
-0.317383	-2.63062
-0.305176	-2.63062
-0.280762	-2.63062
-0.268555	-2.63062
-0.22583	-2.62451
-0.219727	-2.63062
-0.20752	-2.63062
-0.189209	-2.63062
-0.170898	-2.62451
-0.152588	-2.63062
-0.134277	-2.61536
-0.140381	-2.61536
-0.12207	-2.61536
-0.115967	-2.60925
-0.10376	-2.6062
-0.0976563	-2.60315
-0.0976563	-2.6001
-0.10376	-2.59705
-0.0976563	-2.59399
-0.0915527	-2.58789
-0.0976563	-2.58179
-0.0976563	-2.57874
-0.0915527	-2.57263
-0.10376	-2.56653
-0.109863	-2.56958
-0.109863	-2.56653
-0.128174	-2.55737
-0.12207	-2.55737
-0.128174	-2.55432
-0.128174	-2.55127
-0.140381	-2.54822
-0.140381	-2.54517
-0.170898	-2.53906
-0.183105	-2.53601
-0.183105	-2.53601
-0.201416	-2.53906
-0.22583	-2.52991
-0.238037	-2.52075
-0.256348	-2.52686
-0.268555	-2.52075
-0.274658	-2.5177
-0.280762	-2.52075
-0.292969	-2.52686
-0.299072	-2.53601
-0.280762	-2.53601
-0.268555	-2.53906
-0.244141	-2.55127
-0.22583	-2.55127
-0.183105	-2.56043
-0.134277	-2.56348
-0.0976563	-2.56043
-0.0427246	-2.56653
0.0183105	-2.56653
0.0671387	-2.56348
0.128174	-2.56653
0.164795	-2.56653
0.219727	-2.56348
0.256348	-2.56348
0.280762	-2.55737
0.299072	-2.55432
0.299072	-2.55127
0.305176	-2.54822
0.299072	-2.55127
0.286865	-2.54517
0.244141	-2.53601
0.213623	-2.53601
0.170898	-2.53296
0.128174	-2.53296
0.0732422	-2.53601
0.012207	-2.53296
-0.0488281	-2.53601
-0.109863	-2.53296
-0.177002	-2.53296
-0.231934	-2.53296
-0.286865	-2.53296
-0.341797	-2.53906
-0.396729	-2.53601
-0.43335	-2.53601
-0.469971	-2.52991
-0.506592	-2.53906
-0.524902	-2.53906
-0.537109	-2.53601
-0.549316	-2.53601
-0.549316	-2.53906
-0.549316	-2.53601
-0.543213	-2.53601
-0.537109	-2.53296
-0.518799	-2.53296
-0.482178	-2.52991
-0.469971	-2.52991
-0.457764	-2.52686
-0.43335	-2.52991
-0.408936	-2.52686
-0.384522	-2.52686
-0.366211	-2.5238
-0.341797	-2.5238
-0.323486	-2.5177
-0.317383	-2.52075
-0.299072	-2.51465
-0.280762	-2.5116
-0.280762	-2.51465
-0.274658	-2.5116
-0.268555	-2.5116
-0.274658	-2.51465
-0.274658	-2.5116
-0.292969	-2.50855
-0.305176	-2.5116
-0.3479	-2.5116
-0.384522	-2.49939
-0.421143	-2.50855
-0.482178	-2.50549
-0.531006	-2.50549
-0.573731	-2.50855
-0.622559	-2.50855
-0.646973	-2.50855
-0.683594	-2.50855
-0.701904	-2.51465
-0.708008	-2.5116
-0.714111	-2.5177
-0.708008	-2.5177
-0.695801	-2.5177
-0.665283	-2.52075
-0.640869	-2.52686
-0.616455	-2.52991
-0.573731	-2.52991
-0.531006	-2.52991
-0.476074	-2.53296
-0.439453	-2.53296
-0.390625	-2.52991
-0.360107	-2.52991
-0.305176	-2.52686
-0.268555	-2.52686
-0.22583	-2.52075
-0.201416	-2.5177
-0.177002	-2.51465
-0.152588	-2.5116
-0.134277	-2.50549
-0.115967	-2.49329
-0.10376	-2.48718
-0.0854492	-2.48413
-0.0854492	-2.48108
-0.0854492	-2.48108
-0.0732422	-2.47498
-0.0732422	-2.46887
-0.0671387	-2.46277
-0.0671387	-2.46582
-0.0732422	-2.46582
-0.0854492	-2.45667
-0.0915527	-2.46277
-0.0976563	-2.45667
-0.0976563	-2.45361
-0.12207	-2.45667
-0.12207	-2.45056
-0.146484	-2.45361
-0.152588	-2.45667
-0.189209	-2.46277
-0.195313	-2.45361
-0.20752	-2.46277
-0.22583	-2.46277
-0.238037	-2.46277
-0.268555	-2.46582
-0.280762	-2.46582
-0.274658	-2.46582
-0.286865	-2.46887
-0.292969	-2.46582
-0.311279	-2.46887
-0.299072	-2.47192
-0.311279	-2.47192
-0.317383	-2.47192
-0.311279	-2.47498
-0.305176	-2.47498
-0.311279	-2.47192
-0.311279	-2.47192
-0.311279	-2.47498
-0.305176	-2.47498
-0.299072	-2.47498
-0.286865	-2.47803
-0.280762	-2.47498
-0.262451	-2.47192
-0.256348	-2.47498
-0.231934	-2.47803
-0.213623	-2.47498
-0.195313	-2.47192
-0.177002	-2.47192
-0.170898	-2.47192
-0.152588	-2.47498
-0.152588	-2.47192
-0.146484	-2.47803
-0.152588	-2.47498
-0.183105	-2.47803
-0.195313	-2.48413
-0.213623	-2.48108
-0.238037	-2.48718
-0.274658	-2.48718
-0.299072	-2.49023
-0.317383	-2.48718
-0.335693	-2.49634
-0.335693	-2.49329
-0.341797	-2.49634
-0.3479	-2.49939
-0.341797	-2.49634
-0.317383	-2.49939
-0.317383	-2.50549
-0.305176	-2.49634
-0.286865	-2.50549
-0.280762	-2.50549
-0.256348	-2.49939
-0.219727	-2.49939
-0.183105	-2.49634
-0.158691	-2.49634
-0.12207	-2.49634
-0.0732422	-2.49939
-0.0366211	-2.49023
-0.00610352	-2.49023
0.0366211	-2.49023
0.0732422	-2.49023
0.0854492	-2.48718
0.128174	-2.48718
0.146484	-2.48718
0.158691	-2.48718
0.164795	-2.48413
0.158691	-2.48413
0.158691	-2.48413
0.152588	-2.47803
0.128174	-2.47498
0.0854492	-2.48108
0.0488281	-2.47803
-0.00610352	-2.47498
-0.0549316	-2.47803
-0.10376	-2.47803
-0.158691	-2.47192
-0.213623	-2.47803
-0.280762	-2.47498
-0.341797	-2.47498
-0.390625	-2.46887
-0.439453	-2.46887
-0.488281	-2.47192
-0.531006	-2.46887
-0.561523	-2.47192
-0.598145	-2.46887
-0.622559	-2.46887
-0.640869	-2.47192
-0.646973	-2.46887
-0.653076	-2.46582
-0.653076	-2.47192
-0.646973	-2.47192
-0.640869	-2.47192
-0.628662	-2.46582
-0.610352	-2.46887
-0.592041	-2.47192
-0.55542	-2.46582
-0.543213	-2.46887
-0.518799	-2.46582
-0.488281	-2.47192
-0.482178	-2.45667
-0.469971	-2.46277
-0.45166	-2.45667
-0.43335	-2.45361
-0.43335	-2.45361
-0.427246	-2.45361
-0.421143	-2.45056
-0.396729	-2.44751
-0.384522	-2.44751
-0.372314	-2.44751
-0.360107	-2.44751
-0.3479	-2.44751
-0.323486	-2.44751
-0.299072	-2.45056
-0.286865	-2.45056
-0.268555	-2.44751
-0.238037	-2.45056
-0.22583	-2.45361
-0.20752	-2.45361
-0.183105	-2.45667
-0.158691	-2.45361
-0.140381	-2.46277
-0.128174	-2.46582
-0.12207	-2.46277
-0.115967	-2.46887
-0.115967	-2.48108
-0.109863	-2.47498
-0.128174	-2.47192
-0.12207	-2.47498
-0.140381	-2.48413
-0.170898	-2.48413
-0.177002	-2.48413
-0.195313	-2.48413
-0.213623	-2.48108
-0.238037	-2.47498
-0.268555	-2.46887
-0.280762	-2.46887
-0.299072	-2.46582
-0.317383	-2.46277
-0.341797	-2.45056
-0.335693	-2.44141
-0.354004	-2.4353
-0.3479	-2.4292
-0.360107	-2.42004
-0.3479	-2.40784
-0.360107	-2.40479
-0.366211	-2.39868
-0.354004	-2.39563
-0.354004	-2.38647
-0.3479	-2.38342
-0.354004	-2.38037
-0.3479	-2.38037
-0.3479	-2.38037
-0.3479	-2.38342
-0.341797	-2.38647
-0.354004	-2.38342
-0.3479	-2.38953
-0.341797	-2.39563
-0.3479	-2.40173
-0.3479	-2.40173
-0.354004	-2.41394
-0.360107	-2.42004
-0.366211	-2.4231
-0.366211	-2.42615
-0.366211	-2.43225
-0.360107	-2.4353
-0.372314	-2.44141
-0.366211	-2.44751
-0.372314	-2.44141
-0.372314	-2.44751
-0.366211	-2.45056
-0.360107	-2.44446
-0.366211	-2.45056
-0.372314	-2.44446
-0.360107	-2.45056
-0.360107	-2.44751
-0.354004	-2.45056
-0.354004	-2.45361
-0.366211	-2.45056
-0.354004	-2.44751
-0.3479	-2.44446
-0.360107	-2.44751
-0.354004	-2.44446
-0.354004	-2.44446
-0.3479	-2.44141
-0.354004	-2.43835
-0.354004	-2.43835
-0.3479	-2.44446
-0.3479	-2.4353
-0.3479	-2.43835
-0.3479	-2.4353
-0.335693	-2.43835
-0.335693	-2.43225
-0.317383	-2.4292
-0.317383	-2.43225
-0.317383	-2.4292
-0.305176	-2.4292
-0.305176	-2.42615
-0.305176	-2.42615
-0.305176	-2.42615
-0.299072	-2.42615
-0.317383	-2.4292
-0.317383	-2.4231
-0.317383	-2.4231
-0.311279	-2.41394
-0.311279	-2.42004
-0.311279	-2.4231
-0.299072	-2.4231
-0.299072	-2.4231
-0.292969	-2.4231
-0.268555	-2.42004
-0.256348	-2.4231
-0.238037	-2.42004
-0.219727	-2.4231
-0.213623	-2.4231
-0.201416	-2.42004
-0.189209	-2.42004
-0.189209	-2.42004
-0.183105	-2.42615
-0.183105	-2.42004
-0.183105	-2.42004
-0.189209	-2.4231
-0.195313	-2.42004
-0.213623	-2.42004
-0.231934	-2.42004
-0.256348	-2.42004
-0.280762	-2.42615
-0.292969	-2.4231
-0.323486	-2.42004
-0.3479	-2.4231
-0.354004	-2.42004
-0.360107	-2.42004
-0.378418	-2.4231
-0.390625	-2.41394
-0.384522	-2.41394
-0.402832	-2.41394
-0.396729	-2.42004
-0.408936	-2.42004
-0.396729	-2.42004
-0.408936	-2.42004
-0.408936	-2.41089
-0.402832	-2.41089
-0.408936	-2.41394
-0.427246	-2.42004
-0.445557	-2.41089
-0.482178	-2.42004
-0.512695	-2.41394
-0.531006	-2.42004
-0.573731	-2.4231
-0.616455	-2.42004
-0.646973	-2.42615
-0.683594	-2.42004
-0.714111	-2.42615
-0.738525	-2.42615
-0.76294	-2.42615
-0.769043	-2.43225
-0.787354	-2.4231
-0.799561	-2.4292
-0.805664	-2.4292
-0.799561	-2.4292
-0.793457	-2.43225
-0.78125	-2.43225
-0.769043	-2.4353
-0.744629	-2.43225
-0.714111	-2.43225
-0.689697	-2.43225
-0.67749	-2.4353
-0.640869	-2.4353
-0.616455	-2.43225
-0.579834	-2.4292
-0.524902	-2.43225
-0.43335	-2.43225
-0.317383	-2.42615
-0.231934	-2.4292
-0.152588	-2.4292
-0.0915527	-2.42615
-0.0427246	-2.4292
-0.0366211	-2.4292
-0.0305176	-2.43225
-0.0427246	-2.4353
-0.0549316	-2.43225
-0.109863	-2.4353
-0.146484	-2.44141
-0.177002	-2.44141
-0.195313	-2.44446
-0.219727	-2.44751
-0.238037	-2.45056
-0.244141	-2.45056
-0.244141	-2.44751
-0.231934	-2.44751
-0.22583	-2.44446
-0.20752	-2.44751
-0.183105	-2.44446
-0.152588	-2.44446
-0.134277	-2.43835
-0.109863	-2.4353
-0.0854492	-2.4353
-0.0549316	-2.43225
-0.0488281	-2.4292
-0.0244141	-2.42615
-0.0183105	-2.42615
-0.00610352	-2.42615
0	-2.4231
0	-2.4231
0	-2.4231
-0.012207	-2.42004
-0.0183105	-2.4231
-0.0305176	-2.4231
-0.0305176	-2.41394
-0.0427246	-2.4231
-0.0549316	-2.4231
-0.0732422	-2.42615
-0.0915527	-2.4292
-0.12207	-2.42615
-0.134277	-2.43225
-0.152588	-2.43225
-0.158691	-2.43835
-0.189209	-2.4353
-0.195313	-2.43835
-0.213623	-2.44446
-0.22583	-2.44751
-0.231934	-2.44751
-0.244141	-2.45056
-0.244141	-2.45667
-0.262451	-2.46277
-0.268555	-2.47498
-0.256348	-2.46582
-0.274658	-2.47192
-0.274658	-2.47498
-0.274658	-2.47498
-0.280762	-2.48108
-0.274658	-2.48413
-0.262451	-2.48413
-0.274658	-2.48413
-0.244141	-2.48718
-0.256348	-2.48718
-0.238037	-2.49329
-0.231934	-2.49329
-0.213623	-2.49023
-0.201416	-2.49634
-0.189209	-2.49023
-0.177002	-2.47498
-0.152588	-2.46582
-0.146484	-2.46887
-0.128174	-2.46887
-0.115967	-2.46277
-0.109863	-2.47192
-0.10376	-2.48413
-0.109863	-2.48718
-0.115967	-2.49329
-0.128174	-2.49939
-0.152588	-2.5116
-0.183105	-2.51465
-0.22583	-2.51465
-0.262451	-2.52075
-0.305176	-2.5238
-0.366211	-2.5238
-0.421143	-2.5238
-0.469971	-2.52075
-0.524902	-2.5177
-0.55542	-2.5116
-0.598145	-2.50549
-0.640869	-2.5116
-0.65918	-2.49634
-0.665283	-2.49634
-0.683594	-2.49023
-0.689697	-2.48413
-0.67749	-2.48413
-0.653076	-2.47803
-0.622559	-2.47803
-0.579834	-2.47498
-0.543213	-2.46887
-0.494385	-2.47498
-0.439453	-2.47192
-0.372314	-2.47498
-0.323486	-2.46887
-0.256348	-2.47192
-0.201416	-2.46887
-0.128174	-2.46887
-0.0732422	-2.47192
-0.0244141	-2.46887
0.0244141	-2.46582
0.0610352	-2.46887
0.10376	-2.46887
0.134277	-2.46887
0.158691	-2.46887
0.164795	-2.47498
0.170898	-2.46887
0.170898	-2.47192
0.170898	-2.47498
0.158691	-2.47803
0.152588	-2.47803
0.134277	-2.47803
0.12207	-2.48718
0.10376	-2.48413
0.0793457	-2.48413
0.0488281	-2.48413
0.0366211	-2.48718
0	-2.48718
-0.0183105	-2.49329
-0.0427246	-2.49329
-0.0610352	-2.49329
-0.0976563	-2.49329
-0.0976563	-2.49634
-0.115967	-2.49634
-0.115967	-2.49634
-0.115967	-2.49939
-0.12207	-2.49939
-0.109863	-2.49939
-0.12207	-2.49939
-0.10376	-2.50549
-0.0976563	-2.50549
-0.0732422	-2.50549
-0.0488281	-2.50549
-0.0244141	-2.50549
0.0305176	-2.50549
0.0671387	-2.50549
0.115967	-2.49634
0.164795	-2.49939
0.213623	-2.49939
0.244141	-2.49329
0.286865	-2.49023
0.311279	-2.49023
0.323486	-2.49023
0.341797	-2.48718
0.32959	-2.48413
0.32959	-2.47803
0.311279	-2.47803
0.286865	-2.47498
0.256348	-2.46887
0.219727	-2.47192
0.164795	-2.46887
0.12207	-2.46887
0.0732422	-2.47192
0.0244141	-2.47192
-0.0183105	-2.47192
-0.0610352	-2.47803
-0.109863	-2.47803
-0.140381	-2.48718
-0.170898	-2.49023
-0.195313	-2.49329
-0.22583	-2.49634
-0.238037	-2.5116
-0.262451	-2.50855
-0.274658	-2.51465
-0.286865	-2.51465
-0.292969	-2.5177
-0.286865	-2.52075
-0.299072	-2.52686
-0.292969	-2.52686
-0.292969	-2.52686
-0.280762	-2.53296
-0.286865	-2.53906
-0.280762	-2.53296
-0.268555	-2.52075
-0.219727	-2.46582
-0.0976563	-2.30103
0.134277	-1.96838
0.537109	-1.41296
1.12915	-0.561523
1.94092	0.619507
3.00903	2.14539
4.29688	4.01306
5.79834	6.19202
7.48291	8.63342
9.30176	11.2732
11.2	14.0503
13.1409	16.8732
15.0635	19.6716
16.9067	22.3633
18.6279	24.8749
20.2087	27.1606
21.5942	29.1565
22.7539	30.835
23.7122	32.1564
24.4263	33.1238
24.9146	33.7219
25.1648	33.96
25.1953	33.8715
10.1685	8.67004
0.512695	0.817871
0.512695	0.811768
0.537109	0.814819
0.543213	0.805664
0.561523	0.811768
0.567627	0.796509
0.573731	0.793457
0.579834	0.787354
0.579834	0.78125
0.585938	0.772095
0.585938	0.76294
0.585938	0.756836
0.585938	0.750732
0.585938	0.741577
0.585938	0.738525
0.592041	0.72937
0.585938	0.723267
0.592041	0.717163
0.585938	0.714111
0.592041	0.71106
0.592041	0.714111
0.598145	0.714111
0.610352	0.714111
0.610352	0.717163
0.598145	0.717163
0.598145	0.720215
0.610352	0.72937
0.592041	0.72937
0.598145	0.738525
0.585938	0.744629
0.598145	0.750732
0.592041	0.756836
0.592041	0.756836
0.598145	0.765991
0.598145	0.775147
0.585938	0.775147
0.598145	0.778198
0.598145	0.778198
0.592041	0.78125
0.592041	0.784302
0.592041	0.784302
0.585938	0.78125
0.579834	0.78125
0.579834	0.78125
0.579834	0.78125
0.573731	0.784302
0.579834	0.778198
0.579834	0.787354
0.573731	0.784302
0.579834	0.787354
0.579834	0.784302
0.585938	0.784302
0.579834	0.787354
0.585938	0.790405
0.579834	0.784302
0.585938	0.787354
0.579834	0.78125
0.573731	0.787354
0.579834	0.787354
0.567627	0.784302
0.567627	0.78125
0.561523	0.787354
0.55542	0.78125
0.55542	0.78125
0.549316	0.78125
0.537109	0.778198
0.549316	0.775147
0.531006	0.772095
0.537109	0.765991
0.537109	0.772095
0.549316	0.765991
0.549316	0.765991
0.549316	0.765991
0.549316	0.76294
0.55542	0.759888
0.549316	0.756836
0.55542	0.759888
0.543213	0.759888
0.524902	0.759888
0.524902	0.756836
0.488281	0.759888
0.488281	0.756836
0.463867	0.756836
0.45166	0.756836
0.439453	0.759888
0.415039	0.753784
0.402832	0.750732
0.384522	0.753784
0.384522	0.753784
0.384522	0.750732
0.378418	0.753784
0.384522	0.753784
0.390625	0.750732
0.408936	0.750732
0.421143	0.750732
0.445557	0.756836
0.469971	0.753784
0.494385	0.756836
0.512695	0.750732
0.524902	0.756836
0.55542	0.756836
0.567627	0.750732
0.579834	0.759888
0.585938	0.756836
0.610352	0.756836
0.610352	0.759888
0.628662	0.756836
0.640869	0.759888
0.640869	0.76294
0.665283	0.76294
0.67749	0.759888
0.695801	0.759888
0.714111	0.759888
0.726318	0.759888
0.744629	0.759888
0.775147	0.76294
0.793457	0.76294
0.811768	0.759888
0.830078	0.76294
0.848389	0.772095
0.866699	0.772095
0.878906	0.772095
0.891113	0.765991
0.897217	0.778198
0.90332	0.775147
0.90332	0.775147
0.909424	0.78125
0.909424	0.772095
0.909424	0.778198
0.90332	0.78125
0.909424	0.78125
0.897217	0.775147
0.891113	0.778198
0.878906	0.784302
0.872803	0.778198
0.848389	0.787354
0.823975	0.78125
0.811768	0.784302
0.793457	0.78125
0.793457	0.784302
0.872803	0.784302
0.982666	0.784302
1.08643	0.787354
1.14746	0.778198
1.18408	0.78125
1.17798	0.784302
1.11694	0.784302
1.01318	0.78125
0.878906	0.784302
0.726318	0.787354
0.567627	0.787354
0.402832	0.790405
0.231934	0.793457
0.0854492	0.796509
-0.0244141	0.796509
-0.128174	0.799561
-0.20752	0.796509
-0.256348	0.799561
-0.299072	0.802612
-0.311279	0.799561
-0.299072	0.802612
-0.286865	0.799561
-0.244141	0.802612
-0.201416	0.796509
-0.152588	0.793457
-0.109863	0.796509
-0.0488281	0.790405
0.012207	0.784302
0.0549316	0.790405
0.10376	0.784302
0.140381	0.78125
0.195313	0.78125
0.231934	0.784302
0.274658	0.778198
0.311279	0.775147
0.32959	0.778198
0.360107	0.775147
0.384522	0.778198
0.402832	0.778198
0.415039	0.78125
0.439453	0.78125
0.45166	0.784302
0.463867	0.784302
0.469971	0.790405
0.482178	0.784302
0.488281	0.790405
0.500488	0.790405
0.506592	0.793457
0.524902	0.796509
0.512695	0.799561
0.524902	0.802612
0.512695	0.802612
0.524902	0.811768
0.512695	0.811768
0.512695	0.814819
0.512695	0.820923
0.524902	0.820923
0.506592	0.823975
0.512695	0.827026
0.506592	0.830078
0.506592	0.836182
0.500488	0.842285
0.494385	0.842285
0.494385	0.848389
0.482178	0.848389
0.476074	0.854492
0.463867	0.857544
0.45166	0.860596
0.421143	0.860596
0.415039	0.863648
0.390625	0.872803
0.372314	0.878906
0.372314	0.881958
0.354004	0.881958
0.323486	0.881958
0.323486	0.878906
0.311279	0.869751
0.311279	0.866699
0.317383	0.863648
0.32959	0.857544
0.335693	0.854492
0.360107	0.842285
0.396729	0.839233
0.427246	0.836182
0.476074	0.83313
0.531006	0.83313
0.585938	0.827026
0.640869	0.830078
0.695801	0.827026
0.738525	0.830078
0.787354	0.83313
0.823975	0.836182
0.848389	0.839233
0.878906	0.836182
0.90332	0.836182
0.909424	0.842285
0.909424	0.836182
0.891113	0.845337
0.872803	0.854492
0.836182	0.854492
0.817871	0.854492
0.775147	0.857544
0.720215	0.854492
0.671387	0.857544
0.616455	0.857544
0.543213	0.854492
0.476074	0.857544
0.421143	0.848389
0.366211	0.854492
0.305176	0.848389
0.256348	0.848389
0.20752	0.854492
0.164795	0.854492
0.128174	0.845337
0.10376	0.848389
0.0732422	0.845337
0.0610352	0.845337
0.0488281	0.848389
0.0549316	0.848389
0.0488281	0.854492
0.0610352	0.854492
0.0671387	0.854492
0.0793457	0.854492
0.10376	0.860596
0.10376	0.860596
0.128174	0.857544
0.158691	0.863648
0.189209	0.860596
0.189209	0.863648
0.213623	0.866699
0.219727	0.866699
0.244141	0.866699
0.268555	0.869751
0.274658	0.866699
0.292969	0.869751
0.311279	0.869751
0.323486	0.872803
0.335693	0.869751
0.335693	0.872803
0.32959	0.869751
0.317383	0.872803
0.292969	0.869751
0.274658	0.875855
0.219727	0.878906
0.183105	0.875855
0.128174	0.872803
0.0793457	0.875855
0.0366211	0.872803
0	0.872803
-0.0427246	0.869751
-0.0610352	0.869751
-0.0915527	0.869751
-0.0976563	0.866699
-0.0854492	0.863648
-0.0854492	0.863648
-0.0671387	0.857544
-0.0427246	0.857544
-0.0244141	0.848389
0.012207	0.848389
0.0427246	0.845337
0.0793457	0.845337
0.128174	0.848389
0.183105	0.842285
0.219727	0.854492
0.268555	0.854492
0.317383	0.857544
0.335693	0.860596
0.390625	0.863648
0.415039	0.866699
0.439453	0.866699
0.45166	0.875855
0.476074	0.878906
0.494385	0.881958
0.500488	0.888062
0.512695	0.897217
0.524902	0.897217
0.531006	0.900269
0.524902	0.906372
0.531006	0.909424
0.512695	0.912476
0.512695	0.915527
0.512695	0.915527
0.500488	0.918579
0.500488	0.918579
0.482178	0.924683
0.469971	0.921631
0.463867	0.921631
0.45166	0.918579
0.427246	0.921631
0.421143	0.921631
0.402832	0.918579
0.390625	0.918579
0.372314	0.921631
0.366211	0.915527
0.341797	0.912476
0.335693	0.912476
0.317383	0.912476
0.305176	0.909424
0.305176	0.906372
0.292969	0.90332
0.292969	0.900269
0.292969	0.897217
0.286865	0.891113
0.280762	0.897217
0.274658	0.891113
0.292969	0.891113
0.286865	0.891113
0.286865	0.897217
0.286865	0.891113
0.299072	0.897217
0.311279	0.900269
0.317383	0.897217
0.323486	0.900269
0.32959	0.900269
0.341797	0.90332
0.366211	0.90332
0.372314	0.900269
0.396729	0.900269
0.408936	0.90332
0.415039	0.90332
0.445557	0.897217
0.445557	0.900269
0.439453	0.891113
0.415039	0.888062
0.396729	0.88501
0.372314	0.88501
0.354004	0.878906
0.323486	0.872803
0.299072	0.875855
0.280762	0.869751
0.250244	0.872803
0.250244	0.863648
0.250244	0.866699
0.244141	0.863648
0.238037	0.866699
0.256348	0.860596
0.256348	0.860596
0.256348	0.860596
0.274658	0.857544
0.299072	0.860596
0.311279	0.860596
0.341797	0.860596
0.378418	0.860596
0.415039	0.863648
0.45166	0.863648
0.494385	0.863648
0.537109	0.869751
0.567627	0.872803
0.610352	0.872803
0.653076	0.872803
0.665283	0.872803
0.708008	0.881958
0.732422	0.878906
0.744629	0.878906
0.756836	0.88501
0.76294	0.88501
0.750732	0.88501
0.744629	0.881958
0.720215	0.888062
0.689697	0.891113
0.646973	0.888062
0.598145	0.891113
0.549316	0.888062
0.500488	0.891113
0.445557	0.891113
0.390625	0.888062
0.323486	0.891113
0.268555	0.891113
0.213623	0.891113
0.164795	0.891113
0.12207	0.897217
0.0793457	0.891113
0.0427246	0.897217
0	0.888062
-0.0244141	0.897217
-0.0488281	0.888062
-0.0549316	0.897217
-0.0671387	0.888062
-0.0671387	0.900269
-0.0671387	0.897217
-0.0671387	0.900269
-0.0549316	0.891113
-0.0427246	0.900269
-0.0183105	0.891113
-0.00610352	0.891113
0.0244141	0.891113
0.0488281	0.897217
0.0610352	0.900269
0.0793457	0.897217
0.0976563	0.900269
0.10376	0.90332
0.115967	0.900269
0.12207	0.90332
0.134277	0.906372
0.140381	0.906372
0.158691	0.906372
0.183105	0.906372
0.201416	0.90332
0.22583	0.906372
0.244141	0.900269
0.286865	0.900269
0.311279	0.900269
0.354004	0.897217
0.366211	0.900269
0.390625	0.891113
0.415039	0.891113
0.427246	0.88501
0.457764	0.88501
0.469971	0.88501
0.488281	0.881958
0.494385	0.881958
0.500488	0.875855
0.506592	0.875855
0.506592	0.875855
0.494385	0.869751
0.488281	0.869751
0.482178	0.866699
0.463867	0.866699
0.439453	0.866699
0.408936	0.869751
0.396729	0.872803
0.378418	0.875855
0.341797	0.872803
0.317383	0.881958
0.311279	0.88501
0.286865	0.891113
0.268555	0.897217
0.244141	0.912476
0.231934	0.918579
0.219727	0.918579
0.219727	0.924683
0.213623	0.930786
0.20752	0.942993
0.195313	0.946045
0.195313	0.9552
0.189209	0.961304
0.195313	0.964356
0.20752	0.967407
0.213623	0.967407
0.213623	0.964356
0.20752	0.967407
0.219727	0.961304
0.219727	0.961304
0.219727	0.958252
0.231934	0.952148
0.238037	0.949097
0.22583	0.949097
0.238037	0.939941
0.238037	0.933838
0.244141	0.924683
0.238037	0.924683
0.231934	0.921631
0.231934	0.918579
0.231934	0.918579
0.22583	0.915527
0.231934	0.906372
0.219727	0.906372
0.213623	0.906372
0.20752	0.897217
0.213623	0.900269
0.20752	0.891113
0.20752	0.888062
0.20752	0.891113
0.195313	0.888062
0.20752	0.888062
0.201416	0.88501
0.201416	0.888062
0.213623	0.878906
0.20752	0.881958
0.20752	0.881958
0.20752	0.881958
0.213623	0.881958
0.213623	0.88501
0.20752	0.88501
0.213623	0.88501
0.22583	0.891113
0.231934	0.897217
0.22583	0.891113
0.244141	0.897217
0.250244	0.906372
0.256348	0.90332
0.250244	0.906372
0.250244	0.906372
0.250244	0.909424
0.268555	0.912476
0.256348	0.915527
0.268555	0.915527
0.268555	0.918579
0.268555	0.921631
0.250244	0.921631
0.250244	0.918579
0.256348	0.921631
0.256348	0.924683
0.256348	0.924683

## Sheet: Panel H
Control	Grik2b	unpaired t test
1.34108	1.69636	P value	0.0222
0.368935	3.17316	t, df	t=2.625, df=12
0.517287	1.40234
0.850184	1.67324
1.25104	2.31585
1.7501	1.24781
0.096061	1.1325

## Sheet: Panel I
Control	Grik2c
0.338745	0.274658
0.344849	0.271606
0.338745	0.271606
0.332642	0.271606
0.332642	0.274658
0.32959	0.27771
0.332642	0.274658
0.332642	0.274658
0.32959	0.27771
0.335693	0.280762
0.335693	0.280762
0.332642	0.274658
0.338745	0.280762
0.338745	0.280762
0.344849	0.27771
0.350952	0.280762
0.354004	0.283814
0.354004	0.280762
0.360107	0.280762
0.360107	0.283814
0.357056	0.283814
0.360107	0.283814
0.363159	0.286865
0.363159	0.283814
0.366211	0.286865
0.363159	0.280762
0.363159	0.274658
0.366211	0.27771
0.363159	0.280762
0.369263	0.280762
0.366211	0.27771
0.366211	0.27771
0.369263	0.280762
0.366211	0.283814
0.372314	0.27771
0.369263	0.286865
0.369263	0.286865
0.369263	0.283814
0.372314	0.289917
0.363159	0.289917
0.369263	0.292969
0.366211	0.292969
0.366211	0.292969
0.363159	0.292969
0.363159	0.299072
0.360107	0.299072
0.357056	0.299072
0.357056	0.299072
0.360107	0.299072
0.354004	0.305176
0.3479	0.305176
0.350952	0.308228
0.3479	0.311279
0.3479	0.308228
0.338745	0.314331
0.3479	0.311279
0.3479	0.308228
0.344849	0.308228
0.344849	0.308228
0.3479	0.314331
0.350952	0.311279
0.354004	0.311279
0.354004	0.311279
0.354004	0.314331
0.357056	0.311279
0.357056	0.314331
0.360107	0.317383
0.360107	0.317383
0.360107	0.314331
0.360107	0.320435
0.360107	0.320435
0.363159	0.317383
0.363159	0.320435
0.360107	0.314331
0.363159	0.317383
0.366211	0.320435
0.360107	0.314331
0.360107	0.311279
0.357056	0.314331
0.357056	0.314331
0.360107	0.314331
0.354004	0.311279
0.357056	0.314331
0.357056	0.308228
0.350952	0.296021
0.354004	0.296021
0.350952	0.299072
0.357056	0.292969
0.354004	0.292969
0.354004	0.296021
0.354004	0.289917
0.350952	0.292969
0.354004	0.292969
0.350952	0.292969
0.350952	0.289917
0.350952	0.292969
0.354004	0.289917
0.354004	0.292969
0.350952	0.292969
0.357056	0.289917
0.354004	0.296021
0.350952	0.292969
0.354004	0.299072
0.357056	0.292969
0.354004	0.299072
0.354004	0.305176
0.350952	0.296021
0.357056	0.299072
0.357056	0.299072
0.354004	0.305176
0.363159	0.305176
0.357056	0.305176
0.354004	0.299072
0.354004	0.296021
0.357056	0.299072
0.357056	0.299072
0.354004	0.311279
0.357056	0.305176
0.354004	0.299072
0.354004	0.305176
0.357056	0.305176
0.350952	0.299072
0.350952	0.299072
0.354004	0.299072
0.357056	0.296021
0.350952	0.296021
0.350952	0.305176
0.354004	0.299072
0.354004	0.299072
0.3479	0.299072
0.350952	0.296021
0.3479	0.299072
0.3479	0.299072
0.344849	0.299072
0.338745	0.299072
0.344849	0.299072
0.344849	0.305176
0.344849	0.305176
0.344849	0.299072
0.350952	0.311279
0.3479	0.308228
0.3479	0.311279
0.350952	0.299072
0.350952	0.305176
0.3479	0.311279
0.350952	0.311279
0.357056	0.311279
0.360107	0.317383
0.366211	0.314331
0.366211	0.314331
0.366211	0.314331
0.372314	0.317383
0.369263	0.317383
0.372314	0.317383
0.372314	0.323486
0.369263	0.320435
0.372314	0.323486
0.372314	0.32959
0.369263	0.32959
0.372314	0.332642
0.366211	0.335693
0.366211	0.338745
0.363159	0.338745
0.366211	0.338745
0.366211	0.338745
0.360107	0.338745
0.360107	0.344849
0.354004	0.335693
0.350952	0.344849
0.357056	0.338745
0.354004	0.335693
0.350952	0.335693
0.344849	0.335693
0.3479	0.335693
0.350952	0.332642
0.350952	0.32959
0.3479	0.332642
0.350952	0.332642
0.344849	0.332642
0.3479	0.326538
0.350952	0.323486
0.3479	0.32959
0.3479	0.317383
0.3479	0.317383
0.350952	0.320435
0.354004	0.320435
0.3479	0.311279
0.350952	0.314331
0.350952	0.314331
0.3479	0.317383
0.344849	0.314331
0.338745	0.314331
0.335693	0.317383
0.323486	0.317383
0.326538	0.314331
0.314331	0.320435
0.308228	0.320435
0.305176	0.323486
0.305176	0.323486
0.299072	0.326538
0.299072	0.32959
0.305176	0.32959
0.314331	0.332642
0.320435	0.32959
0.332642	0.332642
0.335693	0.335693
0.350952	0.335693
0.360107	0.332642
0.375366	0.332642
0.387573	0.32959
0.39978	0.326538
0.405884	0.326538
0.415039	0.323486
0.424194	0.320435
0.436401	0.314331
0.439453	0.308228
0.442505	0.311279
0.445557	0.305176
0.448608	0.299072
0.445557	0.296021
0.448608	0.305176
0.445557	0.289917
0.448608	0.292969
0.445557	0.292969
0.439453	0.289917
0.436401	0.292969
0.43335	0.292969
0.430298	0.292969
0.424194	0.299072
0.424194	0.299072
0.418091	0.305176
0.418091	0.311279
0.411987	0.317383
0.411987	0.314331
0.408936	0.317383
0.408936	0.323486
0.408936	0.32959
0.402832	0.332642
0.39978	0.332642
0.402832	0.338745
0.402832	0.335693
0.39978	0.3479
0.402832	0.3479
0.39978	0.354004
0.393677	0.354004
0.396729	0.350952
0.390625	0.354004
0.390625	0.357056
0.387573	0.357056
0.390625	0.3479
0.378418	0.350952
0.38147	0.3479
0.378418	0.3479
0.378418	0.338745
0.378418	0.344849
0.372314	0.338745
0.372314	0.335693
0.372314	0.326538
0.369263	0.326538
0.378418	0.323486
0.378418	0.323486
0.378418	0.323486
0.378418	0.317383
0.38147	0.317383
0.387573	0.317383
0.387573	0.314331
0.393677	0.314331
0.390625	0.311279
0.387573	0.314331
0.393677	0.311279
0.387573	0.314331
0.387573	0.314331
0.38147	0.308228
0.378418	0.305176
0.372314	0.299072
0.366211	0.289917
0.354004	0.283814
0.354004	0.27771
0.3479	0.271606
0.344849	0.253296
0.338745	0.253296
0.3479	0.250244
0.335693	0.241089
0.335693	0.238037
0.338745	0.231934
0.332642	0.241089
0.335693	0.244141
0.335693	0.244141
0.338745	0.247192
0.344849	0.253296
0.3479	0.262451
0.350952	0.271606
0.354004	0.27771
0.366211	0.289917
0.369263	0.296021
0.378418	0.305176
0.38147	0.311279
0.39978	0.326538
0.405884	0.32959
0.411987	0.344849
0.421143	0.350952
0.436401	0.357056
0.442505	0.357056
0.448608	0.363159
0.457764	0.366211
0.460815	0.369263
0.466919	0.369263
0.476074	0.372314
0.476074	0.378418
0.482178	0.375366
0.48523	0.378418
0.479126	0.378418
0.48523	0.38147
0.479126	0.375366
0.466919	0.378418
0.460815	0.378418
0.454712	0.38147
0.439453	0.38147
0.430298	0.378418
0.418091	0.38147
0.405884	0.387573
0.393677	0.38147
0.378418	0.38147
0.363159	0.378418
0.350952	0.390625
0.332642	0.378418
0.323486	0.375366
0.311279	0.378418
0.299072	0.378418
0.292969	0.375366
0.286865	0.372314
0.280762	0.366211
0.27771	0.369263
0.274658	0.369263
0.271606	0.366211
0.268555	0.366211
0.274658	0.363159
0.274658	0.357056
0.27771	0.360107
0.280762	0.363159
0.286865	0.363159
0.299072	0.363159
0.305176	0.360107
0.311279	0.363159
0.317383	0.372314
0.323486	0.369263
0.32959	0.369263
0.344849	0.369263
0.3479	0.369263
0.350952	0.372314
0.357056	0.372314
0.366211	0.369263
0.366211	0.372314
0.366211	0.366211
0.363159	0.360107
0.366211	0.354004
0.372314	0.3479
0.369263	0.338745
0.366211	0.335693
0.369263	0.32959
0.369263	0.32959
0.366211	0.323486
0.369263	0.317383
0.372314	0.320435
0.372314	0.311279
0.372314	0.308228
0.369263	0.308228
0.372314	0.305176
0.372314	0.296021
0.372314	0.299072
0.366211	0.299072
0.372314	0.299072
0.372314	0.292969
0.372314	0.296021
0.366211	0.299072
0.366211	0.299072
0.366211	0.308228
0.366211	0.308228
0.363159	0.311279
0.363159	0.314331
0.363159	0.320435
0.357056	0.323486
0.357056	0.335693
0.357056	0.338745
0.357056	0.350952
0.357056	0.357056
0.363159	0.363159
0.357056	0.378418
0.360107	0.390625
0.354004	0.39978
0.360107	0.408936
0.357056	0.424194
0.360107	0.43335
0.357056	0.436401
0.357056	0.445557
0.360107	0.448608
0.357056	0.454712
0.357056	0.45166
0.363159	0.45166
0.357056	0.45166
0.363159	0.445557
0.357056	0.436401
0.357056	0.43335
0.357056	0.421143
0.354004	0.415039
0.354004	0.396729
0.350952	0.387573
0.350952	0.375366
0.350952	0.363159
0.3479	0.350952
0.3479	0.338745
0.344849	0.323486
0.344849	0.320435
0.344849	-2.14539
0.344849	-1.91956
0.335693	-1.70288
0.338745	-1.51367
0.338745	-1.33057
0.335693	-1.17188
0.335693	-1.02234
0.332642	-0.88501
0.332642	-0.765991
0.335693	-0.65918
0.332642	-0.558472
0.335693	-0.460815
0.332642	-0.387573
0.332642	-0.308228
0.332642	-0.247192
0.326538	-0.186157
0.32959	-0.143433
0.326538	-0.0976563
0.32959	-0.0610352
0.32959	-0.0274658
0.335693	-0.00305176
0.335693	0.0152588
0.332642	0.0396729
0.338745	0.0518799
0.335693	0.0610352
0.344849	0.0671387
0.3479	0.0732422
0.338745	0.0732422
0.338745	0.0732422
0.344849	0.076294
0.344849	0.0701904
0.335693	0.0671387
0.335693	0.0701904
0.332642	0.0579834
0.332642	0.0579834
0.335693	0.0488281
0.338745	0.0366211
0.335693	0.0305176
0.335693	0.0274658
0.335693	0.00915527
0.332642	-0.00305176
0.335693	-0.012207
0.344849	-0.0213623
0.344849	-0.0305176
0.344849	-0.0518799
0.350952	-0.0549316
0.354004	-0.0671387
0.350952	-0.0793457
0.354004	-0.0915527
0.335693	-0.10376
0.268555	-0.112915
0.0915527	-0.119019
-0.265503	-0.128174
-0.85144	-0.134277
-1.72119	-0.143433
-2.91138	-0.146484
-4.42505	-0.158691
-6.25916	-0.161743
-8.37097	-0.161743
-10.6995	-0.170898
-13.1836	-0.17395
-15.744	-0.177002
-18.3044	-0.180054
-20.7794	-0.186157
-23.0988	-0.186157
-25.2014	-0.189209
-27.0233	-0.192261
-28.537	-0.195313
-29.6936	-0.198364
-30.4993	-0.198364
-30.9387	-0.201416
-31.0303	-0.204468
-30.78	-0.210571
-30.2185	-0.210571
-29.3854	-0.216675
-28.3051	-0.216675
-27.0233	-0.219727
-25.5737	-0.216675
-24.0082	-0.222778
-22.3541	-0.222778
-20.6543	-0.228882
-18.9362	-0.231934
-17.2272	-0.22583
-15.564	-0.234985
-13.9496	-0.238037
-12.4146	-0.234985
-10.9711	-0.238037
-9.62219	-0.244141
-8.37708	-0.244141
-7.23572	-0.241089
-6.20728	-0.247192
-5.28565	-0.253296
-4.46167	-0.253296
-3.73535	-0.253296
-3.10974	-0.253296
-2.55737	-0.247192
-2.09045	-0.253296
-1.68762	-0.253296
-1.34888	-0.253296
-1.06812	-0.253296
-0.830078	-0.253296
-0.637817	-0.247192
-0.482178	-0.253296
-0.354004	-0.253296
-0.259399	-0.247192
-0.180054	-0.244141
-0.119019	-0.244141
-0.076294	-0.244141
-0.0427246	-0.238037
-0.0152588	-0.241089
0.00610352	-0.241089
0.00915527	-0.238037
0.0244141	-0.234985
0.0305176	-0.231934
0.0335693	-0.234985
0.0305176	-0.234985
0.0366211	-0.238037
0.0427246	-0.234985
0.0427246	-0.234985
0.0396729	-0.231934
0.0396729	-0.231934
0.0396729	-0.231934
0.0427246	-0.231934
0.0427246	-0.234985
0.0488281	-0.231934
0.0427246	-0.238037
0.0427246	-0.238037
0.0396729	-0.234985
0.0427246	-0.241089
0.0427246	-0.238037
0.0427246	-0.244141
0.0396729	-0.244141
0.0488281	-0.241089
0.0427246	-0.247192
0.0427246	-0.247192
0.0427246	-0.247192
0.0427246	-0.247192
0.0488281	-0.253296
0.0427246	-0.253296
0.0427246	-0.247192
0.0488281	-0.247192
0.0488281	-0.247192
0.0427246	-0.247192
0.0488281	-0.241089
0.0518799	-0.241089
0.0488281	-0.238037
0.0488281	-0.234985
0.0518799	-0.231934
0.0488281	-0.231934
0.0518799	-0.228882
0.0488281	-0.22583
0.0518799	-0.22583
0.0488281	-0.22583
0.0518799	-0.22583
0.0579834	-0.222778
0.0549316	-0.222778
0.0579834	-0.222778
0.0549316	-0.22583
0.0549316	-0.22583
0.0579834	-0.22583
0.0518799	-0.22583
0.0518799	-0.22583
0.0518799	-0.231934
0.0549316	-0.234985
0.0579834	-0.238037
0.0579834	-0.238037
0.0579834	-0.238037
0.0579834	-0.244141
0.0549316	-0.244141
0.0610352	-0.247192
0.0640869	-0.247192
0.0610352	-0.256348
0.0579834	-0.253296
0.0640869	-0.259399
0.0640869	-0.259399
0.0640869	-0.259399
0.0701904	-0.256348
0.0701904	-0.259399
0.0732422	-0.259399
0.076294	-0.253296
0.0732422	-0.256348
0.076294	-0.262451
0.076294	-0.256348
0.0732422	-0.253296
0.0823975	-0.247192
0.076294	-0.244141
0.076294	-0.247192
0.076294	-0.244141
0.076294	-0.244141
0.0732422	-0.244141
0.076294	-0.241089
0.0701904	-0.238037
0.0701904	-0.234985
0.0701904	-0.234985
0.0640869	-0.234985
0.0671387	-0.231934
0.0640869	-0.231934
0.0640869	-0.231934
0.0640869	-0.228882
0.0610352	-0.234985
0.0610352	-0.22583
0.0640869	-0.231934
0.0610352	-0.222778
0.0579834	-0.228882
0.0610352	-0.222778
0.0610352	-0.219727
0.0610352	-0.210571
0.0610352	-0.204468
0.0640869	-0.201416
0.0610352	-0.198364
0.0671387	-0.186157
0.0640869	-0.180054
0.0701904	-0.170898
0.0671387	-0.158691
0.0701904	-0.158691
0.0701904	-0.152588
0.0793457	-0.15564
0.0793457	-0.149536
0.0823975	-0.149536
0.0823975	-0.146484
0.0915527	-0.15564
0.0915527	-0.161743
0.0946045	-0.170898
0.0946045	-0.180054
0.0946045	-0.183105
0.0976563	-0.192261
0.100708	-0.198364
0.10376	-0.210571
0.0976563	-0.216675
0.100708	-0.228882
0.10376	-0.231934
0.100708	-0.238037
0.100708	-0.241089
0.10376	-0.253296
0.10376	-0.259399
0.10376	-0.265503
0.10376	-0.268555
0.10376	-0.280762
0.10376	-0.27771
0.106812	-0.286865
0.112915	-0.283814
0.119019	-0.299072
0.128174	-0.299072
0.128174	-0.305176
0.140381	-0.302124
0.140381	-0.311279
0.143433	-0.308228
0.143433	-0.311279
0.140381	-0.314331
0.134277	-0.311279
0.128174	-0.311279
0.119019	-0.305176
0.106812	-0.305176
0.0976563	-0.305176
0.0915527	-0.302124
0.0732422	-0.305176
0.0671387	-0.299072
0.0549316	-0.299072
0.0427246	-0.289917
0.0366211	-0.286865
0.0335693	-0.283814
0.0274658	-0.283814
0.0244141	-0.280762
0.0183105	-0.27771
0.0183105	-0.274658
0.0183105	-0.274658
0.0183105	-0.271606
0.0152588	-0.271606
0.0152588	-0.274658
0.0183105	-0.265503
0.0183105	-0.271606
0.0213623	-0.274658
0.0244141	-0.274658
0.0244141	-0.274658
0.0244141	-0.274658
0.0244141	-0.27771
0.0305176	-0.27771
0.0274658	-0.280762
0.0305176	-0.283814
0.0305176	-0.280762
0.0335693	-0.283814
0.0335693	-0.280762
0.0366211	-0.27771
0.0335693	-0.274658
0.0335693	-0.268555
0.0427246	-0.265503
0.0396729	-0.253296
0.0427246	-0.256348
0.0488281	-0.244141
0.0549316	-0.241089
0.0549316	-0.234985
0.0549316	-0.231934
0.0610352	-0.22583
0.0640869	-0.22583
0.0701904	-0.216675
0.0671387	-0.216675
0.0701904	-0.210571
0.0701904	-0.204468
0.076294	-0.201416
0.076294	-0.198364
0.076294	-0.198364
0.0793457	-0.189209
0.0793457	-0.189209
0.076294	-0.189209
0.0793457	-0.192261
0.076294	-0.192261
0.0793457	-0.195313
0.076294	-0.198364
0.0793457	-0.198364
0.0701904	-0.204468
0.0732422	-0.210571
0.0701904	-0.216675
0.0640869	-0.222778
0.0671387	-0.228882
0.0671387	-0.238037
0.0671387	-0.247192
0.0640869	-0.256348
0.0701904	-0.265503
0.076294	-0.274658
0.0793457	-0.286865
0.0793457	-0.302124
0.0946045	-0.311279
0.100708	-0.317383
0.106812	-0.32959
0.109863	-0.332642
0.112915	-0.3479
0.119019	-0.350952
0.125122	-0.360107
0.12207	-0.357056
0.125122	-0.363159
0.128174	-0.354004
0.125122	-0.350952
0.128174	-0.3479
0.125122	-0.338745
0.125122	-0.323486
0.119019	-0.317383
0.12207	-0.308228
0.115967	-0.302124
0.109863	-0.283814
0.106812	-0.27771
0.100708	-0.265503
0.0946045	-0.253296
0.0823975	-0.241089
0.0793457	-0.234985
0.0701904	-0.231934
0.0640869	-0.216675
0.0518799	-0.216675
0.0396729	-0.204468
0.0274658	-0.195313
0.0244141	-0.195313
0.0183105	-0.192261
0.00915527	-0.189209
0.00610352	-0.192261
-0.00610352	-0.189209
-0.00915527	-0.186157
-0.012207	-0.183105
-0.012207	-0.186157
-0.012207	-0.192261
-0.00610352	-0.192261
-0.00610352	-0.195313
0	-0.195313
0.00610352	-0.195313
0.0183105	-0.198364
0.0274658	-0.204468
0.0335693	-0.198364
0.0488281	-0.204468
0.0640869	-0.204468
0.0732422	-0.210571
0.0823975	-0.210571
0.0946045	-0.210571
0.106812	-0.210571
0.119019	-0.210571
0.134277	-0.216675
0.143433	-0.210571
0.149536	-0.216675
0.161743	-0.222778
0.167847	-0.216675
0.170898	-0.216675
0.180054	-0.219727
0.186157	-0.222778
0.189209	-0.231934
0.189209	-0.231934
0.186157	-0.22583
0.186157	-0.228882
0.183105	-0.231934
0.180054	-0.231934
0.170898	-0.234985
0.167847	-0.238037
0.161743	-0.234985
0.15564	-0.234985
0.149536	-0.234985
0.140381	-0.238037
0.134277	-0.231934
0.125122	-0.231934
0.115967	-0.22583
0.115967	-0.22583
0.106812	-0.22583
0.100708	-0.22583
0.100708	-0.22583
0.10376	-0.222778
0.0946045	-0.219727
0.0976563	-0.222778
0.0976563	-0.22583
0.0946045	-0.219727
0.0946045	-0.219727
0.0946045	-0.22583
0.0976563	-0.22583
0.0976563	-0.22583
0.0976563	-0.22583
0.0976563	-0.22583
0.0976563	-0.231934
0.0976563	-0.228882
0.0946045	-0.22583
0.0976563	-0.228882
0.0976563	-0.234985
0.100708	-0.231934
0.0976563	-0.22583
0.0946045	-0.22583
0.0946045	-0.222778
0.0946045	-0.222778
0.0915527	-0.219727
0.0976563	-0.222778
0.0946045	-0.216675
0.0946045	-0.216675
0.100708	-0.216675
0.100708	-0.213623
0.10376	-0.210571
0.106812	-0.204468
0.112915	-0.213623
0.106812	-0.204468
0.109863	-0.210571
0.112915	-0.204468
0.112915	-0.210571
0.109863	-0.204468
0.119019	-0.204468
0.115967	-0.201416
0.112915	-0.210571
0.115967	-0.201416
0.115967	-0.201416
0.112915	-0.210571
0.119019	-0.201416
0.112915	-0.201416
0.119019	-0.198364
0.115967	-0.201416
0.119019	-0.201416
0.115967	-0.198364
0.115967	-0.198364
0.119019	-0.195313
0.125122	-0.201416
0.119019	-0.192261
0.12207	-0.192261
0.12207	-0.192261
0.128174	-0.189209
0.128174	-0.189209
0.134277	-0.192261
0.137329	-0.192261
0.134277	-0.192261
0.134277	-0.186157
0.137329	-0.192261
0.134277	-0.192261
0.134277	-0.192261
0.137329	-0.189209
0.134277	-0.198364
0.140381	-0.195313
0.134277	-0.195313
0.134277	-0.198364
0.134277	-0.198364
0.128174	-0.201416
0.134277	-0.201416
0.128174	-0.210571
0.128174	-0.213623
0.12207	-0.213623
0.137329	-0.213623
0.128174	-0.219727
0.125122	-0.219727
0.125122	-0.219727
0.125122	-0.222778
0.125122	-0.219727
0.125122	-0.22583
0.125122	-0.22583
0.119019	-0.219727
0.12207	-0.222778
0.115967	-0.216675
0.119019	-0.219727
0.119019	-0.216675
0.12207	-0.216675
0.115967	-0.210571
0.12207	-0.213623
0.125122	-0.204468
0.125122	-0.204468
0.12207	-0.201416
0.128174	-0.204468
0.137329	-0.201416
0.137329	-0.201416
0.134277	-0.201416
0.143433	-0.210571
0.134277	-0.204468
0.137329	-0.198364
0.128174	-0.201416
0.134277	-0.198364
0.128174	-0.198364
0.125122	-0.198364
0.125122	-0.201416
0.125122	-0.198364
0.119019	-0.192261
0.115967	-0.198364
0.112915	-0.192261
0.112915	-0.195313
0.106812	-0.189209
0.10376	-0.195313
0.100708	-0.192261
0.10376	-0.192261
0.106812	-0.195313
0.109863	-0.195313
0.10376	-0.189209
0.106812	-0.195313
0.106812	-0.192261
0.106812	-0.192261
0.115967	-0.192261
0.119019	-0.195313
0.119019	-0.195313
0.119019	-0.198364
0.12207	-0.198364
0.12207	-0.198364
0.128174	-0.201416
0.128174	-0.201416
0.134277	-0.198364
0.140381	-0.210571
0.134277	-0.201416
0.140381	-0.210571
0.134277	-0.204468
0.134277	-0.210571
0.137329	-0.204468
0.134277	-0.195313
0.128174	-0.198364
0.128174	-0.198364
0.128174	-0.195313
0.134277	-0.195313
0.128174	-0.192261
0.134277	-0.195313
0.134277	-0.195313
0.134277	-0.183105
0.137329	-0.189209
0.134277	-0.186157
0.143433	-0.186157
0.134277	-0.183105
0.143433	-0.186157
0.140381	-0.183105
0.137329	-0.180054
0.146484	-0.180054
0.146484	-0.177002
0.143433	-0.180054
0.146484	-0.180054
0.149536	-0.180054
0.146484	-0.177002
0.149536	-0.180054
0.149536	-0.177002
0.146484	-0.17395
0.146484	-0.183105
0.146484	-0.180054
0.143433	-0.177002
0.143433	-0.177002
0.143433	-0.180054
0.143433	-0.180054
0.143433	-0.183105
0.143433	-0.186157
0.143433	-0.186157
0.143433	-0.186157
0.140381	-0.189209
0.137329	-0.189209
0.140381	-0.189209
0.137329	-0.186157
0.134277	-0.195313
0.134277	-0.192261
0.134277	-0.195313
0.125122	-0.189209
0.128174	-0.195313
0.128174	-0.192261
0.125122	-0.192261
0.125122	-0.192261
0.125122	-0.186157
0.125122	-0.186157
0.128174	-0.189209
0.12207	-0.186157
0.12207	-0.183105
0.12207	-0.180054
0.12207	-0.180054
0.125122	-0.177002
0.12207	-0.180054
0.12207	-0.17395
0.125122	-0.17395
0.12207	-0.17395
0.125122	-0.17395
0.12207	-0.170898
0.12207	-0.17395
0.128174	-0.167847
0.128174	-0.170898
0.128174	-0.170898
0.125122	-0.17395
0.128174	-0.177002
0.128174	-0.17395
0.134277	-0.180054
0.137329	-0.180054
0.128174	-0.189209
0.128174	-0.186157
0.137329	-0.192261
0.140381	-0.189209
0.134277	-0.189209
0.137329	-0.195313
0.134277	-0.198364
0.134277	-0.201416
0.134277	-0.198364
0.140381	-0.198364
0.137329	-0.198364
0.143433	-0.201416
0.140381	-0.201416
0.143433	-0.201416
0.143433	-0.198364
0.143433	-0.195313
0.140381	-0.189209
0.140381	-0.189209
0.137329	-0.186157
0.143433	-0.186157
0.137329	-0.180054
0.143433	-0.17395
0.137329	-0.177002
0.140381	-0.167847
0.137329	-0.17395
0.140381	-0.167847
0.134277	-0.161743
0.134277	-0.161743
0.128174	-0.158691
0.134277	-0.158691
0.125122	-0.158691
0.128174	-0.15564
0.12207	-0.15564
0.119019	-0.15564
0.12207	-0.15564
0.119019	-0.158691
0.12207	-0.158691
0.12207	-0.167847
0.115967	-0.167847
0.12207	-0.17395
0.12207	-0.180054
0.119019	-0.180054
0.12207	-0.17395
0.12207	-0.180054
0.12207	-0.186157
0.125122	-0.186157
0.134277	-0.189209
0.134277	-0.189209
0.137329	-0.189209
0.137329	-0.189209
0.143433	-0.192261
0.137329	-0.189209
0.146484	-0.192261
0.146484	-0.195313
0.146484	-0.189209
0.146484	-0.192261
0.149536	-0.195313
0.152588	-0.192261
0.146484	-0.195313
0.149536	-0.201416
0.149536	-0.204468
0.149536	-0.204468
0.149536	-0.216675
0.146484	-0.22583
0.146484	-0.228882
0.143433	-0.238037
0.143433	-0.244141
0.143433	-0.244141
0.137329	-0.259399
0.143433	-0.256348
0.137329	-0.259399
0.140381	-0.262451
0.134277	-0.262451
0.134277	-0.256348
0.128174	-0.253296
0.128174	-0.241089
0.125122	-0.234985
0.125122	-0.228882
0.125122	-0.222778
0.125122	-0.210571
0.12207	-0.204468
0.12207	-0.192261
0.125122	-0.180054
0.115967	-0.177002
0.12207	-0.161743
0.12207	-0.15564
0.12207	-0.152588
0.12207	-0.149536
0.125122	-0.143433
0.12207	-0.140381
0.119019	-0.134277
0.119019	-0.131226
0.112915	-0.131226
0.112915	-0.128174
0.10376	-0.12207
0.100708	-0.12207
0.0976563	-0.119019
0.0915527	-0.119019
0.0854492	-0.119019
0.0823975	-0.115967
0.0823975	-0.112915
0.0823975	-0.112915
0.0854492	-0.112915
0.0946045	-0.115967
0.0976563	-0.112915
0.106812	-0.115967
0.112915	-0.112915
0.125122	-0.115967
0.134277	-0.112915
0.149536	-0.115967
0.158691	-0.112915
0.167847	-0.119019
0.180054	-0.119019
0.189209	-0.12207
0.192261	-0.131226
0.195313	-0.131226
0.20752	-0.134277
0.204468	-0.131226
0.213623	-0.134277
0.219727	-0.131226
0.222778	-0.137329
0.22583	-0.143433
0.228882	-0.143433
0.228882	-0.143433
0.22583	-0.143433
0.219727	-0.143433
0.22583	-0.140381
0.222778	-0.143433
0.219727	-0.140381
0.210571	-0.137329
0.20752	-0.137329
0.204468	-0.137329
0.20752	-0.134277
0.20752	-0.128174
0.204468	-0.128174
0.204468	-0.131226
0.201416	-0.131226
0.195313	-0.134277
0.195313	-0.137329
0.195313	-0.143433
0.195313	-0.152588
0.192261	-0.152588
0.189209	-0.161743
0.186157	-0.170898
0.180054	-0.170898
0.183105	-0.180054
0.183105	-0.183105
0.170898	-0.189209
0.167847	-0.189209
0.167847	-0.198364
0.161743	-0.201416
0.161743	-0.204468
0.15564	-0.204468
0.15564	-0.216675
0.152588	-0.216675
0.149536	-0.219727
0.149536	-0.222778
0.146484	-0.222778
0.146484	-0.22583
0.140381	-0.222778
0.143433	-0.222778
0.149536	-0.222778
0.143433	-0.216675
0.149536	-0.213623
0.152588	-0.204468
0.152588	-0.201416
0.152588	-0.195313
0.152588	-0.189209
0.158691	-0.180054
0.158691	-0.170898
0.161743	-0.158691
0.164795	-0.149536
0.161743	-0.137329
0.158691	-0.131226
0.158691	-0.119019
0.15564	-0.100708
0.149536	-0.0946045
0.149536	-0.088501
0.143433	-0.0701904
0.137329	-0.0640869
0.137329	-0.0579834
0.128174	-0.0549316
0.125122	-0.0518799
0.125122	-0.0488281
0.12207	-0.0457764
0.119019	-0.0518799
0.119019	-0.0518799
0.112915	-0.0579834
0.115967	-0.0671387
0.112915	-0.0793457
0.112915	-0.0915527
0.112915	-0.0976563
0.112915	-0.106812
0.119019	-0.119019
0.12207	-0.134277
0.128174	-0.143433
0.137329	-0.149536
0.146484	-0.161743
0.149536	-0.170898
0.161743	-0.183105
0.167847	-0.186157
0.183105	-0.192261
0.192261	-0.201416
0.204468	-0.210571
0.219727	-0.213623
0.22583	-0.213623
0.234985	-0.216675
0.247192	-0.219727
0.247192	-0.222778
0.253296	-0.222778
0.265503	-0.222778
0.262451	-0.222778
0.262451	-0.222778
0.265503	-0.219727
0.265503	-0.219727
0.253296	-0.219727
0.253296	-0.213623
0.238037	-0.216675
0.231934	-0.210571
0.22583	-0.204468
0.210571	-0.210571
0.20752	-0.204468
0.189209	-0.198364
0.177002	-0.204468
0.164795	-0.201416
0.152588	-0.201416
0.137329	-0.201416
0.125122	-0.195313
0.112915	-0.198364
0.10376	-0.198364
0.0946045	-0.198364
0.0854492	-0.195313
0.076294	-0.195313
0.0701904	-0.192261
0.0671387	-0.192261
0.0640869	-0.186157
0.0579834	-0.186157
0.0579834	-0.183105
0.0579834	-0.186157
0.0610352	-0.183105
0.0610352	-0.180054
0.0640869	-0.183105
0.0732422	-0.180054
0.076294	-0.183105
0.0915527	-0.183105
0.0946045	-0.183105
0.10376	-0.180054
0.106812	-0.180054
0.112915	-0.183105
0.119019	-0.161743
0.128174	-0.131226
0.128174	-0.0335693
0.134277	0.140381
0.140381	0.424194
0.137329	0.854492
0.140381	1.46179
0.146484	2.2644
0.143433	3.26538
0.143433	4.48303
0.143433	5.89294
0.146484	7.48596
0.143433	9.21936
0.146484	11.0748
0.146484	13.0157
0.143433	14.9811
0.149536	16.9525
0.149536	18.8599
0.149536	20.697
0.15564	22.406
0.149536	0.0396729
0.15564	0.0274658
0.15564	0.0213623
0.161743	0.0183105
0.164795	0.00915527
0.161743	0.00915527
0.161743	0.0152588
0.158691	0.0152588
0.15564	0.0183105
0.15564	0.0213623
0.152588	0.0244141
0.149536	0.0396729
0.146484	0.0427246
0.140381	0.0488281
0.143433	0.0579834
0.140381	0.0640869
0.137329	0.076294
0.137329	0.0823975
0.125122	0.0915527
0.128174	0.100708
0.125122	0.109863
0.125122	0.119019
0.125122	0.128174
0.128174	0.137329
0.134277	0.146484
0.137329	0.15564
0.134277	0.161743
0.134277	0.177002
0.137329	0.180054
0.137329	0.192261
0.137329	0.198364
0.143433	0.204468
0.143433	0.213623
0.143433	0.22583
0.143433	0.22583
0.143433	0.234985
0.143433	0.234985
0.143433	0.250244
0.140381	0.250244
0.143433	0.262451
0.137329	0.262451
0.134277	0.265503
0.137329	0.271606
0.134277	0.274658
0.137329	0.27771
0.137329	0.283814
0.134277	0.283814
0.134277	0.283814
0.134277	0.289917
0.125122	0.286865
0.128174	0.289917
0.125122	0.289917
0.125122	0.299072
0.125122	0.292969
0.12207	0.292969
0.12207	0.296021
0.115967	0.299072
0.12207	0.296021
0.115967	0.289917
0.119019	0.292969
0.115967	0.289917
0.112915	0.289917
0.109863	0.289917
0.112915	0.292969
0.112915	0.289917
0.109863	0.286865
0.115967	0.289917
0.115967	0.286865
0.119019	0.289917
0.115967	0.289917
0.119019	0.286865
0.119019	0.296021
0.115967	0.292969
0.115967	0.289917
0.12207	0.292969
0.119019	0.296021
0.115967	0.299072
0.119019	0.292969
0.119019	0.299072
0.109863	0.296021
0.112915	0.299072
0.112915	0.299072
0.112915	0.308228
0.109863	0.308228
0.109863	0.308228
0.119019	0.305176
0.115967	0.308228
0.115967	0.314331
0.112915	0.311279
0.12207	0.311279
0.119019	0.317383
0.128174	0.314331
0.128174	0.314331
0.137329	0.314331
0.146484	0.317383
0.195313	0.311279
0.320435	0.314331
0.585938	0.314331
1.07117	0.311279
1.8158	0.308228
2.86865	0.314331
4.245	0.308228
5.94482	0.308228
7.94373	0.305176
10.1807	0.308228
12.6099	0.305176
15.1459	0.299072
17.7185	0.299072
20.2362	0.299072
22.6288	0.296021
24.8291	0.296021
26.7731	0.299072
28.418	0.292969
29.7333	0.292969
30.6854	0.292969
31.2775	0.292969
31.5125	0.296021
31.3995	0.299072
30.9631	0.299072
30.2399	0.299072
29.2572	0.299072
28.0457	0.305176
26.6693	0.305176
25.1465	0.308228
23.5168	0.305176
21.8323	0.311279
20.1141	0.314331
18.399	0.314331
16.7114	0.314331
15.0757	0.314331
13.5132	0.314331
12.0239	0.311279
10.6384	0.314331
9.35059	0.314331
8.17261	0.311279
7.09839	0.311279
6.13098	0.305176
5.26428	0.308228
4.50745	0.299072
3.83911	0.296021
3.25012	0.305176
2.75269	0.299072
2.32544	0.292969
1.96838	0.296021
1.66321	0.299072
1.41296	0.286865
1.20239	0.286865
1.03455	0.286865
0.897217	0.283814
0.790405	0.289917
0.698853	0.283814
0.631714	0.283814
0.585938	0.286865
0.546265	0.283814
0.506592	0.286865
0.494385	0.283814
0.473022	0.286865
0.460815	0.283814
0.457764	0.286865
0.448608	0.289917
0.442505	0.289917
0.442505	0.299072
0.439453	0.292969
0.436401	0.296021
0.439453	0.299072
0.436401	0.299072
0.439453	0.305176
0.439453	0.299072
0.442505	0.308228
0.439453	0.308228
0.436401	0.308228
0.436401	0.308228
0.439453	0.311279
0.439453	0.311279
0.439453	0.311279
0.439453	0.314331
0.442505	0.311279
0.439453	0.314331
0.442505	0.314331
0.439453	0.311279
0.436401	0.314331
0.436401	0.314331
0.442505	0.320435
0.439453	0.323486
0.439453	0.32959
0.439453	0.338745
0.436401	0.344849
0.442505	0.3479
0.43335	0.357056
0.439453	0.366211
0.436401	0.369263
0.43335	0.375366
0.436401	0.378418
0.43335	0.38147
0.436401	0.38147
0.436401	0.38147
0.43335	0.378418
0.430298	0.375366
0.43335	0.369263
0.430298	0.360107
0.424194	0.354004
0.424194	0.3479
0.430298	0.32959
0.424194	0.326538
0.424194	0.314331
0.421143	0.308228
0.421143	0.292969
0.418091	0.283814
0.415039	0.280762
0.411987	0.271606
0.411987	0.265503
0.411987	0.253296
0.405884	0.253296
0.411987	0.247192
0.408936	0.247192
0.405884	0.238037
0.405884	0.238037
0.408936	0.238037
0.411987	0.234985
0.408936	0.228882
0.415039	0.231934
0.418091	0.231934
0.415039	0.228882
0.418091	0.231934
0.418091	0.22583
0.415039	0.22583
0.418091	0.228882
0.421143	0.231934
0.415039	0.234985
0.418091	0.234985
0.415039	0.231934
0.411987	0.231934
0.415039	0.234985
0.405884	0.238037
0.408936	0.238037
0.408936	0.241089
0.402832	0.244141
0.396729	0.241089
0.396729	0.250244
0.393677	0.247192
0.390625	0.250244
0.387573	0.256348
0.38147	0.253296
0.38147	0.256348
0.378418	0.256348
0.375366	0.265503
0.378418	0.262451
0.375366	0.262451
0.369263	0.256348
0.372314	0.262451
0.369263	0.256348
0.372314	0.253296
0.378418	0.253296
0.372314	0.250244
0.375366	0.250244
0.378418	0.256348
0.378418	0.247192
0.378418	0.250244
0.38147	0.247192
0.378418	0.250244
0.38147	0.262451
0.378418	0.262451
0.387573	0.268555
0.387573	0.271606
0.387573	0.27771
0.38147	0.283814
0.38147	0.283814
0.38147	0.289917
0.38147	0.296021
0.38147	0.299072
0.38147	0.305176
0.390625	0.311279
0.390625	0.311279
0.38147	0.314331
0.390625	0.320435
0.387573	0.314331
0.387573	0.326538
0.38147	0.320435
0.387573	0.323486
0.387573	0.323486
0.38147	0.320435
0.387573	0.320435
0.387573	0.320435
0.387573	0.314331
0.387573	0.311279
0.396729	0.305176
0.39978	0.292969
0.402832	0.296021
0.411987	0.286865
0.415039	0.280762
0.424194	0.274658
0.424194	0.265503
0.421143	0.262451
0.424194	0.247192
0.418091	0.234985
0.418091	0.228882
0.405884	0.222778
0.396729	0.210571
0.387573	0.195313
0.38147	0.192261
0.369263	0.180054
0.360107	0.170898
0.344849	0.164795
0.32959	0.167847
0.320435	0.164795
0.314331	0.167847
0.308228	0.167847
0.299072	0.170898
0.286865	0.177002
0.283814	0.189209
0.27771	0.195313
0.27771	0.204468
0.274658	0.219727
0.268555	0.231934
0.27771	0.238037
0.274658	0.250244
0.271606	0.265503
0.274658	0.280762
0.27771	0.289917
0.27771	0.292969
0.283814	0.308228
0.289917	0.314331
0.289917	0.323486
0.296021	0.332642
0.292969	0.335693
0.299072	0.344849
0.299072	0.344849
0.305176	0.3479
0.305176	0.354004
0.311279	0.354004
0.308228	0.350952
0.311279	0.344849
0.314331	0.3479
0.314331	0.338745
0.317383	0.344849
0.314331	0.332642
0.326538	0.326538
0.323486	0.32959
0.323486	0.323486
0.32959	0.323486
0.32959	0.317383
0.332642	0.317383
0.32959	0.314331
0.344849	0.311279
0.335693	0.311279
0.344849	0.305176
0.338745	0.308228
0.338745	0.308228
0.344849	0.311279
0.344849	0.308228
0.335693	0.305176
0.335693	0.299072
0.335693	0.299072
0.332642	0.296021
0.326538	0.296021
0.326538	0.296021
0.320435	0.289917
0.317383	0.286865
0.314331	0.289917
0.314331	0.289917
0.314331	0.280762
0.311279	0.280762
0.314331	0.280762
0.314331	0.27771
0.320435	0.280762
0.326538	0.280762
0.32959	0.280762
0.338745	0.280762
0.338745	0.280762
0.350952	0.27771
0.354004	0.280762
0.357056	0.280762
0.363159	0.280762
0.363159	0.280762
0.366211	0.283814
0.372314	0.286865
0.375366	0.283814
0.375366	0.286865
0.375366	0.292969
0.375366	0.292969
0.372314	0.296021
0.375366	0.296021
0.369263	0.296021
0.366211	0.296021
0.363159	0.289917
0.357056	0.292969
0.354004	0.292969
0.3479	0.292969
0.332642	0.286865
0.326538	0.289917
0.317383	0.289917
0.311279	0.289917
0.299072	0.286865
0.289917	0.283814
0.280762	0.283814
0.271606	0.283814
0.265503	0.283814
0.250244	0.280762
0.247192	0.283814
0.241089	0.283814
0.234985	0.280762
0.231934	0.286865
0.228882	0.283814
0.231934	0.280762
0.228882	0.289917
0.234985	0.286865
0.238037	0.286865
0.247192	0.296021
0.250244	0.292969
0.265503	0.296021
0.274658	0.296021
0.286865	0.299072
0.296021	0.292969
0.314331	0.292969
0.323486	0.296021
0.335693	0.305176
0.350952	0.299072
0.360107	0.296021
0.366211	0.296021
0.378418	0.296021
0.390625	0.299072
0.39978	0.292969
0.39978	0.299072
0.408936	0.296021
0.411987	0.296021
0.421143	0.299072
0.418091	0.305176
0.418091	0.299072
0.421143	0.305176
0.418091	0.299072
0.418091	0.308228
0.415039	0.308228
0.405884	0.308228
0.402832	0.314331
0.396729	0.314331
0.390625	0.314331
0.38147	0.308228
0.375366	0.317383
0.366211	0.314331
0.369263	0.317383
0.360107	0.314331
0.357056	0.311279
0.354004	0.311279
0.3479	0.314331
0.344849	0.314331
0.350952	0.311279
0.344849	0.305176
0.338745	0.308228
0.344849	0.308228
0.338745	0.299072
0.344849	0.292969
0.335693	0.296021
0.335693	0.292969
0.338745	0.292969
0.32959	0.289917
0.335693	0.289917
0.326538	0.283814
0.326538	0.289917
0.326538	0.286865
0.320435	0.289917
0.323486	0.289917
0.320435	0.286865
0.320435	0.292969
0.320435	0.292969
0.317383	0.296021
0.317383	0.292969
0.320435	0.292969
0.320435	0.292969
0.320435	0.292969
0.32959	0.296021
0.32959	0.296021
0.32959	0.299072
0.332642	0.296021
0.338745	0.305176
0.338745	0.299072
0.344849	0.299072
0.344849	0.305176
0.3479	0.296021
0.350952	0.299072
0.350952	0.299072
0.3479	0.299072
0.3479	0.292969
0.350952	0.299072
0.344849	0.296021
0.3479	0.299072
0.344849	0.299072
0.335693	0.296021
0.344849	0.296021
0.3479	0.296021
0.344849	0.289917
0.338745	0.292969
0.344849	0.292969
0.344849	0.292969
0.344849	0.292969
0.344849	0.296021
0.350952	0.296021
0.3479	0.296021
0.350952	0.299072
0.354004	0.292969
0.350952	0.299072
0.357056	0.299072
0.360107	0.296021
0.354004	0.308228
0.357056	0.299072
0.357056	0.305176
0.360107	0.299072
0.360107	0.299072
0.360107	0.308228
0.360107	0.308228
0.357056	0.308228
0.360107	0.308228
0.360107	0.311279
0.360107	0.314331
0.360107	0.314331
0.363159	0.317383
0.363159	0.320435
0.360107	0.323486
0.363159	0.323486
0.360107	0.323486
0.363159	0.326538
0.363159	0.326538
0.360107	0.32959
0.363159	0.332642
0.360107	0.326538
0.360107	0.326538
0.363159	0.326538
0.360107	0.326538
0.357056	0.320435
0.350952	0.320435
0.354004	0.320435
0.354004	0.323486
0.350952	0.320435
0.354004	0.320435
0.354004	0.317383
0.357056	0.317383
0.357056	0.317383
0.354004	0.317383
0.357056	0.317383
0.357056	0.314331
0.354004	0.311279
0.354004	0.314331
0.357056	0.317383
0.354004	0.314331
0.3479	0.308228
0.350952	0.311279
0.3479	0.314331
0.344849	0.311279
0.344849	0.308228
0.344849	0.308228
0.344849	0.311279
0.335693	0.308228
0.332642	0.311279
0.332642	0.305176
0.326538	0.305176
0.332642	0.305176
0.32959	0.305176
0.32959	0.299072
0.332642	0.305176
0.332642	0.308228
0.32959	0.305176
0.335693	0.308228
0.332642	0.308228
0.332642	0.308228
0.335693	0.305176
0.338745	0.308228
0.3479	0.308228
0.357056	0.311279
0.350952	0.311279
0.350952	0.314331
0.3479	0.317383
0.357056	0.305176
0.357056	0.308228
0.354004	0.311279
0.357056	0.311279
0.357056	0.311279
0.357056	0.311279
0.357056	0.311279
0.360107	0.308228
0.357056	0.305176
0.360107	0.305176
0.360107
0.363159
0.363159
0.360107
0.366211
0.357056
0.363159
0.357056
0.357056
0.360107
0.363159
0.363159
0.357056
0.360107
0.360107
0.357056
0.357056
0.354004
0.354004
0.354004
0.354004
0.354004
0.360107
0.354004
0.357056
0.357056
0.363159
0.357056
0.357056
0.354004
0.360107
0.360107
0.363159
0.363159
0.360107
0.360107
0.357056
0.366211
0.366211
0.360107
0.360107
0.363159
0.363159
0.360107
0.363159
0.363159
0.366211
0.363159
0.360107
0.360107
0.360107
0.357056
0.363159
0.360107
0.357056
0.354004
0.354004
0.350952
0.344849
0.3479
0.354004
0.3479
0.3479
0.344849
0.3479
0.3479
0.3479
0.350952
0.350952
0.344849
0.3479
0.350952
0.354004
0.354004
0.354004
0.354004
0.354004
0.350952
0.354004
0.354004
0.354004
0.360107
0.354004
0.357056
0.360107
0.357056
0.360107
0.360107
0.360107
0.363159
0.363159
0.360107
0.360107
0.363159
0.360107
0.357056
0.360107
0.354004
0.354004
0.350952
0.350952
0.3479
0.3479
0.344849
0.335693
0.338745
0.335693
0.335693
0.335693
0.335693
0.335693
0.338745
0.3479
0.344849
0.3479
0.350952
0.354004
0.350952
0.363159
0.366211
0.366211
0.366211
0.366211
0.366211
0.369263
0.372314
0.372314
0.375366
0.369263
0.372314
0.375366
0.372314
0.372314
0.372314
[truncated: 49 more rows]

## Sheet: Panel J
Control	Grik2c	unpaired t test
0.074	0.4258	P value	0.0453
0.0989	0.452	t, df	t=2.369, df=8
0.1233	0.2469
0.1693	0.1543
0.0675	0.1083

## Sheet: Panel K
dsGFP	dsGluDH	dsGluSN	ANOVA table	SS	DF	MS	F (DFn, DFd)	P value
0.246794	0.131676	0.106938	Treatment (between columns)	0.1057	2	0.05284	F (2, 12) = 38.62	P<0.0001
0.234426	0.168781	0.091715	Residual (within columns)	0.01642	12	0.001368
0.259164	0.156412	0.083153	Total	0.1221	14
0.302928	0.164024	0.064125	Tukey's multiple comparisons test	Mean Diff.	95.00% CI of diff.	Below threshold?	Summary	Adjusted P Value
0.380943	0.155461	0.063173	dsGFP vs dsGluDH	0.1296	0.06717 to 0.1920	yes	***	0.0003
			dsGFP vs dsGluSN	0.203	0.1406 to 0.2654	yes	****	<0.0001
			dsGluDH vs dsGluSN	0.07345	0.01104 to 0.1359	yes	*

## Sheet: Panel L
dsGFP	dsGluDH	dsGluSN
0.614458	-0.25	0.285714
0.703704	-0.08772	0.423077
0.813953	0.493333	0.018182
0.520661	-0.48	-0.11111
-0.3986	-0.34783	0.022556
0.573333	0.925926	0.785714
0.886179	-0.23077	-0.07527
0.62069	-0.66102	0.155556
0.646018	0.641026	0.842105
0.409396	-0.65957	-0.33333

## Sheet: Panel M
	Control										ANOVA table	SS	DF	MS	F (DFn, DFd)	P value
dsGFP	32	40	20	29	100	32	7	22	20	44	Interaction	23760	2	11880	F (2, 54) = 14.11	P<0.0001
dsGluDH	20	31	19	37	31	1	16	49	7	39	Row Factor	33592	2	16796	F (2, 54) = 19.95	P<0.0001
dsGluSN	50	15	27	50	65	6	50	19	3	10	Column Factor	15328	1	15328	F (1, 54) = 18.20	P<0.0001
	Bacteria										Residual	45474	54	842.1
dsGFP	134	230	195	92	43	118	116	94	93	105	Tukey's multiple comparisons test	Mean Diff.	95.00% CI of diff.	Below threshold?	Summary	Adjusted P Value
dsGluDH	12	26	56	13	15	26	10	10	32	8
dsGluSN	90	37	28	40	68	50	43	26	35	5	dsGFP vs. dsGluDH	55.4	33.28 to 77.52	Yes	****	<0.0001
											dsGFP vs. dsGluSN	42.45	20.33 to 64.57	Yes	****	<0.0001
											dsGluDH vs. dsGluSN	-12.95	-35.07 to 9.166	No	ns	0.3424
