# Supplementary material for: Grik2b and Grik2c kainate receptors regulate oviposition in Bactrocera dorsalis
Source: PLoS Biol. 2026 Feb 2;24(2):e3003609. doi: 10.1371/journal.pbio.3003609 (PMC12875582; doi:10.1371/journal.pbio.3003609)
Supplement: S4 Data — (XLSX) [file pbio.3003609.s021.xlsx]

## Sheet: Panel G
An	He	Th	Ab	Ova	Ovi
0.130488	0.910417	1.97598	4.12543	0.105147	0.048013
0.114028	1.40784	1.14765	4.28093	0.130115	0.02856
0.121341	1.01729	2.30451	1.71228	0.171025	0.089109
0.092437	0.776256	1.84005	2.34424	0.013336	0.125506
ANOVA table	SS	DF	MS	F (DFn, DFd)	P value
Treatment (between columns)	30.32	5	6.063	F (5, 18) = 18.51	P<0.0001
Residual (within columns)	5.895	18	0.3275
Total	36.21	23
Tukey's multiple comparisons test	Mean Diff.	95.00% CI of diff.	Below threshold?	Summary	Adjusted P Value
An vs. He	-0.9134	-2.199 to 0.3726	No	ns	0.2611
An vs. Th	-1.702	-2.988 to -0.4165	Yes	**	0.006
An vs. Ab	-3.001	-4.287 to -1.715	Yes	****	<0.0001
An vs. Ova	0.009668	-1.276 to 1.296	No	ns	>0.9999
An vs. Ovi	0.04178	-1.244 to 1.328	No	ns	>0.9999
He vs. Th	-0.7891	-2.075 to 0.4969	No	ns	0.4061
He vs. Ab	-2.088	-3.374 to -0.8018	Yes	***	0.0008
He vs. Ova	0.923	-0.3630 to 2.209	No	ns	0.2515
He vs. Ovi	0.9552	-0.3309 to 2.241	No	ns	0.2217
Th vs. Ab	-1.299	-2.585 to -0.01266	Yes	*	0.047
Th vs. Ova	1.712	0.4261 to 2.998	Yes	**	0.0057
Th vs. Ovi	1.744	0.4582 to 3.030	Yes	**	0.0048
Ab vs. Ova	3.011	1.725 to 4.297	Yes	****	<0.0001
Ab vs. Ovi	3.043	1.757 to 4.329	Yes	****	<0.0001
Ova vs. Ovi	0.03211	-1.254 to 1.318	No	ns	>0.9999

## Sheet: Panel H
dsGFP	dsVglut
0.9995	0.208
0.9206	0.734
0.8108	0.5096
1.3404	0.6853
Unpaired t test
P value	0.0262
t, df	t=2.932, df=6

## Sheet: Panel I
dsGFP	dsVglut
0.549133	0.048889
0.746725	0.46114
0.887324	0.421053
0.362637	0.625
0.678571	-0.3311
-0.01754	-0.67421
-0.42446	0.288256
0.259259	0.791304
0.632653	0.472527
-0.20802	-0.2439
0.176101	0.071429
0.607843	-0.20149
0.666667
0.571429

## Sheet: Panel J
	Control														ANOVA table	SS (Type III)	DF	MS	F (DFn, DFd)	P value
dsGFP	39	29	4	58	36	87	198	10	27	241	131	10	4	45	Interaction	2970	1	2970	F (1, 48) = 0.7331	P=0.3961
dsVglut	107	52	44	15	199	185	100	12	72	51	91	161			Time	1278	1	1278	F (1, 48) = 0.3156	P=0.5769
															Column Factor	13575	1	13575	F (1, 48) = 3.351	P=0.0734
	Bacteria														Residual	194474	48	4052
dsGFP	134	200	67	124	188	84	80	17	120	158	187	41	20	165	Tukey's multiple comparisons test	Predicted (LS) mean diff.	95.00% CI of diff.	Below threshold?	Summary	Adjusted P Value
dsVglut	118	141	108	65	100	36	181	103	201	31	105	107
															dsGFP:Control vs. dsGFP:Bacteria	-47.57	-111.6 to 16.46	No	ns	0.2108
															dsGFP:Control vs. dsVglut:Control	-25.11	-91.75 to 41.53	No	ns	0.7486
															dsGFP:Control vs. dsVglut:Bacteria	-42.36	-109.0 to 24.28	No	ns	0.3393
															dsGFP:Bacteria vs. dsVglut:Control	22.46	-44.18 to 89.11	No	ns	0.8064
															dsGFP:Bacteria vs. dsVglut:Bacteria	5.214	-61.43 to 71.86	No	ns	0.9968
															dsVglut:Control vs. dsVglut:Bacteria	-17.25	-86.41 to 51.91	No	ns	0.9101

## Sheet: Panle L
dsGFP	dsVglut	dsGrik2b	dsGrik2c
45.062	24.217	26.096	21.655
39.195	21.04	18.051	16.378
39.328	22.238	12.055	19.415
36.057	25.447	9.464	18.862
ANOVA table	SS	DF	MS	F (DFn, DFd)	P value
Treatment (between columns)	1335	3	445	F (3, 12) = 23.04	P<0.0001
Residual (within columns)	231.7	12	19.31
Total	1567	15
Tukey's multiple comparisons test	Mean Diff.	95.00% CI of diff.	Below threshold?	Summary	Adjusted P Value
dsGFP vs. dsVglut	16.68	7.450 to 25.90	Yes	***	0.0008
dsGFP vs. dsGrik2b	23.49	14.27 to 32.72	Yes	****	<0.0001
dsGFP vs. dsGrik2c	20.83	11.61 to 30.06	Yes	***	0.0001
dsVglut vs. dsGrik2b	6.819	-2.406 to 16.04	No	ns	0.1799
dsVglut vs. dsGrik2c	4.158	-5.067 to 13.38	No	ns	0.558
dsGrik2b vs. dsGrik2c	-2.661	-11.89 to 6.564	No	ns	0.8267

## Sheet: Panle M
dsGFP	dsGrik2b	dsGrik2c
1	0.333333	-0.5
1	-0.73913	0.625
1	0	1
0.714286	-0.375	0
1	-1	1
0.666667	-1	-1
0.666667	1	-1
1	-1	-0.46154
	1

## Sheet: Panel N
	Control
dsGFP	0	0	0	10	0	10	10	0
dsGrik2b	40	200	180	110	60	10	0	180	0
dsGrik2c	30	30	0	70	0	10	10	190
	Bacteria
dsGFP	150	60	320	60	70	50	50	80
dsGrik2b	80	30	180	50	0	0	10	0	20
dsGrik2c	10	130	50	70	100	0	0	70
ANOVA table	SS (Type III)	DF	MS	F (DFn, DFd)	P value
Interaction	46049	2	23025	F (2, 44) = 5.411	P=0.0079
Row Factor	2153	2	1076	F (2, 44) = 0.2530	P=0.7776
Column Factor	6205	1	6205	F (1, 44) = 1.458	P=0.2336
Residual	187214	44	4255
Tukey's multiple comparisons test	Predicted (LS) mean diff.	95.00% CI of diff.	Below threshold?	Summary	Adjusted P Value
dsGFP vs. dsGrik2b	-9.514	-63.87 to 44.85	No	ns	0.9057
dsGFP vs. dsGrik2c	6.25	-49.69 to 62.19	No	ns	0.9604
dsGrik2b vs. dsGrik2c	15.76	-38.60 to 70.12	No	ns	0.7628

## Sheet: Panle O
dsGFP	dsGrik2b	dsGrik2c
0.345029	0.703704	0.555556
0.374046	1	0.869565
0.615385	1	1
0.283019	0.793103	1
0.622951	0.806452	1
0.360465	1	1
0.469027	1	0.9375
0.642857	1	1
0.589404	1	1
0.52	1	1
0.636364	1	0.897436
0.333333	0.655172	1
0.464968	0.660377	1
0.2	1	0.846154
0.375796	0.512195	0.869565

## Sheet: Panel P
	Control
dsGFP	56	41	25	57	23	55	30	20	31	36	24	59	42	64	49
dsGrik2b	8	0	0	3	3	0	0	0	0	0	0	5	9	0	10
dsGrik2c	10	3	0	0	0	0	1	0	0	0	2	0	0	3	3
	Bacteria
dsGFP	115	90	105	102	99	117	83	92	120	114	108	118	115	96	108
dsGrik2b	46	22	36	26	28	49	37	22	46	20	23	24	44	24	31
dsGrik2c	35	43	42	44	48	31	31	50	22	24	37	47	49	36	43
ANOVA table	SS	DF	MS	F (DFn, DFd)	P value
Interaction	5149	2	2574	F (2, 84) = 27.54	P<0.0001
Time	59461	2	29731	F (2, 84) = 318.0	P<0.0001
Column Factor	43121	1	43121	F (1, 84) = 461.2	P<0.0001
Residual	7854	84	93.5
Tukey's multiple comparisons test	Mean Diff.	95.00% CI of diff.	Below threshold?	Summary	Adjusted P Value
dsGFP vs. dsGrik2b	55.93	49.98 to 61.89	Yes	****	<0.0001
dsGFP vs. dsGrik2c	53	47.04 to 58.96	Yes	****	<0.0001
dsGrik2b vs. dsGrik2c	-2.933	-8.890 to 3.024	No	ns	0.4714
