# Supplementary material for: Grik2b and Grik2c kainate receptors regulate oviposition in Bactrocera dorsalis
Source: PLoS Biol. 2026 Feb 2;24(2):e3003609. doi: 10.1371/journal.pbio.3003609 (PMC12875582; doi:10.1371/journal.pbio.3003609)
Supplement: S5 Data — (XLSX) [file pbio.3003609.s022.xlsx]

## Sheet: Panel G
Ligand Concentration [M]	mean	error
0.001	945.028	0.208995
0.0005	944.831	0.092938
0.00025	944.962	0.302231
6.25e-05	944.725	0.079335
3.13e-05	944.409	0.079223
3.91e-06	944.23	0.183831
1.95e-06	944.226	0.433467
9.77e-07	944.206	0.203329
1.22e-07	944.261	0.054613
6.1e-08	944.04	0.089402

## Sheet: Panel H
Ligand Concentration [M]	mean	error
0.001	918.165	0.471756
0.0005	908.352	0.741399
0.00025	901.429	0.223885
0.000125	898.235	0.79195
6.25e-05	894.809	0.550447
3.13e-05	895.608	0.967641
1.56e-05	895.231	0.503699
7.81e-06	894.862	0.437807
3.91e-06	895.053	0.460413
1.95e-06	894.484	0.212798
9.77e-07	894.207	0.326208
4.88e-07	894.617	1.01279
2.44e-07	895.239	1.09723
1.22e-07	895.37	1.49538
6.1e-08	895.572	0.516801
3.05e-08	894.563	0.968382

## Sheet: Panel I
Time	7.8 μmol/l	15.6 μmol/l	31.2 μmol/l	62.4 μmol/l	124.8 μmol/l
-59.96	-0.0340278	-0.0553837	-0.0957031	-0.359375	-0.414063
-59.86	-0.0340278	-0.0553837	-0.0957031	-0.359375	-0.414063
-59.76	-0.0340278	-0.0553837	-0.0957031	-0.359375	-0.414063
-59.66	-0.0340278	-0.0553837	-0.0957031	-0.359375	-0.414063
-59.56	-0.0354167	-0.0576443	-0.0996094	-0.367188	-0.417969
-59.46	-0.0333333	-0.0542535	-0.09375	-0.347656	-0.435547
-59.36	-0.0319445	-0.051993	-0.0898439	-0.34375	-0.423828
-59.26	-0.0298611	-0.0486021	-0.0839844	-0.337891	-0.419922
-59.16	-0.0298611	-0.0486021	-0.0839844	-0.337891	-0.414063
-59.06	-0.0270834	-0.0440811	-0.0761721	-0.333985	-0.414063
-58.96	-0.0298611	-0.0486021	-0.0839844	-0.339844	-0.410156
-58.86	-0.0298611	-0.0486021	-0.0839844	-0.347656	-0.416016
-58.76	-0.03125	-0.0508626	-0.0878906	-0.339844	-0.416016
-58.66	-0.0291667	-0.0474718	-0.0820313	-0.337891	-0.416016
-58.56	-0.0270833	-0.044081	-0.0761719	-0.341797	-0.425781
-58.46	-0.0229167	-0.0372992	-0.0644531	-0.359375	-0.425781
-58.36	-0.0187502	-0.0305179	-0.0527349	-0.347657	-0.414063
-58.26	-0.01875	-0.0305176	-0.0527344	-0.347656	-0.402344
-58.16	-0.0173611	-0.028257	-0.0488281	-0.339844	-0.407227
-58.06	-0.0222222	-0.0361689	-0.0624998	-0.351562	-0.40625
-57.96	-0.0208334	-0.0339084	-0.0585938	-0.353516	-0.425781
-57.86	-0.0187501	-0.0305177	-0.0527346	-0.347656	-0.421875
-57.76	-0.0201389	-0.0327781	-0.0566406	-0.351563	-0.416016
-57.66	-0.0263889	-0.0429507	-0.0742188	-0.357422	-0.419922
-57.56	-0.0263889	-0.0429507	-0.0742188	-0.353516	-0.425781
-57.46	-0.0222222	-0.036169	-0.0625	-0.339844	-0.425781
-57.36	-0.0243055	-0.0395598	-0.0683593	-0.359375	-0.414063
-57.26	-0.0263889	-0.0429507	-0.0742188	-0.351563	-0.416016
-57.16	-0.0277778	-0.0452112	-0.078125	-0.357422	-0.427734
-57.06	-0.0284722	-0.0463415	-0.0800781	-0.353516	-0.4375
-56.96	-0.0263889	-0.0429507	-0.0742188	-0.320313	-0.439453
-56.86	-0.0263889	-0.0429507	-0.0742188	-0.326172	-0.433594
-56.76	-0.0305556	-0.0497324	-0.0859375	-0.318359	-0.433594
-56.66	-0.0263889	-0.0429507	-0.0742188	-0.318359	-0.433594
-56.56	-0.0319444	-0.0519928	-0.0898436	-0.322266	-0.445313
-56.46	-0.0326389	-0.0531232	-0.0917969	-0.316406	-0.4375
-56.36	-0.0263889	-0.0429507	-0.0742188	-0.316406	-0.455078
-56.26	-0.0277778	-0.0452112	-0.078125	-0.320313	-0.455078
-56.16	-0.021875	-0.0356038	-0.0615234	-0.326172	-0.455078
-56.06	-0.0208333	-0.0339083	-0.0585936	-0.330078	-0.450195
-55.96	-0.0215278	-0.0350387	-0.0605469	-0.355469	-0.431641
-55.86	-0.0184025	-0.029952	-0.0517571	-0.379882	-0.421875
-55.76	-0.0079861	-0.0129982	-0.0224609	-0.414063	-0.430664
-55.66	0.0152778	0.0248662	0.0429688	-0.453125	-0.165039
-55.56	-0.00937504	-0.0152589	-0.0263673	-0.429688	0.0712891
-55.46	-0.142014	-0.231142	-0.399414	-0.612305	-0.233398
-55.36	-0.168755	-0.274666	-0.474623	-0.606459	-0.373047
-55.26	-0.05	-0.0813802	-0.140625	-0.384766	-0.390625
-55.16	-0.0291621	-0.0474644	-0.0820185	-0.622058	-0.65918
-55.06	0.0163194	0.0265616	0.0458984	-0.194336	-0.756836
-54.96	-0.0236111	-0.0384296	-0.0664063	-0.239258	-0.356445
-54.86	-0.0173611	-0.028257	-0.0488281	-0.296875	-0.387695
-54.76	-0.0288192	-0.0469062	-0.081054	-0.307616	-0.414063
-54.66	-0.03125	-0.0508626	-0.0878906	-0.316406	-0.444336
-54.56	-0.0180556	-0.0293873	-0.0507813	-0.34375	-0.445313
-54.46	-0.0180556	-0.0293873	-0.0507813	-0.367188	-0.385742
-54.36	-0.0256944	-0.0418204	-0.0722656	-0.37207	-0.380859
-54.26	-0.0333331	-0.0542531	-0.0937493	-0.39746	-0.394531
-54.16	-0.0402777	-0.0655561	-0.113281	-0.420898	-0.417969
-54.06	-0.0395833	-0.0644259	-0.111328	-0.416992	-0.419922
-53.96	-0.0388889	-0.0632957	-0.109375	-0.402344	-0.416016
-53.86	-0.0395833	-0.0644259	-0.111328	-0.413086	-0.412109
-53.76	-0.0513884	-0.08364	-0.14453	-0.442381	-0.433594
-53.66	-0.0638887	-0.103986	-0.179687	-0.435546	-0.488281
-53.56	-0.0673611	-0.109637	-0.189453	-0.423828	-0.462891
-53.46	-0.0555556	-0.0904225	-0.15625	-0.154297	-0.517578
-53.36	0.00902777	0.0146936	0.0253906	-0.00684	-0.120117
-53.26	-0.14026	-0.228287	-0.39448	-0.33784	0.00977
-53.16	-0.127742	-0.207913	-0.359274	-0.310446	-0.733398
-53.06	0.253819	0.413117	0.713867	0.662109	-0.833984
-52.96	0.232292	0.378079	0.65332	0.333008	0.607422
-52.86	-0.0361113	-0.0587749	-0.101563	-0.485352	0.791992
-52.76	-0.0510478	-0.0830856	-0.143572	-0.476579	-0.455078
-52.66	-0.0795147	-0.129418	-0.223635	-0.46094	-0.563477
-52.56	-0.09375	-0.152588	-0.263672	-0.443359	-0.597656
-52.46	-0.0545138	-0.0887269	-0.15332	-0.40332	-0.762695
-52.36	-0.0611111	-0.0994647	-0.171875	-0.508789	-0.693359
-52.26	-0.0354112	-0.0576354	-0.0995939	-0.429672	-0.654297
-52.16	0.0104224	0.0169635	0.029313	-0.358382	-0.498047
-52.06	0.00416668	0.00678171	0.0117188	-0.482422	-0.307617
-51.96	0.0482638	0.0785544	0.135742	-0.451172	-0.30957
-51.86	0.00104	0.0017	0.00293	-0.404297	-0.282227
-51.76	-0.0604167	-0.0983345	-0.169922	-0.350586	-0.362305
-51.66	-0.181941	-0.296128	-0.511709	-0.389639	-0.438477
-51.56	-0.317361	-0.516538	-0.892578	-0.397461	-0.649414
-51.46	-0.154514	-0.251487	-0.43457	0.0722656	-0.777344
-51.36	0.0465276	0.0757286	0.130859	0.293945	-0.210938
-51.26	0.199996	0.325515	0.56249	0.191396	0.235352
-51.16	0.0788153	0.12828	0.221668	-0.269542	0.397461
-51.06	-0.0559029	-0.0909878	-0.157227	-0.28418	0.0136719
-50.96	-0.0690972	-0.112463	-0.194336	-0.306641	-0.28125
-50.86	-0.0628473	-0.102291	-0.176758	-0.347656	-0.378906
-50.76	-0.0472224	-0.0768594	-0.132813	-0.351563	-0.417969
-50.66	-0.0284724	-0.0463418	-0.0800787	-0.343751	-0.376953
-50.56	-0.025	-0.0406901	-0.0703125	-0.330078	-0.302734
-50.46	-0.0201389	-0.0327781	-0.0566406	-0.326172	-0.246094
-50.36	-0.0159722	-0.0259965	-0.0449219	-0.304688	-0.222656
-50.26	-0.0187498	-0.0305172	-0.0527338	-0.302734	-0.220703
-50.16	-0.0215274	-0.0350381	-0.0605459	-0.316405	-0.242188
-50.06	-0.0152778	-0.0248662	-0.0429688	-0.304688	-0.285156
-49.96	-0.0111111	-0.0180845	-0.03125	-0.297852	-0.261719
-49.86	0.00624999	0.0101725	0.0175781	-0.25	-0.279297
-49.76	0.0236106	0.0384286	0.0664047	-0.203127	-0.268555
-49.66	0.029861	0.0486019	0.0839841	-0.19336	-0.216797
-49.56	0.0284722	0.0463415	0.0800781	-0.179688	-0.201172
-49.46	0.0402777	0.0655561	0.113281	-0.148438	-0.199219
-49.36	0.0416668	0.0678171	0.117188	-0.160156	-0.189453
-49.26	0.0409721	0.0666863	0.115234	-0.173828	-0.203125
-49.16	0.0409721	0.0666863	0.115234	-0.175781	-0.208008
-49.06	0.0409721	0.0666863	0.115234	-0.1875	-0.214844
-48.96	0.0427083	0.0695122	0.120117	-0.19043	-0.21875
-48.86	0.0506944	0.0825104	0.142578	-0.15625	-0.227539
-48.76	0.0548612	0.0892922	0.154297	-0.177735	-0.214844
-48.66	0.0493056	0.08025	0.138672	-0.206054	-0.21875
-48.56	0.0548612	0.0892922	0.154297	-0.224609	-0.236328
-48.46	0.0503474	0.0819456	0.141602	-0.212891	-0.235352
-48.36	0.0402777	0.0655561	0.113281	-0.220703	-0.238281
-48.26	0.0531246	0.0864659	0.149413	-0.215822	-0.267578
-48.16	-0.0208302	-0.0339034	-0.058585	-0.50878	-0.258789
-48.06	-0.259028	-0.421595	-0.728516	-1.16309	-0.599609
-47.96	-0.403474	-0.656696	-1.13477	-1.61621	-1.30469
-47.86	-0.447918	-0.729034	-1.25977	-1.50488	-1.44629
-47.76	-0.492014	-0.800804	-1.38379	-0.982421	-0.827148
-47.66	-0.43125	-0.701904	-1.21289	-0.763669	-0.578125
-47.56	-0.157986	-0.257139	-0.444336	-0.219727	-0.450195
-47.46	0.18507	0.30122	0.520508	0.829102	0.0234375
-47.36	0.385764	0.62787	1.08496	1.83984	1.7207
-47.26	0.557291	0.907049	1.56738	2.17187	2.5752
-47.16	0.761806	1.23992	2.14258	1.07617	1.30859
-47.06	0.740277	1.20488	2.08203	0.0429688	0.206055
-46.96	0.334028	0.543665	0.939453	-0.0322266	-0.0390625
-46.86	0.0694446	0.113028	0.195313	-0.0976563	-0.160156
-46.76	0.0243055	0.0395598	0.0683593	-0.141602	-0.0996094
-46.66	0.0229166	0.0372991	0.0644529	-0.174805	-0.109375
-46.56	0.0295139	0.0480369	0.0830078	-0.170898	-0.0839844
-46.46	0.0201389	0.0327781	0.0566406	-0.146484	-0.0761719
-46.36	0.0229167	0.0372992	0.0644531	-0.15918	-0.0722656
-46.26	0.0229168	0.0372994	0.0644534	-0.175781	-0.0839844
-46.16	0.0156253	0.0254318	0.0439461	-0.190429	-0.0927734
-46.06	-0.00624999	-0.0101725	-0.0175781	-0.244141	-0.12207
-45.96	-0.0375001	-0.0610353	-0.105469	-0.342773	-0.228516
-45.86	-0.0583335	-0.0949439	-0.164063	-0.426758	-0.394531
-45.76	-0.124651	-0.202882	-0.35058	-0.681635	-0.515625
-45.66	-0.318744	-0.518789	-0.896467	-1.19334	-0.805664
-45.56	-0.457639	-0.744855	-1.28711	-1.50391	-1.0332
-45.46	-0.475001	-0.773113	-1.33594	-1.16406	-0.527344
-45.36	-0.273611	-0.44533	-0.769531	0.0957031	-0.0498047
-45.26	0.0687428	0.111886	0.193339	1.05857	0.817383
-45.16	0.35486	0.577571	0.998043	1.375	1.07813
-45.06	0.523957	0.852795	1.47363	0.649414	0.208984
-44.96	0.585764	0.953391	1.64746	-0.298828	-0.151367
-44.86	0.344792	0.561185	0.969727	-0.285156	-0.3125
-44.76	0.00486076	0.0079114	0.0136709	-0.277345	-0.40625
-44.66	-0.0357643	-0.0582101	-0.100587	-0.23047	-0.259766
-44.56	-0.0222222	-0.036169	-0.0625	-0.132813	-0.158203
-44.46	0.0392363	0.0638611	0.110352	-0.104492	-0.130859
-44.36	0.0586805	0.0955087	0.165039	-0.102539	-0.078125
-44.26	0.0725689	0.118113	0.2041	-0.0576184	-0.0576172
-44.16	0.0746528	0.121505	0.209961	-0.110352	-0.0322266
-44.06	0.0586805	0.0955087	0.165039	-0.237305	0.0107422
-43.96	-0.0687499	-0.111898	-0.193359	-0.620117	-0.223633
-43.86	-0.284722	-0.463415	-0.800781	-1.31055	-0.831055
-43.76	-0.357636	-0.582089	-1.00585	-1.33593	-1.14063
-43.66	-0.414581	-0.674774	-1.16601	-0.890624	-0.762695
-43.56	-0.37882	-0.616568	-1.06543	-0.608398	-0.462891
-43.46	-0.237153	-0.385991	-0.666992	-0.333008	-0.238281
-43.36	0.0489582	0.0796846	0.137695	0.473633	0.123047
-43.26	0.323602	0.526696	0.91013	1.73044	1.44434
-43.16	0.444444	0.72338	1.25	2.1084	2.1084
-43.06	0.669792	1.09016	1.88379	1.45215	0.916016
-42.96	0.798958	1.30039	2.24707	0.285156	0.0478516
-42.86	0.471182	0.766898	1.3252	0.0253906	-0.0410156
-42.76	0.115625	0.188191	0.325194	0.0244131	-0.0585938
-42.66	0.0538194	0.0875966	0.151367	-0.0849612	-0.125977
-42.56	0.0513888	0.0836406	0.144531	-0.107422	-0.0869141
-42.46	0.0659723	0.107377	0.185547	-0.107422	-0.0771484
-42.36	0.0718748	0.116984	0.202148	-0.143555	-0.0576172
-42.26	0.0822912	0.133937	0.231444	-0.204103	-0.0732422
-42.16	0.039237	0.0638623	0.110354	-0.293943	-0.157227
-42.06	-0.126042	-0.205146	-0.354492	-0.62793	-0.34082
-41.96	-0.336111	-0.547056	-0.945313	-1.13086	-0.768555
-41.86	-0.450347	-0.732986	-1.2666	-1.25195	-0.935547
-41.76	-0.43611	-0.709815	-1.22656	-0.678711	-0.456055
-41.66	-0.230908	-0.375828	-0.64943	0.333968	0.0800781
-41.56	0.160764	0.26166	0.452148	1.38379	0.706055
-41.46	0.445138	0.724508	1.25195	1.09961	0.780273
-41.36	0.572917	0.932483	1.61133	0.0605469	-0.105469
-41.26	0.556249	0.905353	1.56445	-0.237304	-0.267578
-41.16	0.29375	0.478108	0.826171	-0.269532	-0.361328
-41.06	0.0239583	0.0389947	0.0673828	-0.257813	-0.328125
-40.96	-0.0076389	-0.0124331	-0.0214844	-0.274414	-0.324219
-40.86	-0.00624999	-0.0101725	-0.0175781	-0.322266	-0.335938
-40.76	-0.033333	-0.054253	-0.0937492	-0.344726	-0.341797
-40.66	-0.053472	-0.0870313	-0.15039	-0.36328	-0.289063
-40.56	-0.070139	-0.114159	-0.197266	-0.379883	-0.229492
-40.46	-0.0694446	-0.113028	-0.195313	-0.351563	-0.224609
-40.36	-0.0624999	-0.101725	-0.175781	-0.336914	-0.212891
-40.26	-0.050694	-0.0825098	-0.142577	-0.323241	-0.207031
-40.16	-0.0329859	-0.053688	-0.0927728	-0.335937	-0.21875
-40.06	-0.0194444	-0.0316479	-0.0546875	-0.306641	-0.232422
-39.96	-0.0138889	-0.0226056	-0.0390625	-0.298828	-0.222656
-39.86	-0.0076389	-0.0124331	-0.0214844	-0.279297	-0.230469
-39.76	0.000347	0.000565	0.000977	-0.248047	-0.224609
-39.66	4.24e-08	6.9e-08	1.19e-07	-0.248047	-0.228516
-39.56	0.000694	0.00113	0.00195	-0.248047	-0.222656
-39.46	-0.000347	-0.000565	-0.000977	-0.240234	-0.222656
-39.36	-0.00278	-0.00452	-0.00781	-0.240234	-0.219727
-39.26	-0.00278	-0.00452	-0.00781	-0.240234	-0.22168
-39.16	-0.00139	-0.00226	-0.00391	-0.236328	-0.210938
-39.06	-0.00208	-0.00339	-0.00586	-0.226563	-0.216797
-38.96	-0.00347	-0.00565	-0.00977	-0.220703	-0.208984
-38.86	-0.00139	-0.00226	-0.00391	-0.216797	-0.201172
-38.76	-0.00694432	-0.0113026	-0.0195309	-0.220703	-0.203125
-38.66	-0.00729156	-0.0118678	-0.0205075	-0.234375	-0.21875
-38.56	-0.00486112	-0.00791198	-0.0136719	-0.246094	-0.228516
-38.46	-0.00833333	-0.0135634	-0.0234375	-0.244141	-0.226563
-38.36	-0.0125	-0.0203451	-0.0351563	-0.25	-0.230469
-38.26	-0.0152778	-0.0248662	-0.0429688	-0.246094	-0.232422
-38.16	-0.00763904	-0.0124333	-0.0214848	-0.240235	-0.238281
-38.06	-0.00694446	-0.0113028	-0.0195313	-0.240234	-0.226563
-37.96	-0.0104167	-0.0169542	-0.0292969	-0.240234	-0.238281
-37.86	-0.00555556	-0.00904225	-0.015625	-0.232422	-0.240234
-37.76	-0.00972224	-0.015824	-0.0273438	-0.235352	-0.226563
-37.66	-0.00833337	-0.0135634	-0.0234376	-0.224609	-0.226563
-37.56	-0.0076389	-0.0124331	-0.0214844	-0.230469	-0.222656
-37.46	-0.00555556	-0.00904225	-0.015625	-0.230469	-0.216797
-37.36	-0.00555556	-0.00904225	-0.015625	-0.226563	-0.216797
-37.26	-0.00555556	-0.00904225	-0.015625	-0.228516	-0.216797
-37.16	-0.0055557	-0.00904248	-0.0156254	-0.216797	-0.228516
-37.06	-0.00555556	-0.00904225	-0.015625	-0.228516	-0.205078
-36.96	-0.00972224	-0.015824	-0.0273438	-0.236328	-0.216797
-36.86	-0.00416668	-0.00678171	-0.0117188	-0.214844	-0.228516
-36.76	-0.00208	-0.00339	-0.00586	-0.208985	-0.216797
-36.66	-0.000695	-0.00113	-0.00195	-0.197266	-0.201172
-36.56	-0.00486112	-0.00791198	-0.0136719	-0.216797	-0.183594
-36.46	-0.00486112	-0.00791198	-0.0136719	-0.216797	-0.199219
-36.36	-0.00902777	-0.0146936	-0.0253906	-0.228516	-0.205078
-36.26	-0.00902777	-0.0146936	-0.0253906	-0.228516	-0.216797
-36.16	-0.00902777	-0.0146936	-0.0253906	-0.224609	-0.216797
-36.06	-0.0118055	-0.0192148	-0.0332031	-0.230469	-0.216797
-35.96	-0.00972224	-0.015824	-0.0273438	-0.222656	-0.224609
-35.86	-0.00972224	-0.015824	-0.0273438	-0.216797	-0.210938
-35.76	-0.00972228	-0.015824	-0.0273439	-0.212891	-0.216797
-35.66	-0.00972231	-0.0158241	-0.027344	-0.207031	-0.212891
-35.56	-0.00555556	-0.00904225	-0.015625	-0.195313	-0.207031
-35.46	-0.00833333	-0.0135634	-0.0234375	-0.195313	-0.195313
-35.36	-0.00833333	-0.0135634	-0.0234375	-0.207031	-0.195313
-35.26	-0.0069445	-0.0113029	-0.0195314	-0.203125	-0.191406
-35.16	-0.00486119	-0.00791209	-0.0136721	-0.197266	-0.185547
-35.06	-0.00624999	-0.0101725	-0.0175781	-0.205078	-0.185547
-34.96	-0.0125	-0.0203451	-0.0351563	-0.199219	-0.185547
-34.86	-0.00833333	-0.0135634	-0.0234375	-0.199219	-0.185547
-34.76	-0.00833333	-0.0135634	-0.0234375	-0.199219	-0.185547
-34.66	-0.00972231	-0.0158241	-0.027344	-0.191407	-0.185547
-34.56	-0.0125	-0.0203451	-0.0351563	-0.207031	-0.185547
-34.46	-0.00833333	-0.0135634	-0.0234375	-0.195313	-0.193359
-34.36	-0.00624999	-0.0101725	-0.0175781	-0.189453	-0.181641
-34.26	-0.00624999	-0.0101725	-0.0175781	-0.189453	-0.175781
-34.16	-0.00902777	-0.0146936	-0.0253906	-0.189453	-0.179688
-34.06	-0.0104167	-0.0169542	-0.0292969	-0.189453	-0.193359
-33.96	-0.0125	-0.0203451	-0.0351563	-0.189453	-0.1875
-33.86	-0.0125	-0.0203451	-0.0351563	-0.189453	-0.1875
-33.76	-0.0125002	-0.0203453	-0.0351567	-0.177735	-0.1875
-33.66	-0.0125	-0.0203451	-0.0351563	-0.177734	-0.175781
-33.56	-0.0107639	-0.0175193	-0.0302734	-0.18457	-0.175781
-33.46	-0.00694446	-0.0113028	-0.0195313	-0.177734	-0.170898
-33.36	-0.00659723	-0.0107377	-0.0185547	-0.182617	-0.164063
-33.26	-0.0090277	-0.0146935	-0.0253904	-0.189453	-0.168945
-33.16	-0.00729173	-0.0118681	-0.020508	-0.18457	-0.175781
-33.06	-0.00624999	-0.0101725	-0.0175781	-0.181641	-0.170898
-32.96	-0.00833333	-0.0135634	-0.0234375	-0.1875	-0.164063
-32.86	-0.00833333	-0.0135634	-0.0234375	-0.1875	-0.164063
-32.76	-0.0111111	-0.0180845	-0.03125	-0.195313	-0.171875
-32.66	-0.00972228	-0.015824	-0.0273439	-0.191406	-0.183594
-32.56	-0.0118055	-0.0192148	-0.0332031	-0.185547	-0.179688
-32.46	-0.0173611	-0.028257	-0.0488281	-0.197266	-0.173828
-32.36	-0.0180556	-0.0293873	-0.0507813	-0.193359	-0.189453
-32.26	-0.0118058	-0.0192152	-0.0332038	-0.175782	-0.191406
-32.16	-0.0118055	-0.0192148	-0.0332031	-0.175781	-0.173828
-32.06	-0.0118055	-0.0192148	-0.0332031	-0.179688	-0.173828
-31.96	-0.0118055	-0.0192148	-0.0332031	-0.197266	-0.185547
-31.86	-0.0104167	-0.0169542	-0.0292969	-0.193359	-0.189453
-31.76	-0.00972228	-0.015824	-0.0273439	-0.1875	-0.191406
-31.66	-0.0118055	-0.0192148	-0.0332031	-0.191406	-0.185547
-31.56	-0.0104167	-0.0169542	-0.0292969	-0.193359	-0.185547
-31.46	-0.00833333	-0.0135634	-0.0234375	-0.1875	-0.181641
-31.36	-0.0125	-0.0203451	-0.0351563	-0.1875	-0.175781
-31.26	-0.0100694	-0.0163891	-0.0283203	-0.191406	-0.175781
-31.16	-0.0111111	-0.0180845	-0.03125	-0.193359	-0.183594
-31.06	-0.00902788	-0.0146938	-0.0253909	-0.1875	-0.179688
-30.96	-0.0104167	-0.0169542	-0.0292969	-0.1875	-0.173828
-30.86	-0.0125	-0.0203451	-0.0351563	-0.1875	-0.173828
-30.76	-0.0152778	-0.0248662	-0.0429688	-0.183594	-0.173828
-30.66	-0.0131945	-0.0214753	-0.0371094	-0.182617	-0.173828
-30.56	-0.0131945	-0.0214753	-0.0371094	-0.189453	-0.173828
-30.46	-0.0118055	-0.0192148	-0.0332031	-0.181641	-0.173828
-30.36	-0.0138889	-0.0226056	-0.0390625	-0.181641	-0.177734
-30.26	-0.00833333	-0.0135634	-0.0234375	-0.177734	-0.177734
-30.16	-0.0104167	-0.0169542	-0.0292969	-0.175781	-0.173828
-30.06	-0.0104167	-0.0169542	-0.0292969	-0.181641	-0.167969
-29.96	-0.0076389	-0.0124331	-0.0214844	-0.177734	-0.164063
-29.86	-0.00972224	-0.015824	-0.0273438	-0.177734	-0.146484
-29.76	-0.00972224	-0.015824	-0.0273438	-0.177734	-0.146484
-29.66	-0.00972224	-0.015824	-0.0273438	-0.177734	-0.146484
-29.56	-0.00972224	-0.015824	-0.0273438	-0.189453	-0.150391
-29.46	-0.0121528	-0.0197799	-0.0341797	-0.188477	-0.15625
-29.36	-0.0118057	-0.0192149	-0.0332034	-0.1875	-0.151367
-29.26	-0.00902777	-0.0146936	-0.0253906	-0.179688	-0.15625
-29.16	-0.0104167	-0.0169542	-0.0292969	-0.191406	-0.154297
-29.06	-0.0125	-0.0203451	-0.0351563	-0.197266	-0.162109
-28.96	-0.0125	-0.0203451	-0.0351563	-0.197266	-0.162109
-28.86	-0.0125	-0.0203451	-0.0351563	-0.197266	-0.162109
-28.76	-0.0152778	-0.0248662	-0.0429688	-0.197266	-0.162109
-28.66	-0.0152778	-0.0248662	-0.0429688	-0.201172	-0.162109
-28.56	-0.013889	-0.0226058	-0.0390628	-0.199219	-0.162109
-28.46	-0.0159722	-0.0259965	-0.0449219	-0.199219	-0.154297
-28.36	-0.0159722	-0.0259965	-0.0449219	-0.199219	-0.15918
-28.26	-0.0173611	-0.028257	-0.0488281	-0.207031	-0.166016
-28.16	-0.0180556	-0.0293873	-0.0507813	-0.203125	-0.161133
-28.06	-0.0159723	-0.0259966	-0.0449221	-0.212891	-0.155273
-27.96	-0.0177083	-0.0288222	-0.0498047	-0.21875	-0.15625
-27.86	-0.0201389	-0.0327781	-0.0566406	-0.21875	-0.15625
-27.76	-0.0159722	-0.0259965	-0.0449219	-0.207031	-0.15625
-27.66	-0.0131945	-0.0214753	-0.0371094	-0.195313	-0.144531
-27.56	-0.0131945	-0.0214753	-0.0371094	-0.207031	-0.148438
-27.46	-0.0118055	-0.0192148	-0.0332031	-0.203125	-0.154297
-27.36	-0.0111112	-0.0180846	-0.0312502	-0.201172	-0.150391
-27.26	-0.0131945	-0.0214753	-0.0371094	-0.207031	-0.144531
-27.16	-0.00902777	-0.0146936	-0.0253906	-0.195313	-0.144531
-27.06	-0.00763893	-0.0124332	-0.0214845	-0.191406	-0.132813
-26.96	-0.00555556	-0.00904225	-0.015625	-0.185547	-0.128906
-26.86	-0.00555556	-0.00904225	-0.015625	-0.185547	-0.126953
-26.76	-0.00416668	-0.00678171	-0.0117188	-0.181641	-0.144531
-26.66	-0.00624999	-0.0101725	-0.0175781	-0.1875	-0.136719
-26.56	-0.00624999	-0.0101725	-0.0175781	-0.1875	-0.125
-26.46	-0.00208	-0.00339	-0.00586	-0.175781	-0.136719
-26.36	-0.00624985	-0.0101723	-0.0175777	-0.1875	-0.113281
-26.26	-0.00208	-0.00339	-0.00586	-0.179688	-0.136719
-26.16	-0.00208	-0.00339	-0.00586	-0.197266	-0.128906
-26.06	-0.00208	-0.00339	-0.00586	-0.185547	-0.130859
-25.96	-0.00347	-0.00565	-0.00977	-0.185547	-0.113281
-25.86	-0.00278	-0.00452	-0.00781	-0.177735	-0.113281
-25.76	-0.00278	-0.00452	-0.00781	-0.173828	-0.121094
-25.66	-0.00278	-0.00452	-0.00781	-0.167969	-0.115234
-25.56	-0.00694446	-0.0113028	-0.0195313	-0.171875	-0.115234
-25.46	-0.00902777	-0.0146936	-0.0253906	-0.189453	-0.126953
-25.36	-0.00902777	-0.0146936	-0.0253906	-0.189453	-0.126953
-25.26	-0.00486112	-0.00791198	-0.0136719	-0.177734	-0.126953
-25.16	-0.00486112	-0.00791198	-0.0136719	-0.177734	-0.115234
-25.06	-0.00902777	-0.0146936	-0.0253906	-0.177734	-0.126953
-24.96	-0.0104167	-0.0169542	-0.0292969	-0.177734	-0.125
-24.86	-0.0125	-0.0203451	-0.0351563	-0.177734	-0.125
-24.76	-0.00972224	-0.015824	-0.0273438	-0.169922	-0.132813
-24.66	-0.0125	-0.0203451	-0.0351563	-0.177734	-0.125
-24.56	-0.013889	-0.0226058	-0.0390628	-0.169922	-0.132813
-24.46	-0.0145833	-0.0237359	-0.0410156	-0.166016	-0.125
-24.36	-0.0152778	-0.0248661	-0.0429687	-0.15625	-0.121094
-24.26	-0.0111111	-0.0180845	-0.03125	-0.15625	-0.126953
-24.16	-0.0104167	-0.0169542	-0.0292969	-0.143555	-0.121094
-24.06	-0.0124999	-0.0203449	-0.035156	-0.158203	-0.115234
-23.96	-0.00972224	-0.015824	-0.0273438	-0.150391	-0.126953
-23.86	-0.00972224	-0.015824	-0.0273438	-0.154297	-0.125
-23.76	-0.0111111	-0.0180845	-0.03125	-0.15625	-0.125
-23.66	-0.0076389	-0.0124331	-0.0214844	-0.150391	-0.121094
-23.56	-0.0111111	-0.0180844	-0.0312499	-0.154297	-0.119141
-23.46	-0.0100694	-0.0163891	-0.0283203	-0.143555	-0.128906
-23.36	-0.00486119	-0.00791209	-0.0136721	-0.140625	-0.12207
-23.26	-0.00659723	-0.0107377	-0.0185547	-0.146484	-0.121094
-23.16	-0.0076389	-0.0124331	-0.0214844	-0.146484	-0.113281
-23.06	-0.00972231	-0.0158241	-0.027344	-0.146485	-0.109375
-22.96	-0.00486112	-0.00791198	-0.0136719	-0.123047	-0.108398
-22.86	-0.00278	-0.00452	-0.00781	-0.128906	-0.103516
-22.76	-0.00278	-0.00452	-0.00781	-0.128906	-0.101563
-22.66	-0.00555556	-0.00904225	-0.015625	-0.128906	-0.103516
-22.56	-0.00416672	-0.00678177	-0.0117189	-0.125	-0.0976563
-22.46	-0.00347	-0.00565	-0.00977	-0.123047	-0.0976563
-22.36	0.00278	0.00452	0.00781	-0.128907	-0.0976563
-22.26	-0.00208	-0.00339	-0.00586	-0.128906	-0.0898438
-22.16	0.000694	0.00113	0.00195	-0.117188	-0.0957031
-22.06	-0.00555556	-0.00904225	-0.015625	-0.121094	-0.0878906
-21.96	-0.00555556	-0.00904225	-0.015625	-0.134766	-0.09375
-21.86	-0.00555563	-0.00904236	-0.0156252	-0.117188	-0.0898438
-21.76	-0.00555556	-0.00904225	-0.015625	-0.113281	-0.0878906
-21.66	-0.00555556	-0.00904225	-0.015625	-0.107422	-0.0820313
-21.56	-0.00833333	-0.0135634	-0.0234375	-0.107422	-0.0878906
-21.46	-0.0138889	-0.0226056	-0.0390625	-0.112305	-0.09375
-21.36	-0.00902788	-0.0146938	-0.0253909	-0.123047	-0.09375
-21.26	-0.009375	-0.0152588	-0.0263672	-0.119141	-0.101563
-21.16	-0.0138889	-0.0226056	-0.0390625	-0.113281	-0.107422
-21.06	-0.0121529	-0.01978	-0.0341799	-0.120117	-0.107422
-20.96	-0.00972224	-0.015824	-0.0273438	-0.119141	-0.107422
-20.86	-0.00555577	-0.00904259	-0.0156256	-0.103516	-0.107422
-20.76	-0.00833333	-0.0135634	-0.0234375	-0.0976563	-0.0957031
-20.66	-0.00555556	-0.00904225	-0.015625	-0.09375	-0.0957031
-20.56	-0.0083334	-0.0135635	-0.0234377	-0.0839846	-0.0917969
-20.46	-0.00694446	-0.0113028	-0.0195313	-0.0976563	-0.0976563
-20.36	-0.0104167	-0.0169543	-0.029297	-0.0976564	-0.119141
-20.26	-0.00555556	-0.00904225	-0.015625	-0.0898438	-0.121094
-20.16	-0.0104167	-0.0169542	-0.0292969	-0.115234	-0.107422
-20.06	-0.00278	-0.00452	-0.00781	-0.10254	-0.132813
-19.96	0.000694	0.00113	0.00195	-0.101563	-0.103516
-19.86	-0.00833323	-0.0135632	-0.0234372	-0.113281	-0.112305
-19.76	-0.0114583	-0.0186497	-0.0322266	-0.123047	-0.126953
-19.66	-0.01875	-0.0305176	-0.0527344	-0.132813	-0.125977
-19.56	-0.0204861	-0.0333432	-0.0576171	-0.142578	-0.128906
-19.46	-0.0236111	-0.0384296	-0.0664063	-0.152344	-0.126953
-19.36	-0.0246528	-0.0401251	-0.0693361	-0.142578	-0.148438
-19.26	-0.0256944	-0.0418204	-0.0722656	-0.140625	-0.135742
-19.16	-0.0354167	-0.0576443	-0.0996094	-0.158203	-0.125
-19.06	-0.0416665	-0.0678166	-0.117187	-0.162109	-0.120117
-18.96	-0.04375	-0.0712078	-0.123047	-0.144531	-0.0976563
-18.86	-0.0479164	-0.077989	-0.134765	-0.129882	-0.0800781
-18.76	-0.0496526	-0.0808148	-0.139648	-0.114258	-0.0703125
-18.66	-0.0427083	-0.0695122	-0.120117	-0.0898438	-0.0722656
-18.56	-0.0402777	-0.0655561	-0.113281	-0.0654295	-0.0546875
-18.46	-0.0368057	-0.0599051	-0.103516	-0.046875	-0.0507813
-18.36	-0.0336803	-0.0548182	-0.0947258	-0.0546868	-0.0292969
-18.26	-0.0309028	-0.0502975	-0.0869141	-0.0605469	-0.0185547
-18.16	-0.0357639	-0.0582095	-0.100586	-0.0703125	-0.0322266
-18.06	-0.0347219	-0.0565135	-0.0976554	-0.0800773	-0.0449219
-17.96	-0.0347222	-0.0565141	-0.0976563	-0.0878906	-0.0322266
-17.86	-0.043402	-0.0706412	-0.122068	-0.124021	-0.0302734
-17.76	-0.0517362	-0.084206	-0.145508	-0.135742	-0.0488281
-17.66	-0.0458332	-0.0745984	-0.128906	-0.0859375	-0.0263672
-17.56	-0.0361109	-0.0587743	-0.101562	-0.0488274	0.00977
-17.46	-0.0225695	-0.0367341	-0.0634766	-0.0332031	0.0390625
-17.36	0.00313	0.00509	0.00879	-0.00879	0.0488281
-17.26	0.0201389	0.0327781	0.0566406	0.0458984	0.0703125
-17.16	0.0406251	0.0661215	0.114258	0.110352	0.0859375
-17.06	0.0736107	0.119809	0.20703	0.188475	0.148438
-16.96	0.112847	0.183671	0.317383	0.34082	0.248047
-16.86	0.169095	0.27522	0.475581	0.544917	0.333984
-16.76	0.238194	0.387686	0.669922	0.679688	0.427734
-16.66	0.297222	0.48376	0.835938	0.606445	0.503906
-16.56	0.358332	0.583223	1.00781	0.396481	0.469727
-16.46	0.372569	0.606395	1.04785	0.21582	0.424805
-16.36	0.319097	0.519363	0.897459	0.142576	0.350586
-16.26	0.23507	0.3826	0.661133	0.106445	0.25
-16.16	0.164236	0.267311	0.461914	0.0361328	0.172852
-16.06	0.132639	0.215884	0.373047	0.0136717	0.124023
-15.96	0.104167	0.169542	0.292969	0.00293	0.100586
-15.86	0.0760416	0.123766	0.213867	0.00391	0.0673828
-15.76	0.0475694	0.0774242	0.133789	-0.00488	0.0488281
-15.66	0.0163194	0.0265616	0.0458984	-0.0566406	0.00488
-15.56	-0.0118054	-0.0192146	-0.0332028	-0.0761716	-0.0371094
-15.46	-0.0121528	-0.0197799	-0.0341797	-0.0878906	-0.0585938
-15.36	-0.0111113	-0.0180847	-0.0312504	-0.0771488	-0.0693359
-15.26	-0.0166667	-0.0271267	-0.046875	-0.0585938	-0.0566406
-15.16	-0.0246528	-0.0401249	-0.0693359	-0.0742188	-0.0410156
-15.06	-0.020139	-0.0327784	-0.056641	-0.0605472	-0.03125
-14.96	-0.0159722	-0.0259965	-0.0449219	-0.0527344	-0.0136719
-14.86	-0.0083333	-0.0135633	-0.0234374	-0.0624999	-0.00391
-14.76	-0.00486112	-0.00791198	-0.0136719	-0.0683594	-0.00977
-14.66	0.00451388	0.00734682	0.0126953	-0.0605469	-0.00684
-14.56	0.0076389	0.0124331	0.0214844	-0.0644531	0.0136719
-14.46	0.00694446	0.0113028	0.0195313	-0.0703125	0.0136719
-14.36	0.0131943	0.0214752	0.0371091	-0.0625003	0.0136719
-14.26	0.0118055	0.0192148	0.0332031	-0.0605469	0.0166016
-14.16	0.0173611	0.028257	0.0488281	-0.0488281	0.00781
-14.06	0.0145834	0.023736	0.0410158	-0.0488279	0.00586
-13.96	0.0111111	0.0180845	0.03125	-0.0449219	-0.0136719
-13.86	0.00902777	0.0146936	0.0253906	-0.0390625	-0.0136719
-13.76	0.00451388	0.00734682	0.0126953	-0.0390625	-0.0253906
-13.66	0.00486112	0.00791198	0.0136719	-0.03125	-0.0214844
-13.56	0.00798606	0.0129981	0.0224608	-0.0273439	-0.00781
-13.46	0.00833333	0.0135634	0.0234375	-0.0292969	-0.00391
-13.36	0.011111	0.0180843	0.0312497	-0.0136722	0.00195
-13.26	0.00902777	0.0146936	0.0253906	-0.0195313	0.00977
-13.16	0.00486112	0.00791198	0.0136719	-0.03125	0.00391
-13.06	0.00624985	0.0101723	0.0175777	-0.0195317	-0.00781
-12.96	0.00416668	0.00678171	0.0117188	-0.03125	0.00391
-12.86	0.00555541	0.00904201	0.0156246	-0.0195317	-0.00781
-12.76	0.00139	0.00226	0.00391	-0.03125	0.00391
-12.66	0.00555556	0.00904225	0.015625	-0.0195313	-0.00781
-12.56	0.00555556	0.00904225	0.015625	-0.0195313	0.00391
-12.46	0.00555556	0.00904225	0.015625	-0.0195313	0.00391
-12.36	0.00139	0.00226	0.00391	-0.0195313	0.00391
-12.26	0.00139	0.00226	0.00391	-0.0195313	0.00391
-12.16	0.00555556	0.00904225	0.015625	-0.00781	-0.00781
-12.06	0.00278	0.00452	0.00781	-0.015625	-0.00391
-11.96	0.00278	0.00452	0.00781	-0.015625	-0.00781
-11.86	0.00555545	0.00904207	0.0156247	-0.00781	-0.0136719
-11.76	0.00555556	0.00904225	0.015625	-0.00781	-0.00195
-11.66	0.00555556	0.00904225	0.015625	-0.00781	0.00391
-11.56	0.00555556	0.00904225	0.015625	-0.0195313	-0.00781
-11.46	0.00555556	0.00904225	0.015625	-0.0195313	-0.00781
-11.36	0.00555541	0.00904201	0.0156246	-0.00781	-0.00781
-11.26	0.00555556	0.00904225	0.015625	-0.00781	0.00391
-11.16	0.00694446	0.0113028	0.0195313	-0.00391	0.00391
-11.06	0.00624999	0.0101725	0.0175781	-0.00586	0.00391
-10.96	0.0076389	0.0124331	0.0214844	0.00195	-0.00781
-10.86	0.00555556	0.00904225	0.015625	0.00195	-0.0136719
-10.76	0.00555556	0.00904225	0.015625	0.00586	-0.00781
-10.66	0.00555556	0.00904225	0.015625	0	-0.00781
-10.56	0.00139	0.00226	0.00391	0	-0.00781
-10.46	0	0	0	-0.00391	-0.00781
-10.36	-0.00208	-0.00339	-0.00586	-0.00977	-0.0117188
-10.26	-0.00208	-0.00339	-0.00586	-0.00977	-0.0214844
-10.16	-0.00486112	-0.00791198	-0.0136719	-0.00977	-0.0351563
-10.06	-0.00486112	-0.00791198	-0.0136719	-0.00977	-0.0234375
-9.96	-0.000694	-0.00113	-0.00195	0.00586	-0.0253906
-9.86	0.000694	0.00113	0.00195	0.0117186	-0.0136719
-9.76	0.00278	0.00452	0.00781	0.015625	-0.00977
-9.66	-0.00278	-0.00452	-0.00781	0.0136719	-0.015625
-9.56	-0.00347	-0.00565	-0.00977	0.00195	-0.0195313
-9.46	-0.00555556	-0.00904225	-0.015625	0.00195	-0.0253906
-9.36	-0.00416672	-0.00678177	-0.0117189	0.00586	-0.0253906
-9.26	-0.00347	-0.00565	-0.00977	0.00781	-0.0214844
-9.16	-0.00416668	-0.00678171	-0.0117188	-0.00586	-0.0195313
-9.06	-0.00347	-0.00565	-0.00977	-0.00391	-0.0332031
-8.96	-0.00555556	-0.00904225	-0.015625	0.00195	-0.03125
-8.86	-0.00278	-0.00452	-0.00781	0.00781	-0.0292969
-8.76	-0.00416668	-0.00678171	-0.0117188	0	-0.0126953
-8.66	0.00208	0.00339	0.00586	0.0117188	-0.00586
-8.56	0.00208	0.00339	0.00586	0.0117188	0.00586
-8.46	-0.00208	-0.00339	-0.00586	0.0166016	0.00586
-8.36	-0.00347	-0.00565	-0.00977	0.0195314	0.00586
-8.26	-0.00555556	-0.00904225	-0.015625	0.00195	0.00586
-8.16	-0.00555556	-0.00904225	-0.015625	0.00586	0.00586
-8.06	-0.0124998	-0.0203448	-0.0351558	4.47e-07	0.00586
-7.96	-0.0111111	-0.0180845	-0.03125	0	-0.00586
-7.86	-0.00902777	-0.0146936	-0.0253906	-0.00391	-0.0175781
-7.76	-0.0131945	-0.0214753	-0.0371094	0.00195	-0.0175781
-7.66	-0.0118055	-0.0192148	-0.0332031	0.00586	-0.0214844
-7.56	-0.00694453	-0.011303	-0.0195315	0.019531	-0.015625
-7.46	-0.0076389	-0.0124331	-0.0214844	0.00195	-0.00781
-7.36	-0.00833333	-0.0135634	-0.0234375	0.00586	-0.0136719
-7.26	-0.00833333	-0.0135634	-0.0234375	0.0117188	-0.00977
-7.16	-0.0125	-0.0203451	-0.0351563	0.0117188	-0.00391
-7.06	-0.00972231	-0.0158241	-0.027344	0.0156247	-0.00391
-6.96	-0.00833333	-0.0135634	-0.0234375	0.0214844	0.00391
-6.86	-0.00902777	-0.0146936	-0.0253906	0.0136719	0.00391
-6.76	-0.00729166	-0.0118679	-0.0205078	0.03125	0.00391
-6.66	-0.00486112	-0.00791198	-0.0136719	0.03125	0.0195313
-6.56	-0.00486112	-0.00791198	-0.0136719	0.03125	0.0136719
-6.46	-0.00624999	-0.0101725	-0.0175781	0.03125	0.0136719
-6.36	-0.00416676	-0.00678183	-0.011719	0.035156	0.0136719
-6.26	-0.00555556	-0.00904225	-0.015625	0.0478516	0.0253906
-6.16	-0.00555556	-0.00904225	-0.015625	0.0546875	0.0332031
-6.06	-0.00694436	-0.0113027	-0.019531	0.0468753	0.0332031
-5.96	-0.0076389	-0.0124331	-0.0214844	0.046875	0.0253906
-5.86	-0.00624999	-0.0101725	-0.0175781	0.0507813	0.0253906
-5.76	-0.00139	-0.00226	-0.00391	0.0644531	0.0175781
-5.66	-0.00139	-0.00226	-0.00391	0.0644531	0.0332031
-5.56	0	0	0	0.0527344	0.0371094
-5.46	0.00208	0.00339	0.00586	0.0566406	0.0351563
-5.36	0.00208	0.00339	0.00586	0.0742183	0.0351563
-5.26	0.00208	0.00339	0.00586	0.0703125	0.046875
-5.16	0.00347	0.00565	0.00977	0.0722656	0.0429688
-5.06	0.00139	0.00226	0.00391	0.0722658	0.0410156
-4.96	0	0	0	0.0722656	0.0351563
-4.86	0.00208	0.00339	0.00586	0.0722656	0.0351563
-4.76	0.00208	0.00339	0.00586	0.0722656	0.0429688
-4.66	0.00347	0.00565	0.00977	0.0683594	0.0351563
-4.56	0.00416668	0.00678171	0.0117188	0.0625	0.0351563
-4.46	-0.00624999	-0.0101725	-0.0175781	0.0507813	0.0351563
-4.36	-0.00833326	-0.0135633	-0.0234373	0.0449221	0.0273438
-4.26	-0.00833333	-0.0135634	-0.0234375	0.0488281	0.0195313
-4.16	-0.00694446	-0.0113028	-0.0195313	0.0585938	0.0253906
-4.06	-0.00347	-0.00565	-0.00977	0.0683592	0.0332031
-3.96	-0.00139	-0.00226	-0.00391	0.0742188	0.0449219
-3.86	-0.00278	-0.00452	-0.00781	0.0664063	0.0449219
-3.76	-0.000694	-0.00113	-0.00195	0.0722656	0.0449219
-3.66	-0.00486112	-0.00791198	-0.0136719	0.0722656	0.0449219
-3.56	0.000694	0.00113	0.00195	0.0800778	0.0566406
-3.46	-0.00555556	-0.00904225	-0.015625	0.0761719	0.0644531
-3.36	-0.00139	-0.00226	-0.00391	0.0742183	0.0527344
-3.26	0.00278	0.00452	0.00781	0.0859375	0.0605469
-3.16	0.00278	0.00452	0.00781	0.103516	0.0546875
-3.06	0.00278	0.00452	0.00781	0.0996094	0.0546875
-2.96	0.00972224	0.015824	0.0273438	0.105469	0.0507813
-2.86	0.00902777	0.0146936	0.0253906	0.103516	0.0683594
-2.76	0.0131945	0.0214753	0.0371094	0.103516	0.0546875
-2.66	0.0104167	0.0169542	0.0292969	0.107422	0.0625
0.0164	-0.00368229	-0.00575358	-0.0069043	-0.00496094	-0.010166
0.0174	-0.00175	-0.00273437	-0.00328125	-0.0037207	-0.0071875
0.0184	-0.00114583	-0.00179037	-0.00214844	-0.00227539	-0.00617188
0.0194	-0.00254688	-0.00397949	-0.00477539	-0.00292969	-0.00561523
0.0204	-0.00313533	-0.00489895	-0.00587874	-0.0034471	-0.005625
0.0214	-0.00197917	-0.00309245	-0.00371094	-0.00140625	-0.00597656
0.0224	-0.00101042	-0.00157877	-0.00189453	0.000136719	-0.00292969
0.0234	-0.000546875	-0.000854492	-0.00102539	0.000419922	-0.00108398
0.0244	-0.00075	-0.00117187	-0.00140625	0.000283203	-0.000498047
0.0254	-0.000958309	-0.00149736	-0.00179683	0.000722704	-8.78906e-05
2.64	-0.0765627	-0.119629	-0.143555	0.103516	0.015625
2.74	-0.090104	-0.140788	-0.168945	0.106445	0.078125
2.84	-0.0687499	-0.107422	-0.128906	0.121094	0.100586
2.94	-0.0583333	-0.0911458	-0.109375	0.135742	0.171875
3.04	-0.0437485	-0.068357	-0.0820284	0.140628	0.222656
3.14	-0.0359375	-0.0561523	-0.0673828	0.157227	0.295898
3.24	-0.0395834	-0.061849	-0.0742188	0.158203	0.374023
3.34	-0.0114583	-0.0179037	-0.0214844	0.198242	0.404297
3.44	0.00208	0.00326	0.00391	0.226563	0.442383
3.54	0.0187508	0.0292981	0.0351577	0.251955	0.519531
3.64	0.0145834	0.0227865	0.0273438	0.272461	0.55957
3.74	0.00729168	0.0113933	0.0136719	0.298828	0.589844
3.84	0.00313	0.00488	0.00586	0.326172	0.645508
3.94	0.00729168	0.0113933	0.0136719	0.34375	0.707031
4.04	0.0161458	0.0252278	0.0302734	0.374023	0.732422
4.14	0.0239583	0.0374349	0.0449219	0.423828	0.768555
4.24	0.034375	0.0537109	0.0644531	0.461914	0.806641
4.34	0.0593749	0.0927733	0.111328	0.505859	0.84082
4.44	0.0630208	0.09847	0.118164	0.519531	0.90625
4.54	0.0666683	0.104169	0.125003	0.516604	0.963867
4.64	0.0682293	0.106608	0.12793	0.567383	0.990234
4.74	0.0817707	0.127767	0.15332	0.575195	1.03711
4.84	0.101042	0.157878	0.189453	0.589844	1.0752
4.94	0.124479	0.194498	0.233398	0.628906	1.11719
5.04	0.129167	0.201823	0.242188	0.63379	1.16309
5.14	0.141667	0.221354	0.265625	0.641602	1.19336
5.24	0.135417	0.211588	0.253906	0.597656	1.22461
5.34	0.154687	0.241699	0.290039	0.620117	1.22559
5.44	0.145313	0.227051	0.272461	0.636719	1.26172
5.54	0.136981	0.214032	0.256839	0.630862	1.26172
5.64	0.146354	0.228678	0.274414	0.650391	1.25098
5.74	0.156771	0.244954	0.293945	0.655273	1.27441
5.84	0.157292	0.245768	0.294922	0.685547	1.27832
5.94	0.159375	0.249023	0.298828	0.679688	1.31348
6.04	0.174479	0.272623	0.327148	0.703125	1.32129
6.14	0.179687	0.280762	0.336914	0.720703	1.34863
6.24	0.160938	0.251465	0.301758	0.716797	1.35156
6.34	0.169791	0.265299	0.318359	0.733398	1.35547
6.44	0.15625	0.244141	0.292969	0.740234	1.38184
6.54	0.160417	0.250652	0.300782	0.744142	1.39453
6.64	0.166667	0.260417	0.3125	0.746094	1.4375
6.74	0.177604	0.277507	0.333008	0.786133	1.4668
6.84	0.192188	0.300293	0.360352	0.811523	1.5127
6.94	0.182812	0.285644	0.342773	0.803711	1.54395
7.04	0.18073	0.28239	0.338868	0.813478	1.54785
7.14	0.179687	0.280762	0.336914	0.803711	1.56641
7.24	0.1875	0.292969	0.351563	0.814453	1.58398
7.34	0.188542	0.294597	0.353516	0.811523	1.60742
7.44	0.196875	0.307617	0.369141	0.807617	1.6123
7.54	0.198438	0.310059	0.372071	0.817384	1.63574
7.64	0.221354	0.345866	0.415039	0.831055	1.65137
7.74	0.227604	0.355632	0.426758	0.854492	1.67578
7.84	0.234896	0.367025	0.44043	0.873047	1.71289
7.94	0.230729	0.360514	0.432617	0.882813	1.74023
8.04	0.24375	0.38086	0.457032	0.894532	1.76855
8.14	0.25	0.390625	0.46875	0.895508	1.79102
8.24	0.255209	0.398763	0.478516	0.913086	1.78906
8.34	0.260417	0.406901	0.488281	0.923828	1.78711
8.44	0.259375	0.405273	0.486328	0.933594	1.8125
8.54	0.266667	0.416667	0.5	0.970703	1.81738
8.64	0.264062	0.412598	0.495117	0.975586	1.82324
8.74	0.278646	0.435384	0.522461	1.02148	1.82715
8.84	0.274479	0.428873	0.514648	1.00195	1.85352
8.94	0.2875	0.449219	0.539063	1.02148	1.87305
9.04	0.282292	0.441082	0.529298	1.00293	1.88867
9.14	0.2875	0.449219	0.539063	1.00293	1.89551
9.24	0.290625	0.454102	0.544922	1.01563	1.91992
9.34	0.290625	0.454102	0.544922	0.995117	1.93848
9.44	0.284375	0.444336	0.533203	0.979492	1.93262
9.54	0.28073	0.43864	0.526368	0.995118	1.95313
9.64	0.284896	0.44515	0.53418	1.01758	1.96582
9.74	0.282812	0.441894	0.530273	1.00098	1.99414
9.84	0.280209	0.437826	0.525391	1.0166	2.01367
9.94	0.283854	0.443522	0.532227	1.01367	2.04102
10.04	0.283855	0.443523	0.532228	1.00098	2.05859
10.14	0.286458	0.447591	0.537109	0.993164	2.07715
10.24	0.275	0.429688	0.515625	0.994141	2.0918
10.34	0.285417	0.445963	0.535156	1.00879	2.09863
10.44	0.275	0.429688	0.515625	0.994141	2.11621
10.54	0.277604	0.433757	0.520508	1.00195	2.12695
10.64	0.282812	0.441894	0.530273	1.01367	2.14551
10.74	0.299479	0.467936	0.561523	1.04004	2.15039
10.84	0.302083	0.472005	0.566406	1.06445	2.17773
10.94	0.3	0.46875	0.5625	1.05957	2.19531
11.04	0.30625	0.478515	0.574218	1.09473	2.19531
11.14	0.30625	0.478516	0.574219	1.09375	2.21973
11.24	0.305729	0.477702	0.573242	1.10059	2.22656
11.34	0.314583	0.491537	0.589844	1.1084	2.23633
11.44	0.310938	0.48584	0.583008	1.10938	2.25781
11.54	0.321354	0.502116	0.602539	1.12598	2.27148
11.64	0.328125	0.512695	0.615234	1.13672	2.2959
11.74	0.319791	0.499674	0.599609	1.15039	2.32031
11.84	0.323437	0.505371	0.606445	1.16602	2.33301
11.94	0.333854	0.521648	0.625977	1.18359	2.34863
12.04	0.325001	0.507813	0.609376	1.16797	2.34375
12.14	0.324479	0.506998	0.608398	1.18652	2.35547
12.24	0.326042	0.50944	0.611328	1.19629	2.3916
12.34	0.333333	0.520833	0.625	1.18555	2.41602
12.44	0.335417	0.524088	0.628906	1.18457	2.43066
12.54	0.330209	0.515952	0.619142	1.19922	2.44824
12.64	0.34375	0.537109	0.644531	1.22266	2.46289
12.74	0.346354	0.541178	0.649414	1.23926	2.49414
12.84	0.345834	0.540365	0.648438	1.24805	2.51074
12.94	0.348958	0.545247	0.654297	1.25684	2.53125
13.04	0.348438	0.544434	0.653321	1.26563	2.54102
13.14	0.352604	0.550944	0.661133	1.27637	2.55762
13.24	0.341667	0.533854	0.640625	1.25977	2.56348
13.34	0.348958	0.545247	0.654297	1.26563	2.56836
13.44	0.357292	0.558268	0.669922	1.28223	2.58984
13.54	0.35573	0.555828	0.666993	1.28516	2.61914
13.64	0.363021	0.56722	0.680664	1.27637	2.63281
13.74	0.366667	0.572917	0.6875	1.2832	2.64551
13.84	0.373958	0.58431	0.701172	1.2832	2.65723
13.94	0.372917	0.582682	0.699219	1.28711	2.66406
14.04	0.384896	0.6014	0.72168	1.31738	2.6875
14.14	0.392708	0.613607	0.736328	1.30371	2.70996
14.24	0.398437	0.622558	0.74707	1.32227	2.7168
14.34	0.40625	0.634766	0.761719	1.33398	2.7168
14.44	0.411458	0.642903	0.771484	1.33789	2.73633
14.54	0.413542	0.64616	0.775392	1.3457	2.74414
14.64	0.430729	0.673014	0.807617	1.37207	2.74316
14.74	0.428125	0.668945	0.802734	1.35352	2.78223
14.84	0.429167	0.670573	0.804688	1.36133	2.7832
14.94	0.441667	0.690104	0.828125	1.39648	2.80273
15.04	0.452604	0.707194	0.848633	1.41406	2.82617
15.14	0.451563	0.705567	0.84668	1.4043	2.84766
15.24	0.454167	0.709636	0.851563	1.41602	2.8584
15.34	0.45625	0.712891	0.855469	1.40625	2.86719
15.44	0.458333	0.716146	0.859375	1.42773	2.88086
15.54	0.455209	0.711264	0.853517	1.42188	2.89063
15.64	0.455209	0.711263	0.853516	1.42188	2.89648
15.74	0.459896	0.718588	0.862305	1.42676	2.89648
15.84	0.469791	0.734049	0.880859	1.4375	2.91309
15.94	0.470313	0.734863	0.881836	1.43945	2.94531
16.04	0.465626	0.72754	0.873048	1.43457	2.95215
16.14	0.471875	0.737305	0.884766	1.44727	2.94727
16.24	0.472396	0.738118	0.885742	1.46582	2.96484
16.34	0.470834	0.735677	0.882813	1.47266	2.98145
16.44	0.479167	0.748698	0.898438	1.47461	2.99609
16.54	0.471876	0.737306	0.884767	1.47461	3.00977
16.64	0.476042	0.743815	0.892578	1.47266	3.01563
16.74	0.478125	0.74707	0.896484	1.46289	3.03125
16.84	0.478125	0.74707	0.896484	1.47852	3.04688
16.94	0.478646	0.747884	0.897461	1.48145	3.07031
17.04	0.476042	0.743816	0.892579	1.48242	3.07324
17.14	0.48125	0.751953	0.902344	1.49414	3.07422
17.24	0.482292	0.753581	0.904297	1.50195	3.09766
17.34	0.478125	0.74707	0.896484	1.50195	3.10547
17.44	0.484375	0.756836	0.908203	1.51367	3.12109
17.54	0.481251	0.751954	0.902345	1.51953	3.13379
17.64	0.4875	0.761719	0.914063	1.53125	3.1377
17.74	0.489583	0.764974	0.917969	1.53516	3.15234
17.84	0.494791	0.773112	0.927734	1.54102	3.16406
17.94	0.4875	0.761719	0.914063	1.5332	3.17969
18.04	0.489584	0.764975	0.91797	1.54297	3.18945
18.14	0.490625	0.766602	0.919922	1.55273	3.18359
18.24	0.494271	0.772298	0.926758	1.5459	3.1875
18.34	0.496875	0.776367	0.931641	1.55664	3.19824
18.44	0.5	0.78125	0.9375	1.56641	3.2207
18.54	0.505209	0.789389	0.947267	1.57617	3.23828
18.64	0.504167	0.787761	0.945313	1.58203	3.25586
18.74	0.50625	0.791016	0.949219	1.57813	3.26758
18.84	0.515625	0.805664	0.966797	1.5957	3.26953
18.94	0.516667	0.807292	0.96875	1.60547	3.28711
19.04	0.519791	0.812174	0.974609	1.61133	3.29688
19.14	0.525521	0.821127	0.985352	1.62598	3.31055
19.24	0.53125	0.830078	0.996094	1.63672	3.33105
19.34	0.537499	0.839842	1.00781	1.6543	3.35938
19.44	0.542709	0.847983	1.01758	1.66016	3.36523
19.54	0.55	0.859375	1.03125	1.66797	3.36914
19.64	0.555211	0.867517	1.04102	1.68945	3.39063
19.74	0.559376	0.874025	1.04883	1.69727	3.42383
19.84	0.565104	0.882975	1.05957	1.69629	3.42773
19.94	0.568752	0.888675	1.06641	1.71094	3.43066
20.04	0.566667	0.885417	1.0625	1.71875	3.44922
20.14	0.576043	0.900067	1.08008	1.73633	3.4668
20.24	0.572917	0.895183	1.07422	1.74609	3.47852
20.34	0.577083	0.901692	1.08203	1.75586	3.48828
20.44	0.585419	0.914717	1.09766	1.77734	3.50586
20.54	0.584373	0.913083	1.0957	1.77149	3.51953
20.64	0.582293	0.909833	1.0918	1.77539	3.52539
20.74	0.575003	0.898442	1.07813	1.76563	3.54102
20.84	0.580731	0.907392	1.08887	1.77637	3.54297
20.94	0.584373	0.913083	1.0957	1.77148	3.55566
21.04	0.582293	0.909833	1.0918	1.7793	3.56836
21.14	0.581248	0.9082	1.08984	1.78906	3.58984
21.24	0.580208	0.906575	1.08789	1.7832	3.5918
21.34	0.581248	0.9082	1.08984	1.80859	3.59766
21.44	0.578123	0.903317	1.08398	1.81641	3.62305
21.54	0.582293	0.909833	1.0918	1.82227	3.63867
21.64	0.582293	0.909833	1.0918	1.81836	3.64844
21.74	0.583333	0.911458	1.09375	1.82422	3.65039
21.84	0.581248	0.9082	1.08984	1.82617	3.65234
21.94	0.584896	0.9139	1.09668	1.84473	3.64844
22.04	0.578128	0.903325	1.08399	1.85156	3.6709
22.14	0.578123	0.903317	1.08398	1.84766	3.67578
22.24	0.580208	0.906575	1.08789	1.84961	3.67969
22.34	0.585419	0.914717	1.09766	1.86523	3.68945
22.44	0.586459	0.916342	1.09961	1.88672	3.69922
22.54	0.591669	0.924483	1.10938	1.88477	3.73047
22.64	0.590624	0.92285	1.10742	1.89453	3.73633
22.74	0.587499	0.917967	1.10156	1.89648	3.74609
22.84	0.593749	0.927733	1.11328	1.91016	3.75293
22.94	0.590107	0.922042	1.10645	1.90723	3.77344
23.04	0.585419	0.914717	1.09766	1.92383	3.77051
23.14	0.592709	0.926108	1.11133	1.9375	3.79102
23.24	0.589584	0.921225	1.10547	1.93164	3.8125
23.34	0.591669	0.924483	1.10938	1.92383	3.80664
23.44	0.595835	0.930992	1.11719	1.9375	3.81836
23.54	0.60104	0.939125	1.12695	1.94336	3.84375
23.64	0.595835	0.930992	1.11719	1.95313	3.86719
23.74	0.596875	0.932617	1.11914	1.95508	3.87305
23.84	0.593749	0.927733	1.11328	1.94922	3.87695
23.94	0.596352	0.9318	1.11816	1.9541	3.88281
24.04	0.604165	0.944008	1.13281	1.96484	3.89551
24.14	0.606251	0.947267	1.13672	1.95508	3.92773
24.24	0.607291	0.948892	1.13867	1.97656	3.92969
24.34	0.610416	0.953775	1.14453	1.97852	3.95508
24.44	0.620315	0.969242	1.16309	1.99414	3.95508
24.54	0.618752	0.9668	1.16016	1.99609	3.98047
24.64	0.626043	0.978192	1.17383	1.99023	3.99023
24.74	0.617707	0.965167	1.1582	1.98242	4.00391
24.84	0.625003	0.976567	1.17188	1.99609	4
24.94	0.622395	0.972492	1.16699	2.00293	4.01953
25.04	0.632293	0.987958	1.18555	2.01758	4.02637
25.14	0.634373	0.991208	1.18945	2.01563	4.04883
25.24	0.645835	1.00912	1.21094	2.03711	4.05469
25.34	0.65104	1.01725	1.2207	2.03516	4.08984
25.44	0.656251	1.02539	1.23047	2.04492	4.08789
25.54	0.655211	1.02377	1.22852	2.04297	4.09766
25.64	0.660416	1.0319	1.23828	2.04883	4.10742
25.74	0.661979	1.03434	1.24121	2.05762	4.12598
25.84	0.664581	1.03841	1.24609	2.0625	4.13379
25.94	0.662501	1.03516	1.24219	2.05859	4.14648
26.04	0.661461	1.03353	1.24024	2.06152	4.16211
26.14	0.665627	1.04004	1.24805	2.07129	4.17188
26.24	0.675003	1.05469	1.26563	2.0791	4.18359
26.34	0.677083	1.05794	1.26953	2.08789	4.21094
26.44	0.671877	1.04981	1.25977	2.08594	4.20898
26.54	0.671355	1.04899	1.25879	2.08496	4.21094
26.64	0.670832	1.04818	1.25781	2.08789	4.20996
26.74	0.671877	1.04981	1.25977	2.08594	4.20898
26.84	0.672917	1.05143	1.26172	2.09961	4.21484
26.94	0.673957	1.05306	1.26367	2.08594	4.23047
27.04	0.671877	1.04981	1.25977	2.08789	4.2207
27.14	0.675003	1.05469	1.26563	2.09375	4.23047
27.24	0.676043	1.05632	1.26758	2.0957	4.23633
27.34	0.679168	1.0612	1.27344	2.10938	4.24219
27.44	0.688021	1.07503	1.29004	2.1084	4.26172
27.54	0.687499	1.07422	1.28906	2.10742	4.26855
27.64	0.694789	1.08561	1.30273	2.12109	4.27539
27.74	0.694789	1.08561	1.30273	2.12109	4.29102
27.84	0.696875	1.08887	1.30664	2.12109	4.30273
27.94	0.704165	1.10026	1.32031	2.13672	4.31445
28.04	0.703125	1.09863	1.31836	2.14648	4.31445
28.14	0.706773	1.10433	1.3252	2.14551	4.32617
28.24	0.708336	1.10678	1.32813	2.15625	4.33691
28.34	0.703125	1.09863	1.31836	2.14648	4.34766
28.44	0.7	1.09375	1.3125	2.14844	4.35352
28.54	0.706251	1.10352	1.32422	2.15039	4.35742
28.64	0.708336	1.10678	1.32813	2.16992	4.36328
28.74	0.707291	1.10514	1.32617	2.17383	4.38672
28.84	0.702603	1.09782	1.31738	2.17285	4.38867
28.94	0.706773	1.10433	1.3252	2.16992	4.40332
29.04	0.705211	1.10189	1.32227	2.17774	4.4082
29.14	0.706251	1.10352	1.32422	2.17578	4.41016
29.24	0.706251	1.10352	1.32422	2.16992	4.41211
29.34	0.704165	1.10026	1.32031	2.18555	4.41211
29.44	0.705211	1.10189	1.32227	2.17578	4.42773
29.54	0.707291	1.10514	1.32617	2.18555	4.43457
29.64	0.710939	1.11084	1.33301	2.18457	4.44727
29.74	0.709376	1.1084	1.33008	2.1875	4.45801
29.84	0.708336	1.10678	1.32813	2.18555	4.46094
29.94	0.709376	1.1084	1.33008	2.18359	4.4668
30.04	0.713541	1.11491	1.33789	2.18945	4.46875
30.14	0.722917	1.12956	1.35547	2.21289	4.47852
30.24	0.725003	1.13282	1.35938	2.22461	4.5
30.34	0.730731	1.14177	1.37012	2.23926	4.51758
30.44	0.732293	1.14421	1.37305	2.23438	4.53223
30.54	0.740624	1.15722	1.38867	2.23633	4.54297
30.64	0.743749	1.16211	1.39453	2.23828	4.57031
30.74	0.745835	1.16537	1.39844	2.24414	4.56055
30.84	0.744789	1.16373	1.39648	2.25391	4.57031
30.94	0.745835	1.16537	1.39844	2.25586	4.56836
31.04	0.742709	1.16048	1.39258	2.25781	4.58203
31.14	0.745312	1.16455	1.39746	2.25684	4.58984
31.24	0.75104	1.1735	1.4082	2.25586	4.58887
31.34	0.752085	1.17513	1.41016	2.25781	4.60352
31.44	0.751563	1.17432	1.40918	2.26367	4.61914
31.54	0.757291	1.18327	1.41992	2.27734	4.625
31.64	0.762501	1.19141	1.42969	2.2832	4.62891
31.74	0.767707	1.19954	1.43945	2.29688	4.64648
31.84	0.770832	1.20443	1.44531	2.28711	4.66406
31.94	0.777605	1.21501	1.45801	2.29395	4.66797
32.04	0.777083	1.21419	1.45703	2.30469	4.67871
32.14	0.784373	1.22558	1.4707	2.31836	4.68164
32.24	0.789584	1.23372	1.48047	2.32422	4.68945
32.34	0.788544	1.2321	1.47852	2.31445	4.69922
32.44	0.791669	1.23698	1.48438	2.33594	4.70117
32.54	0.8	1.25	1.5	2.33789	4.7207
32.64	0.799477	1.24918	1.49902	2.35449	4.74219
32.74	0.79896	1.24838	1.49805	2.35352	4.75488
32.84	0.8	1.25	1.5	2.35547	4.75781
32.94	0.805211	1.25814	1.50977	2.36133	4.75977
33.04	0.820832	1.28255	1.53906	2.37695	4.77344
33.14	0.815627	1.27442	1.5293	2.375	4.78906
33.24	0.818752	1.2793	1.53516	2.38477	4.79199
33.34	0.820315	1.28174	1.53809	2.37988	4.81641
33.44	0.826043	1.29069	1.54883	2.38867	4.81934
33.54	0.831248	1.29882	1.55859	2.39648	4.82227
33.64	0.826043	1.29069	1.54883	2.39453	4.83008
33.74	0.827083	1.29232	1.55078	2.39648	4.83203
33.84	0.828123	1.29394	1.55273	2.38672	4.8418
33.94	0.828123	1.29394	1.55273	2.38867	4.83984
34.04	0.836981	1.30778	1.56934	2.40527	4.8457
34.14	0.826043	1.29069	1.54883	2.40039	4.8584
34.24	0.829168	1.29557	1.55469	2.40039	4.85352
34.34	0.836459	1.30697	1.56836	2.4043	4.86133
34.44	0.831248	1.29882	1.55859	2.39453	4.87695
34.54	0.832293	1.30046	1.56055	2.4082	4.87305
34.64	0.834896	1.30452	1.56543	2.41309	4.89258
34.74	0.836459	1.30697	1.56836	2.4043	4.89355
34.84	0.831248	1.29882	1.55859	2.40625	4.89453
34.94	0.832293	1.30046	1.56055	2.40918	4.91016
35.04	0.833333	1.30208	1.5625	2.41699	4.91211
35.14	0.835419	1.30534	1.56641	2.41895	4.92578
35.24	0.841147	1.31429	1.57715	2.44043	4.93359
35.34	0.836459	1.30697	1.56836	2.4375	4.93457
35.44	0.835419	1.30534	1.56641	2.43945	4.92773
35.54	0.838544	1.31022	1.57227	2.43555	4.93359
35.64	0.838544	1.31022	1.57227	2.44141	4.95313
35.74	0.840624	1.31347	1.57617	2.45313	4.96484
35.84	0.833856	1.3029	1.56348	2.44043	4.97656
35.94	0.840624	1.31347	1.57617	2.45703	4.9834
36.04	0.843749	1.31836	1.58203	2.45898	5
36.14	0.847915	1.32487	1.58984	2.4668	5.01367
36.24	0.844789	1.31998	1.58398	2.47266	5.0293
36.34	0.849477	1.32731	1.59277	2.48145	5.03516
36.44	0.852085	1.33138	1.59766	2.49805	5.05566
36.54	0.84896	1.3265	1.5918	2.48828	5.06836
36.64	0.847915	1.32487	1.58984	2.49805	5.0625
36.74	0.840624	1.31347	1.57617	2.47656	5.08008
36.84	0.843749	1.31836	1.58203	2.47852	5.07031
36.94	0.848437	1.32568	1.59082	2.49121	5.08398
37.04	0.853125	1.33301	1.59961	2.49609	5.09277
37.14	0.852085	1.33138	1.59766	2.50977	5.10156
37.24	0.853125	1.33301	1.59961	2.50977	5.12305
37.34	0.853648	1.33383	1.60059	2.51758	5.13086
37.44	0.857813	1.34033	1.6084	2.51953	5.13477
37.54	0.858336	1.34115	1.60938	2.51563	5.14258
37.64	0.864064	1.3501	1.62012	2.53418	5.1582
37.74	0.862501	1.34766	1.61719	2.53711	5.17676
37.84	0.866144	1.35335	1.62402	2.52734	5.19922
37.94	0.866667	1.35417	1.625	2.54102	5.19727
38.04	0.868752	1.35743	1.62891	2.54492	5.21484
38.14	0.866144	1.35335	1.62402	2.55176	5.21875
38.24	0.868752	1.35743	1.62891	2.54492	5.2334
38.34	0.864581	1.35091	1.62109	2.54883	5.23828
38.44	0.866667	1.35417	1.625	2.54102	5.24219
38.54	0.866667	1.35417	1.625	2.55273	5.24219
38.64	0.868752	1.35743	1.62891	2.55664	5.24414
38.74	0.864064	1.3501	1.62012	2.53613	5.25977
38.84	0.861456	1.34603	1.61523	2.54297	5.25098
38.94	0.865627	1.35254	1.62305	2.54688	5.25391
39.04	0.864581	1.35091	1.62109	2.53711	5.26953
39.14	0.869792	1.35905	1.63086	2.53906	5.26758
39.24	0.863541	1.34928	1.61914	2.52734	5.27148
39.34	0.870832	1.36068	1.63281	2.54492	5.27148
39.44	0.87552	1.368	1.6416	2.54004	5.27734
39.54	0.880208	1.37532	1.65039	2.55664	5.29199
39.64	0.870832	1.36068	1.63281	2.53906	5.30078
39.74	0.875003	1.36719	1.64063	2.54688	5.30273
39.84	0.884373	1.38183	1.6582	2.55273	5.31055
39.94	0.888021	1.38753	1.66504	2.56152	5.32422
40.04	0.888544	1.38835	1.66602	2.55469	5.33301
40.14	0.882293	1.37858	1.6543	2.5625	5.33789
40.24	0.886459	1.38509	1.66211	2.55859	5.33398
40.34	0.879168	1.3737	1.64844	2.55664	5.34863
40.44	0.880208	1.37532	1.65039	2.55859	5.33594
40.54	0.884896	1.38265	1.65918	2.55566	5.3418
40.64	0.880208	1.37532	1.65039	2.55859	5.3584
40.74	0.881248	1.37695	1.65234	2.55566	5.36914
40.84	0.881248	1.37695	1.65234	2.54883	5.37109
40.94	0.881248	1.37695	1.65234	2.54883	5.37109
41.04	0.888021	1.38753	1.66504	2.55762	5.39063
41.14	0.890624	1.3916	1.66992	2.56641	5.40332
41.24	0.887499	1.38672	1.66406	2.56055	5.41992
41.34	0.895835	1.39974	1.67969	2.56445	5.42188
41.44	0.894789	1.39811	1.67773	2.57031	5.42969
41.54	0.889584	1.38997	1.66797	2.55078	5.44336
41.64	0.897397	1.40218	1.68262	2.57129	5.44727
41.74	0.904165	1.41276	1.69531	2.58203	5.44629
41.84	0.893749	1.39648	1.67578	2.57031	5.46875
41.94	0.90104	1.40787	1.68945	2.58594	5.46289
42.04	0.897915	1.40299	1.68359	2.58008	5.4668
42.14	0.900523	1.40707	1.68848	2.59277	5.47266
42.24	0.897915	1.40299	1.68359	2.5918	5.48926
42.34	0.910416	1.42253	1.70703	2.61914	5.49609
42.44	0.915627	1.43067	1.7168	2.62695	5.51563
42.54	0.911461	1.42416	1.70899	2.60938	5.5293
42.64	0.912501	1.42578	1.71094	2.625	5.51953
42.74	0.919269	1.43636	1.72363	2.62793	5.54102
42.84	0.921877	1.44043	1.72852	2.64063	5.55371
42.94	0.914581	1.42903	1.71484	2.63281	5.57422
43.04	0.917707	1.43392	1.7207	2.64648	5.57031
43.14	0.92448	1.4445	1.7334	2.64746	5.57813
43.24	0.929168	1.45182	1.74219	2.66016	5.58105
43.34	0.929168	1.45182	1.74219	2.66797	5.59375
43.44	0.937499	1.46484	1.75781	2.67969	5.61328
43.54	0.936981	1.46403	1.75684	2.67285	5.61719
43.64	0.935419	1.46159	1.75391	2.67773	5.62402
43.74	0.933333	1.45833	1.75	2.67383	5.63281
43.84	0.934373	1.45996	1.75195	2.6875	5.63672
43.94	0.934373	1.45996	1.75195	2.6875	5.64258
44.04	0.947397	1.48031	1.77637	2.71191	5.6582
44.14	0.945835	1.47787	1.77344	2.70898	5.67676
44.24	0.943749	1.47461	1.76953	2.7168	5.67383
44.34	0.944789	1.47623	1.77148	2.71484	5.68945
44.44	0.944789	1.47623	1.77148	2.7168	5.70313
44.54	0.936981	1.46403	1.75684	2.71387	5.71094
44.64	0.940624	1.46972	1.76367	2.7207	5.70801
44.74	0.940624	1.46972	1.76367	2.72852	5.72266
44.84	0.94896	1.48275	1.7793	2.73633	5.73438
44.94	0.952085	1.48763	1.78516	2.73438	5.75
45.04	0.955728	1.49333	1.79199	2.72949	5.75195
45.14	0.954165	1.49088	1.78906	2.72656	5.75293
45.24	0.957291	1.49577	1.79492	2.73242	5.75781
45.34	0.959376	1.49903	1.79883	2.73633	5.75391
45.44	0.954165	1.49088	1.78906	2.72461	5.76172
45.54	0.955728	1.49333	1.79199	2.73535	5.75781
45.64	0.956251	1.49414	1.79297	2.73047	5.77246
45.74	0.95	1.48438	1.78125	2.72656	5.78125
45.84	0.957291	1.49577	1.79492	2.74023	5.78125
45.94	0.954165	1.49088	1.78906	2.72852	5.79102
46.04	0.953648	1.49008	1.78809	2.72363	5.79102
46.14	0.95104	1.486	1.7832	2.73047	5.78613
46.24	0.959376	1.49903	1.79883	2.73828	5.79297
46.34	0.962501	1.50391	1.80469	2.75195	5.8125
46.44	0.956251	1.49414	1.79297	2.74023	5.81445
46.54	0.963019	1.50472	1.80566	2.75293	5.81836
46.64	0.960416	1.50065	1.80078	2.74414	5.83301
46.74	0.961456	1.50228	1.80273	2.74023	5.82227
46.84	0.967707	1.51204	1.81445	2.74805	5.82422
46.94	0.965627	1.50879	1.81055	2.75	5.82813
47.04	0.960416	1.50065	1.80078	2.75	5.82227
47.14	0.965104	1.50798	1.80957	2.75488	5.81836
47.24	0.966667	1.51042	1.8125	2.76172	5.81738
47.34	0.964581	1.50716	1.80859	2.76563	5.82422
47.44	0.961456	1.50228	1.80273	2.77148	5.83203
47.54	0.961456	1.50228	1.80273	2.7793	5.83398
47.64	0.966144	1.5096	1.81152	2.78809	5.8457
47.74	0.963541	1.50553	1.80664	2.7793	5.85059
47.84	0.972917	1.52018	1.82422	2.7793	5.85352
47.94	0.966667	1.51042	1.8125	2.76953	5.85352
48.04	0.967189	1.51123	1.81348	2.78223	5.85352
48.14	0.959376	1.49903	1.79883	2.77539	5.87402
48.24	0.966667	1.51042	1.8125	2.77734	5.87109
48.34	0.967707	1.51204	1.81445	2.7832	5.87598
48.44	0.965627	1.50879	1.81055	2.77051	5.875
48.54	0.962501	1.50391	1.80469	2.76953	5.87207
48.64	0.970832	1.51693	1.82031	2.77344	5.88477
48.74	0.965104	1.50798	1.80957	2.76855	5.88867
48.84	0.966667	1.51042	1.8125	2.76758	5.875
48.94	0.966667	1.51042	1.8125	2.76758	5.87598
49.04	0.968752	1.51368	1.81641	2.7793	5.89453
49.14	0.971877	1.51856	1.82227	2.7793	5.89844
49.24	0.97448	1.52262	1.82715	2.77637	5.89941
49.34	0.969792	1.5153	1.81836	2.7793	5.88965
49.44	0.964581	1.50716	1.80859	2.77539	5.88086
49.54	0.973957	1.52181	1.82617	2.78516	5.88867
49.64	0.971877	1.51856	1.82227	2.7832	5.89063
49.74	0.97656	1.52588	1.83105	2.79785	5.89258
49.84	0.969792	1.5153	1.81836	2.78516	5.89746
49.94	0.966667	1.51042	1.8125	2.78711	5.88477
50.04	0.972917	1.52018	1.82422	2.78906	5.88477
50.14	0.981248	1.5332	1.83984	2.79688	5.89258
50.24	0.978123	1.52832	1.83398	2.79883	5.90039
50.34	0.97656	1.52588	1.83105	2.7959	5.90234
50.44	0.981248	1.5332	1.83984	2.80859	5.91113
50.54	0.987499	1.54297	1.85156	2.80859	5.91992
50.64	0.987499	1.54297	1.85156	2.82422	5.92773
50.74	0.994272	1.55355	1.86426	2.81934	5.92578
50.84	0.996875	1.55762	1.86914	2.82422	5.92871
50.94	0.997915	1.55924	1.87109	2.82422	5.93164
51.04	0.996875	1.55762	1.86914	2.85352	5.93359
51.14	0.997915	1.55924	1.87109	2.85938	5.95703
51.24	1.00469	1.56983	1.88379	2.87207	5.95117
51.34	1.00938	1.57715	1.89258	2.87695	5.97559
51.44	1.00729	1.57389	1.88867	2.88477	5.99219
51.54	1.01458	1.58528	1.90234	2.89063	6
51.64	1.0125	1.58203	1.89844	2.88672	6.00977
51.74	1.00938	1.57715	1.89258	2.88867	6.00781
51.84	1.01614	1.58773	1.90527	2.89746	6.01367
51.94	1.0125	1.58203	1.89844	2.87695	6.02246
52.04	1.01146	1.5804	1.89648	2.88281	6.01953
52.14	1.02083	1.59505	1.91406	2.88867	6.03711
52.24	1.02552	1.60238	1.92285	2.90137	6.05469
52.34	1.02604	1.60319	1.92383	2.91016	6.06348
52.44	1.03229	1.61296	1.93555	2.91016	6.07227
52.54	1.02813	1.60645	1.92774	2.91406	6.07422
52.64	1.02135	1.59587	1.91504	2.89746	6.07813
52.74	1.025	1.60157	1.92188	2.91016	6.06152
52.84	1.03125	1.61132	1.93359	2.92188	6.0625
52.94	1.03125	1.61132	1.93359	2.92969	6.08203
53.04	1.03333	1.61458	1.9375	2.94531	6.09375
53.14	1.03073	1.61052	1.93262	2.94043	6.10547
53.24	1.02917	1.60807	1.92969	2.94141	6.09863
53.34	1.03021	1.6097	1.93164	2.9375	6.10547
53.44	1.03125	1.61132	1.93359	2.93945	6.12109
53.54	1.025	1.60157	1.92188	2.93945	6.12305
53.64	1.03177	1.61214	1.93457	2.94043	6.11914
53.74	1.03437	1.61621	1.93945	2.95703	6.13379
53.84	1.03125	1.61132	1.93359	2.95117	6.14258
53.94	1.02708	1.60482	1.92578	2.95508	6.14453
54.04	1.02656	1.604	1.9248	2.96191	6.14844
54.14	1.03437	1.61621	1.93945	2.96875	6.16699
54.24	1.0375	1.62109	1.94531	2.99219	6.17773
54.34	1.03125	1.61132	1.93359	2.98828	6.19531
54.44	1.03333	1.61458	1.9375	2.99609	6.19531
54.54	1.03646	1.61947	1.94336	2.99023	6.19531
54.64	1.0349	1.61702	1.94043	2.99512	6.20313
54.74	1.03437	1.61621	1.93945	3.00195	6.2002
54.84	1.04375	1.63086	1.95703	3.00977	6.20703
54.94	1.04479	1.63248	1.95898	3.01758	6.21484
55.04	1.03542	1.61784	1.94141	3.00781	6.21387
55.14	1.03386	1.6154	1.93848	3.00488	6.20117
55.24	1.0375	1.62109	1.94531	3.01172	6.20605
55.34	1.04167	1.62761	1.95313	3.02734	6.22461
55.44	1.04167	1.62761	1.95313	3.02734	6.24023
55.54	1.04583	1.63412	1.96094	3.04297	6.25195
55.64	1.04219	1.62842	1.9541	3.03418	6.25586
55.74	1.03021	1.6097	1.93164	3.0293	6.25879
55.84	1.04479	1.63248	1.95898	3.04102	6.25
55.94	1.05	1.64062	1.96875	3.05273	6.27344
56.04	1.05104	1.64225	1.9707	3.04688	6.27734
56.14	1.04896	1.639	1.9668	3.05469	6.28711
56.24	1.0526	1.64469	1.97363	3.06152	6.27734
56.34	1.05104	1.64225	1.9707	3.06641	6.28418
56.44	1.04583	1.63412	1.96094	3.04883	6.28906
56.54	1.05209	1.64388	1.97266	3.06445	6.27148
56.64	1.05677	1.65121	1.98145	3.0791	6.28711
56.74	1.06146	1.65853	1.99023	3.08398	6.30566
56.84	1.05834	1.65365	1.98438	3.08594	6.3125
56.94	1.04791	1.63737	1.96484	3.06836	6.29688
57.04	1.05729	1.65202	1.98242	3.07617	6.29102
57.14	1.05521	1.64877	1.97852	3.08398	6.30664
57.24	1.05677	1.65121	1.98145	3.0791	6.30859
57.34	1.05729	1.65202	1.98242	3.08789	6.31152
57.44	1.05729	1.65202	1.98242	3.09961	6.32422
57.54	1.06354	1.66178	1.99414	3.09961	6.33203
57.64	1.06146	1.65853	1.99023	3.10742	6.34375
57.74	1.0526	1.64469	1.97363	3.09082	6.33984
57.84	1.05729	1.65202	1.98242	3.09961	6.33105
57.94	1.05521	1.64877	1.97852	3.11133	6.34375
58.04	1.05625	1.65039	1.98047	3.10742	6.33594
58.14	1.05729	1.65202	1.98242	3.11719	6.33203
58.24	1.05365	1.64633	1.97559	3.11426	6.3418
58.34	1.04583	1.63412	1.96094	3.10938	6.35059
58.44	1.04583	1.63412	1.96094	3.10938	6.35352
58.54	1.05625	1.65039	1.98047	3.11719	6.35352
58.64	1.05313	1.64551	1.97461	3.10742	6.36523
58.74	1.05781	1.65283	1.9834	3.12012	6.35352
58.84	1.06042	1.6569	1.98828	3.12109	6.36621
58.94	1.06146	1.65853	1.99023	3.12109	6.38672
59.04	1.0625	1.66016	1.99219	3.12109	6.38281
59.14	1.06042	1.6569	1.98828	3.125	6.39453
59.24	1.06406	1.6626	1.99512	3.12012	6.38672
59.34	1.0625	1.66016	1.99219	3.12109	6.38379
59.44	1.06042	1.6569	1.98828	3.12891	6.38477
59.54	1.06354	1.66178	1.99414	3.125	6.38867
59.64	1.06979	1.67155	2.00586	3.13477	6.40137
59.74	1.06719	1.66748	2.00098	3.12988	6.41113
59.84	1.06563	1.66504	1.99805	3.13867	6.41992
59.94	1.06667	1.66667	2	3.13477	6.42188
60.04	1.06979	1.67155	2.00586	3.14063	6.42969
60.14	1.06979	1.67155	2.00586	3.14844	6.43164
60.24	1.07031	1.67237	2.00684	3.15332	6.44336
60.34	1.06771	1.66829	2.00195	3.16016	6.44043
60.44	1.07188	1.67481	2.00977	3.16797	6.44141
60.54	1.07292	1.67643	2.01172	3.16406	6.45313
60.64	1.07292	1.67643	2.01172	3.16992	6.46094
60.74	1.07344	1.67725	2.0127	3.16699	6.46875
60.84	1.07396	1.67806	2.01367	3.16797	6.45996
60.94	1.08437	1.69433	2.0332	3.19141	6.47266
61.04	1.09062	1.7041	2.04492	3.1875	6.48828
61.14	1.08906	1.70166	2.04199	3.18652	6.49414
61.24	1.09375	1.70898	2.05078	3.18359	6.51074
61.34	1.09479	1.71061	2.05273	3.18945	6.50781
61.44	1.09062	1.7041	2.04492	3.18945	6.52148
61.54	1.09844	1.71631	2.05957	3.18848	6.51367
61.64	1.09791	1.71549	2.05859	3.18945	6.52441
61.74	1.09687	1.71387	2.05664	3.18945	6.51367
61.84	1.1	1.71875	2.0625	3.20117	6.5332
61.94	1.1	1.71875	2.0625	3.20898	6.5332
62.04	1.10469	1.72608	2.07129	3.20605	6.54883
62.14	1.1	1.71875	2.0625	3.20898	6.54004
62.24	1.09687	1.71387	2.05664	3.20703	6.54297
62.34	1.09271	1.70736	2.04883	3.18945	6.55273
62.44	1.09375	1.70898	2.05078	3.20898	6.54297
62.54	1.10052	1.71957	2.06348	3.20996	6.5625
62.64	1.09896	1.71713	2.06055	3.20313	6.5791
62.74	1.10313	1.72363	2.06836	3.20508	6.57422
62.84	1.10209	1.72201	2.06641	3.20313	6.58789
62.94	1.11198	1.73747	2.08496	3.22168	6.60156
63.04	1.11198	1.73747	2.08496	3.22656	6.60254
63.14	1.11406	1.74073	2.08887	3.2207	6.61914
63.24	1.11771	1.74642	2.0957	3.23242	6.625
63.34	1.12188	1.75293	2.10352	3.24023	6.625
63.44	1.12031	1.75049	2.10059	3.2373	6.62793
63.54	1.12604	1.75944	2.11133	3.24414	6.62988
63.64	1.12292	1.75456	2.10547	3.24023	6.64063
63.74	1.12083	1.7513	2.10156	3.24805	6.63477
63.84	1.12604	1.75944	2.11133	3.25	6.63477
63.94	1.12396	1.75618	2.10742	3.24609	6.64258
64.04	1.12292	1.75456	2.10547	3.24512	6.64648
64.14	1.11667	1.74479	2.09375	3.24805	6.6377
64.24	1.11719	1.74561	2.09473	3.23828	6.64063
64.34	1.11563	1.74317	2.0918	3.24023	6.63867
64.44	1.11042	1.73503	2.08203	3.23047	6.62891
64.54	1.1125	1.73828	2.08594	3.23438	6.61914
64.64	1.10989	1.73421	2.08105	3.22949	6.62695
64.74	1.11458	1.74153	2.08984	3.23828	6.62207
64.84	1.10938	1.7334	2.08008	3.24024	6.63867
64.94	1.10625	1.72852	2.07422	3.23633	6.62891
65.04	1.10417	1.72526	2.07031	3.22656	6.63477
65.14	1.10938	1.7334	2.08008	3.24023	6.63867
65.24	1.1151	1.74235	2.09082	3.24902	6.63281
65.34	1.11458	1.74153	2.08984	3.24414	6.64551
65.44	1.11354	1.73991	2.08789	3.23438	6.64648
65.54	1.11042	1.73503	2.08203	3.22852	6.63672
65.64	1.11042	1.73503	2.08203	3.22852	6.64258
65.74	1.11719	1.74561	2.09473	3.24121	6.64258
65.84	1.11563	1.74317	2.0918	3.24609	6.64355
65.94	1.1125	1.73828	2.08594	3.24023	6.62891
66.04	1.11667	1.74479	2.09375	3.24414	6.63086
66.14	1.125	1.75782	2.10938	3.25781	6.62891
66.24	1.12188	1.75293	2.10352	3.25195	6.63867
66.34	1.11823	1.74723	2.09668	3.25684	6.63281
66.44	1.10938	1.7334	2.08008	3.24023	6.62598
66.54	1.11042	1.73503	2.08203	3.24219	6.62109
66.64	1.10834	1.73178	2.07813	3.23828	6.62305
66.74	1.10313	1.72363	2.06836	3.23633	6.62695
66.84	1.1	1.71875	2.0625	3.23438	6.62891
66.94	1.10209	1.72201	2.06641	3.24414	6.62305
67.04	1.09948	1.71793	2.06152	3.23926	6.62695
67.14	1.09791	1.71549	2.05859	3.24805	6.61816
67.24	1.10104	1.72037	2.06445	3.24219	6.60938
67.34	1.09271	1.70736	2.04883	3.25	6.61523
67.44	1.09167	1.70573	2.04688	3.23828	6.61133
67.54	1.09323	1.70817	2.0498	3.24707	6.59375
67.64	1.08229	1.69108	2.0293	3.22656	6.61035
67.74	1.08125	1.68945	2.02734	3.22461	6.58594
67.84	1.09062	1.7041	2.04492	3.24219	6.57813
67.94	1.09479	1.71061	2.05273	3.25	6.58398
68.04	1.09271	1.70736	2.04883	3.24609	6.5918
68.14	1.09219	1.70654	2.04785	3.24512	6.58789
68.24	1.09791	1.71549	2.05859	3.25195	6.58691
68.34	1.09687	1.71387	2.05664	3.24805	6.59375
68.44	1.09687	1.71387	2.05664	3.25	6.58984
68.54	1.09791	1.71549	2.05859	3.24609	6.60352
68.64	1.09271	1.70736	2.04883	3.24414	6.59961
68.74	1.09427	1.7098	2.05176	3.23926	6.59766
68.84	1.08854	1.70085	2.04102	3.23633	6.60059
68.94	1.0875	1.69922	2.03906	3.23828	6.60156
69.04	1.08229	1.69108	2.0293	3.23047	6.59961
69.14	1.08125	1.68945	2.02734	3.21484	6.58984
69.24	1.08021	1.68782	2.02539	3.21289	6.58398
69.34	1.07188	1.67481	2.00977	3.19727	6.58008
69.44	1.07761	1.68376	2.02051	3.20801	6.57422
69.54	1.07292	1.67643	2.01172	3.19922	6.59473
69.64	1.07604	1.68132	2.01758	3.20898	6.58789
69.74	1.07708	1.68294	2.01953	3.20508	6.58398
69.84	1.07396	1.67806	2.01367	3.20313	6.5918
69.94	1.07188	1.67481	2.00977	3.20898	6.57422
70.04	1.06719	1.66748	2.00098	3.19824	6.58594
70.14	1.07188	1.67481	2.00977	3.21484	6.58301
70.24	1.06667	1.66667	2	3.19922	6.58789
70.34	1.06875	1.66993	2.00391	3.20703	6.57227
70.44	1.0625	1.66016	1.99219	3.19727	6.5918
70.54	1.07083	1.67318	2.00781	3.20703	6.58203
70.64	1.07188	1.67481	2.00977	3.20898	6.58789
70.74	1.07292	1.67643	2.01172	3.21094	6.58984
70.84	1.07761	1.68376	2.02051	3.21582	6.60352
70.94	1.07083	1.67318	2.00781	3.20508	6.6123
71.04	1.07396	1.67806	2.01367	3.21094	6.60742
71.14	1.06979	1.67155	2.00586	3.20313	6.625
71.24	1.06771	1.66829	2.00195	3.19922	6.61719
71.34	1.06771	1.66829	2.00195	3.19531	6.62109
71.44	1.07031	1.67237	2.00684	3.19824	6.61719
71.54	1.07396	1.67806	2.01367	3.20703	6.62012
71.64	1.07188	1.67481	2.00977	3.19727	6.65234
71.74	1.07708	1.68294	2.01953	3.19531	6.63867
71.84	1.07396	1.67806	2.01367	3.19727	6.63867
71.94	1.07396	1.67806	2.01367	3.18359	6.63281
72.04	1.07656	1.68213	2.01855	3.19433	6.64453
72.14	1.07812	1.68457	2.02148	3.20898	6.64941
72.24	1.07292	1.67643	2.01172	3.19922	6.66016
72.34	1.07396	1.67806	2.01367	3.20508	6.65039
72.44	1.07188	1.67481	2.00977	3.19922	6.66406
72.54	1.07292	1.67643	2.01172	3.20703	6.65527
72.64	1.06979	1.67155	2.00586	3.19336	6.65039
72.74	1.07343	1.67724	2.01269	3.20019	6.65625
72.84	1.07188	1.67481	2.00977	3.19727	6.66309
72.94	1.07083	1.67318	2.00781	3.20703	6.66797
73.04	1.06771	1.66829	2.00195	3.20117	6.67383
73.14	1.06979	1.67155	2.00586	3.20508	6.68164
73.24	1.075	1.67968	2.01562	3.21094	6.68555
73.34	1.07656	1.68213	2.01855	3.20801	6.70313
73.44	1.07812	1.68457	2.02148	3.21094	6.70801
73.54	1.08854	1.70084	2.04101	3.22656	6.70703
73.64	1.08958	1.70247	2.04297	3.23633	6.7207
73.74	1.0875	1.69922	2.03906	3.22656	6.73047
73.84	1.08906	1.70166	2.04199	3.22559	6.73828
73.94	1.09167	1.70573	2.04688	3.23242	6.74512
74.04	1.08854	1.70085	2.04102	3.23242	6.75781
74.14	1.09271	1.70736	2.04883	3.24219	6.75195
74.24	1.0875	1.69922	2.03906	3.23828	6.75977
74.34	1.08229	1.69108	2.0293	3.22852	6.76172
74.44	1.08906	1.70166	2.04199	3.23633	6.74023
74.54	1.09636	1.71306	2.05567	3.24317	6.74805
74.64	1.09896	1.71713	2.06055	3.25195	6.75488
74.74	1.09375	1.70898	2.05078	3.24414	6.76367
74.84	1.09062	1.7041	2.04492	3.24024	6.74805
74.94	1.09687	1.71387	2.05664	3.24805	6.74219
75.04	1.1026	1.72282	2.06738	3.26074	6.76172
75.14	1.1	1.71875	2.0625	3.26953	6.75879
75.24	1.10104	1.72037	2.06445	3.27149	6.76953
75.34	1.10313	1.72363	2.06836	3.27148	6.76367
75.44	1.10209	1.72201	2.06641	3.27539	6.77539
75.54	1.10521	1.72688	2.07226	3.28125	6.76758
75.64	1.10781	1.73096	2.07715	3.28613	6.77344
75.74	1.10729	1.73014	2.07617	3.28516	6.78613
75.84	1.10105	1.72038	2.06446	3.28125	6.78516
75.94	1.09896	1.71713	2.06055	3.28906	6.76953
76.04	1.10417	1.72526	2.07031	3.28711	6.75977
76.14	1.10104	1.72037	2.06445	3.28125	6.76953
76.24	1.10104	1.72037	2.06445	3.27734	6.77539
76.34	1.10104	1.72037	2.06445	3.2832	6.77148
76.44	1.09531	1.71142	2.05371	3.27832	6.77344
76.54	1.10417	1.72526	2.07031	3.30664	6.75879
76.64	1.10521	1.72689	2.07227	3.30859	6.78125
76.74	1.10313	1.72363	2.06836	3.30078	6.79102
76.84	1.10833	1.73177	2.07812	3.30859	6.7832
76.94	1.10938	1.7334	2.08008	3.3125	6.78711
77.04	1.10834	1.73178	2.07813	3.32031	6.78906
77.14	1.10989	1.73421	2.08105	3.3252	6.79883
77.24	1.10938	1.7334	2.08008	3.32617	6.79688
77.34	1.10834	1.73178	2.07813	3.31641	6.78906
77.44	1.11563	1.74317	2.0918	3.33008	6.78711
77.54	1.11354	1.73991	2.08789	3.32617	6.8125
77.64	1.1125	1.73828	2.08594	3.33594	6.80859
77.74	1.10729	1.73014	2.07617	3.32617	6.80273
77.84	1.11094	1.73584	2.08301	3.34472	6.79492
77.94	1.10938	1.7334	2.08008	3.33594	6.80566
78.04	1.11458	1.74153	2.08984	3.35351	6.80859
78.14	1.10938	1.7334	2.08008	3.33789	6.81836
78.24	1.10834	1.73178	2.07813	3.33594	6.80469
78.34	1.11771	1.74642	2.0957	3.34961	6.79688
78.44	1.12396	1.75618	2.10742	3.36133	6.79883
78.54	1.11979	1.74968	2.09961	3.34961	6.82031
78.64	1.12083	1.7513	2.10156	3.35742	6.81445
78.74	1.12239	1.75374	2.10449	3.36035	6.81836
78.84	1.13541	1.77408	2.1289	3.37207	6.81738
78.94	1.13646	1.77572	2.13086	3.37891	6.82813
79.04	1.13542	1.77409	2.12891	3.38477	6.8418
79.14	1.13437	1.77246	2.12695	3.37891	6.83984
79.24	1.14167	1.78386	2.14063	3.375	6.8457
79.34	1.14062	1.78222	2.13867	3.38477	6.84375
79.44	1.14167	1.78386	2.14063	3.38672	6.84766
79.54	1.14115	1.78304	2.13965	3.38574	6.85742
79.64	1.14687	1.79199	2.15039	3.38867	6.86426
79.74	1.14583	1.79037	2.14844	3.39453	6.86133
79.84	1.14062	1.78222	2.13867	3.38086	6.87109
79.94	1.14791	1.79362	2.15234	3.38867	6.86914
80.04	1.15	1.79688	2.15625	3.39258	6.87891
80.14	1.15104	1.7985	2.1582	3.40234	6.88867
80.24	1.1526	1.80094	2.16113	3.39551	6.89453
80.34	1.16354	1.81803	2.18164	3.39844	6.8877
80.44	1.1625	1.81641	2.17969	3.39648	6.90234
80.54	1.15729	1.80827	2.16992	3.39453	6.90039
80.64	1.15417	1.80338	2.16406	3.39453	6.90527
80.74	1.15209	1.80013	2.16016	3.38477	6.9082
80.84	1.15938	1.81153	2.17383	3.39844	6.89844
80.94	1.16146	1.81478	2.17773	3.40234	6.91992
81.04	1.16302	1.81722	2.18066	3.40137	6.93555
81.14	1.1625	1.81641	2.17969	3.39453	6.94629
81.24	1.16771	1.82454	2.18945	3.39648	6.94727
81.34	1.17292	1.83268	2.19922	3.40625	6.94922
81.44	1.16771	1.82454	2.18945	3.39648	6.95508
81.54	1.175	1.83593	2.20312	3.41015	6.93945
81.64	1.175	1.83594	2.20313	3.41797	6.95313
81.74	1.17552	1.83675	2.2041	3.41895	6.95703
81.84	1.18021	1.84407	2.21289	3.41992	6.95215
81.94	1.17396	1.83431	2.20117	3.41602	6.95703
82.04	1.17292	1.83268	2.19922	3.42578	6.9668
82.14	1.17396	1.83431	2.20117	3.42773	6.95898
82.24	1.18125	1.8457	2.21484	3.4375	6.98047
82.34	1.18333	1.84896	2.21875	3.43555	6.99023
82.44	1.1849	1.8514	2.22168	3.43359	6.98828
82.54	1.18437	1.85058	2.2207	3.42578	6.99902
82.64	1.18333	1.84896	2.21875	3.43555	7.00977
82.74	1.18437	1.85058	2.2207	3.4375	7.01953
82.84	1.18125	1.8457	2.21484	3.42774	7.01758
82.94	1.18333	1.84896	2.21875	3.43359	7.01367
83.04	1.18646	1.85384	2.22461	3.43945	7.01758
83.14	1.18646	1.85384	2.22461	3.43945	7.02344
83.24	1.1849	1.8514	2.22168	3.42871	7.03516
83.34	1.1875	1.85547	2.22656	3.43359	7.02051
83.44	1.18229	1.84733	2.2168	3.43555	7.01953
83.54	1.18333	1.84896	2.21875	3.4375	7.01758
83.64	1.18021	1.84407	2.21289	3.43555	7.01953
83.74	1.17604	1.83757	2.20508	3.42969	7.02539
83.84	1.18177	1.84652	2.21582	3.44238	7.01367
83.94	1.1875	1.85547	2.22656	3.44531	7.02637
84.04	1.17708	1.83919	2.20703	3.44336	7.03613
84.14	1.17812	1.84082	2.20898	3.44531	7.02734
84.24	1.17292	1.83268	2.19922	3.43164	7.04102
84.34	1.17604	1.83757	2.20508	3.41992	7.03125
84.44	1.17812	1.84082	2.20898	3.42383	7.0332
84.54	1.17969	1.84326	2.21191	3.42285	7.0332
84.64	1.18021	1.84407	2.21289	3.43359	7.03809
84.74	1.175	1.83594	2.20313	3.42578	7.04492
84.84	1.17917	1.84245	2.21094	3.41992	7.0332
84.94	1.17396	1.83431	2.20117	3.42773	7.0332
85.04	1.17292	1.83268	2.19922	3.41406	7.04102
85.14	1.16979	1.8278	2.19336	3.4082	7.03906
85.24	1.17187	1.83105	2.19726	3.42383	7.04102
85.34	1.16719	1.82373	2.18848	3.40332	7.05273
85.44	1.175	1.83594	2.20313	3.41797	7.03809
85.54	1.17604	1.83757	2.20508	3.41992	7.04102
85.64	1.17396	1.83431	2.20117	3.41602	7.04297
85.74	1.17031	1.82862	2.19434	3.41406	7.03906
85.84	1.16354	1.81803	2.18164	3.4082	7.04102
85.94	1.16614	1.8221	2.18652	3.40527	7.0293
86.04	1.16146	1.81478	2.17774	3.39649	7.03809
86.14	1.1625	1.81641	2.17969	3.39844	7.0293
86.24	1.16146	1.81478	2.17773	3.39648	7.02734
86.34	1.15417	1.80338	2.16406	3.38672	7.03125
86.44	1.15209	1.80013	2.16016	3.37695	7.0293
86.54	1.15104	1.7985	2.1582	3.375	7.01563
86.64	1.14583	1.79037	2.14844	3.37305	7.01953
86.74	1.14531	1.78955	2.14746	3.36035	7.01758
86.84	1.14479	1.78873	2.14648	3.36523	7.00488
86.94	1.14791	1.79362	2.15234	3.37109	6.99805
87.04	1.15	1.79688	2.15625	3.375	7.01563
87.14	1.15104	1.7985	2.1582	3.37695	7.01953
87.24	1.14583	1.79037	2.14844	3.36719	7.0293
87.34	1.13854	1.77897	2.13477	3.36133	7.01953
87.44	1.1375	1.77734	2.13281	3.35156	7.0127
87.54	1.13386	1.77165	2.12598	3.34473	7.00781
87.64	1.12917	1.76432	2.11719	3.33594	7.01465
87.74	1.13646	1.77572	2.13086	3.3457	7.00195
87.84	1.1375	1.77734	2.13281	3.34766	7.00977
87.94	1.13542	1.77409	2.12891	3.34375	7.01172
88.04	1.13021	1.76595	2.11914	3.33399	7.00391
88.14	1.13125	1.76757	2.12109	3.33203	7
88.24	1.13177	1.76839	2.12207	3.33496	7.00586
88.34	1.13646	1.77572	2.13086	3.34961	7.00879
88.44	1.13854	1.77897	2.13477	3.3457	7.00781
88.54	1.13229	1.76921	2.12305	3.33984	7.00977
88.64	1.13437	1.77246	2.12695	3.34375	7.01172
88.74	1.13542	1.77409	2.12891	3.35742	7.02344
88.84	1.13073	1.76677	2.12012	3.34863	7.01953
88.94	1.13021	1.76595	2.11914	3.34766	7.01855
89.04	1.1375	1.77734	2.13281	3.35742	7.01367
89.14	1.14062	1.78222	2.13867	3.35938	7.02148
89.24	1.13958	1.7806	2.13672	3.35937	7.02344
89.34	1.13438	1.77247	2.12696	3.34375	7.03906
89.44	1.1375	1.77734	2.13281	3.34961	7.0332
89.54	1.1401	1.78141	2.13769	3.35449	7.0332
89.64	1.14167	1.78386	2.14063	3.35742	7.03809
89.74	1.14687	1.79199	2.15039	3.35547	7.04102
89.84	1.14167	1.78386	2.14063	3.3418	7.04688
89.94	1.14271	1.78548	2.14258	3.33789	7.03125
90.04	1.14479	1.78873	2.14648	3.35351	7.04102
90.14	1.14479	1.78873	2.14648	3.33398	7.04004
90.24	1.14583	1.79037	2.14844	3.34766	7.03711
90.34	1.14531	1.78955	2.14746	3.34668	7.03906
90.44	1.14271	1.78548	2.14258	3.3418	7.0459
90.54	1.14687	1.79199	2.15039	3.35742	7.04883
90.64	1.14375	1.78711	2.14453	3.35156	7.05078
90.74	1.13958	1.7806	2.13672	3.35547	7.05664
90.84	1.14062	1.78222	2.13867	3.35742	7.05469
90.94	1.13802	1.77816	2.13379	3.35254	7.06445
91.04	1.14687	1.79199	2.15039	3.36523	7.06543
91.14	1.14791	1.79362	2.15234	3.37402	7.07813
91.24	1.14896	1.79525	2.1543	3.36914	7.08008
91.34	1.15104	1.7985	2.1582	3.37305	7.08203
91.44	1.14375	1.78711	2.14453	3.36328	7.09766
91.54	1.14167	1.78386	2.14063	3.36523	7.08789
91.64	1.14062	1.78222	2.13867	3.36328	7.09375
91.74	1.14635	1.79117	2.14941	3.37402	7.08594
91.84	1.14583	1.79037	2.14844	3.36719	7.10059
91.94	1.14687	1.79199	2.15039	3.37695	7.09961
92.04	1.14791	1.79362	2.15234	3.37891	7.10156
92.14	1.14583	1.79037	2.14844	3.37891	7.10352
92.24	1.14687	1.79199	2.15039	3.38672	7.10352
92.34	1.15625	1.80664	2.16797	3.39648	7.10742
92.44	1.15156	1.79932	2.15918	3.39551	7.11719
92.54	1.15313	1.80176	2.16211	3.39844	7.12793
92.64	1.15209	1.80013	2.16016	3.39648	7.13086
92.74	1.14896	1.79525	2.1543	3.39453	7.125
92.84	1.14896	1.79525	2.1543	3.39648	7.12891
92.94	1.15104	1.7985	2.1582	3.39063	7.13086
93.04	1.14791	1.79362	2.15234	3.38281	7.14063
93.14	1.14375	1.78711	2.14453	3.39258	7.14258
93.24	1.13542	1.77409	2.12891	3.37696	7.13477
93.34	1.14115	1.78304	2.13965	3.39551	7.11914
93.44	1.14062	1.78222	2.13867	3.39453	7.12988
93.54	1.14167	1.78386	2.14063	3.38477	7.12891
93.64	1.14271	1.78548	2.14258	3.38672	7.11914
93.74	1.14687	1.79199	2.15039	3.40625	7.13281
93.84	1.14375	1.78711	2.14453	3.39258	7.14063
93.94	1.14583	1.79037	2.14844	3.38477	7.12695
94.04	1.14479	1.78873	2.14648	3.38672	7.12695
94.14	1.14062	1.78222	2.13867	3.38867	7.125
94.24	1.14219	1.78467	2.1416	3.38574	7.11328
94.34	1.13542	1.77409	2.12891	3.37305	7.12598
94.44	1.13646	1.77572	2.13086	3.375	7.11523
94.54	1.13542	1.77409	2.12891	3.37305	7.11133
94.64	1.13437	1.77246	2.12695	3.375	7.11719
94.74	1.13541	1.77408	2.1289	3.38476	7.09961
94.84	1.13854	1.77897	2.13476	3.38672	7.11719
94.94	1.14531	1.78955	2.14746	3.38574	7.12305
95.04	1.13854	1.77897	2.13477	3.37305	7.12305
95.14	1.13437	1.77246	2.12695	3.36523	7.11523
95.24	1.13333	1.77083	2.125	3.37109	7.10742
95.34	1.13542	1.77409	2.12891	3.375	7.11328
95.44	1.13437	1.77246	2.12695	3.37305	7.11719
95.54	1.13021	1.76595	2.11914	3.37695	7.11523
95.64	1.125	1.75782	2.10938	3.37109	7.10742
95.74	1.12396	1.75618	2.10742	3.36328	7.09766
95.84	1.12969	1.76513	2.11816	3.37402	7.0918
95.94	1.13125	1.76757	2.12109	3.37695	7.1084
96.04	1.13021	1.76595	2.11914	3.375	7.11133
96.14	1.13125	1.76757	2.12109	3.38867	7.10938
96.24	1.13021	1.76595	2.11914	3.37891	7.11133
96.34	1.125	1.75782	2.10938	3.37305	7.10938
96.44	1.12188	1.75293	2.10352	3.37305	7.10352
96.54	1.12188	1.75293	2.10352	3.37305	7.10352
96.64	1.11771	1.74642	2.0957	3.37305	7.10352
96.74	1.11875	1.74805	2.09766	3.36719	7.0957
96.84	1.11406	1.74073	2.08887	3.35449	7.10547
96.94	1.12604	1.75944	2.11133	3.36719	7.10254
97.04	1.125	1.75782	2.10938	3.36523	7.11523
97.14	1.1151	1.74235	2.09082	3.35156	7.10742
97.24	1.10313	1.72363	2.06836	3.35156	7.09375
97.34	1.10469	1.72608	2.07129	3.35156	7.08984
97.44	1.11354	1.73991	2.08789	3.35938	7.08789
97.54	1.10834	1.73178	2.07813	3.36719	7.09375
97.64	1.11354	1.73991	2.08789	3.37305	7.07813
97.74	1.10885	1.73258	2.0791	3.3584	7.09961
97.84	1.11198	1.73747	2.08496	3.35742	7.08691
97.94	1.11354	1.73991	2.08789	3.36719	7.08008
98.04	1.10834	1.73178	2.07813	3.35742	7.09766
98.14	1.11354	1.73991	2.08789	3.37109	7.08789
98.24	1.1125	1.73828	2.08594	3.375	7.09375
98.34	1.10729	1.73014	2.07617	3.36524	7.08594
98.44	1.10834	1.73178	2.07813	3.37109	7.08789
98.54	1.10781	1.73096	2.07715	3.36426	7.08984
98.64	1.10729	1.73014	2.07617	3.36328	7.08887
98.74	1.10938	1.7334	2.08008	3.36719	7.08789
98.84	1.10417	1.72526	2.07031	3.35742	7.08789
98.94	1.10313	1.72363	2.06836	3.35547	7.07227
99.04	1.10625	1.72852	2.07422	3.36133	7.07031
99.14	1.1	1.71875	2.0625	3.36523	7.07617
99.24	1.09791	1.71549	2.05859	3.35547	7.06836
99.34	1.09687	1.71387	2.05664	3.36523	7.07422
99.44	1.09791	1.71549	2.05859	3.37109	7.06641
99.54	1.09687	1.71387	2.05664	3.37109	7.08008
99.64	1.1	1.71875	2.0625	3.37109	7.07813
99.74	1.08594	1.69677	2.03613	3.35645	7.0791
99.84	1.09166	1.70572	2.04687	3.36328	7.05762
99.94	1.09271	1.70736	2.04883	3.34766	7.06836
100.04	1.09583	1.71224	2.05469	3.35742	7.05859
100.14	1.08958	1.70247	2.04297	3.34766	7.08008
100.24	1.09167	1.70573	2.04688	3.33398	7.07031
100.34	1.09271	1.70736	2.04883	3.34277	7.06445
100.44	1.09219	1.70654	2.04785	3.33887	7.06055
100.54	1.09166	1.70572	2.04687	3.34375	7.07129
100.64	1.08958	1.70247	2.04297	3.34766	7.07227
100.74	1.08958	1.70247	2.04297	3.34766	7.07422
100.84	1.0875	1.69922	2.03906	3.33984	7.07422
100.94	1.09271	1.70736	2.04883	3.33594	7.07031
101.04	1.08958	1.70247	2.04297	3.33008	7.08789
101.14	1.08125	1.68945	2.02734	3.31445	7.08203
101.24	1.08229	1.69108	2.0293	3.31641	7.0625
101.34	1.08333	1.69271	2.03125	3.32227	7.05859
101.44	1.09635	1.71305	2.05566	3.33301	7.06836
101.54	1.08854	1.70085	2.04102	3.32422	7.0791
101.64	1.0875	1.69922	2.03906	3.32227	7.07422
101.74	1.08646	1.69759	2.03711	3.32031	7.05859
101.84	1.08229	1.69108	2.0293	3.3125	7.06445
101.94	1.08333	1.69271	2.03125	3.32617	7.05273
102.04	1.08229	1.69108	2.0293	3.32422	7.06055
102.14	1.08333	1.69271	2.03125	3.32617	7.05859
102.24	1.08229	1.69108	2.0293	3.32422	7.06836
102.34	1.08333	1.69271	2.03125	3.32227	7.06641
102.44	1.08281	1.69189	2.03027	3.31543	7.07617
102.54	1.08229	1.69108	2.0293	3.31445	7.06934
102.64	1.08333	1.69271	2.03125	3.32813	7.06445
102.74	1.08229	1.69108	2.0293	3.32617	7.06055
102.84	1.08333	1.69271	2.03125	3.32813	7.05859
102.94	1.08229	1.69108	2.0293	3.32617	7.06055
103.04	1.08125	1.68945	2.02734	3.32031	7.07031
103.14	1.07708	1.68294	2.01953	3.30664	7.07129
103.24	1.06979	1.67155	2.00586	3.30469	7.05664
103.34	1.07135	1.67399	2.00879	3.30762	7.05469
103.44	1.075	1.67969	2.01563	3.30273	7.05371
103.54	1.07292	1.67643	2.01172	3.29883	7.04688
103.64	1.06563	1.66504	1.99805	3.29688	7.06055
103.74	1.0625	1.66016	1.99219	3.28321	7.05859
103.84	1.06667	1.66667	2	3.28711	7.04883
103.94	1.06563	1.66504	1.99805	3.28516	7.05078
104.04	1.06458	1.66341	1.99609	3.2832	7.04883
104.14	1.05989	1.65608	1.9873	3.28223	7.04297
104.24	1.05521	1.64877	1.97852	3.26758	7.04004
104.34	1.06042	1.6569	1.98828	3.27734	7.03906
104.44	1.05938	1.65528	1.98633	3.27539	7.04102
104.54	1.05417	1.64713	1.97656	3.26563	7.04688
104.64	1.05521	1.64877	1.97852	3.2793	7.03711
104.74	1.05209	1.64388	1.97266	3.27344	7.03906
104.84	1.04791	1.63737	1.96484	3.26563	7.0332
104.94	1.04896	1.639	1.9668	3.26367	7.02148
105.04	1.04583	1.63412	1.96094	3.25586	7.0293
105.14	1.05	1.64062	1.96875	3.25391	7.02734
105.24	1.04323	1.63005	1.95606	3.24707	7.02539
105.34	1.05104	1.64225	1.9707	3.25	7.01855
105.44	1.05	1.64062	1.96875	3.24316	7.01758
105.54	1.04479	1.63249	1.95899	3.22656	7.00977
105.64	1.04375	1.63086	1.95703	3.23242	7
105.74	1.04479	1.63248	1.95898	3.23438	6.99805
105.84	1.05	1.64062	1.96875	3.23633	7.00781
105.94	1.04687	1.63574	1.96289	3.24219	7.01367
106.04	1.03906	1.62353	1.94824	3.2334	7.00586
106.14	1.04479	1.63248	1.95898	3.24414	7.00879
106.24	1.03958	1.62435	1.94922	3.24609	7.01953
106.34	1.03854	1.62272	1.94727	3.24414	7.02148
106.44	1.04375	1.63086	1.95703	3.24219	7.01953
106.54	1.04479	1.63248	1.95898	3.24414	7.01758
106.64	1.04375	1.63086	1.95703	3.24219	7.01953
106.74	1.04895	1.63899	1.96679	3.24414	7.0293
106.84	1.05052	1.64144	1.96973	3.24707	7.03906
106.94	1.05209	1.64388	1.97266	3.24609	7.03809
107.04	1.05417	1.64713	1.97656	3.25195	7.03125
107.14	1.04791	1.63737	1.96484	3.24414	7.03711
107.24	1.04583	1.63412	1.96094	3.24219	7.0293
107.34	1.05104	1.64225	1.9707	3.24609	7.01953
107.44	1.04167	1.62761	1.95313	3.24023	7.02344
107.54	1.04375	1.63086	1.95703	3.24414	7.02539
107.64	1.04896	1.639	1.9668	3.25391	7.0293
107.74	1.04375	1.63086	1.95703	3.25195	7.03906
107.84	1.04271	1.62923	1.95508	3.24609	7.03711
107.94	1.04479	1.63248	1.95898	3.24414	7.03516
108.04	1.04219	1.62842	1.9541	3.24316	7.03906
108.14	1.03854	1.62272	1.94727	3.23828	7.03809
108.24	1.03437	1.61621	1.93945	3.22461	7.03711
108.34	1.02917	1.60807	1.92969	3.22656	7.04102
108.44	1.03437	1.61621	1.93945	3.23633	7.02734
108.54	1.03958	1.62435	1.94922	3.23047	7.03516
108.64	1.04479	1.63248	1.95898	3.23438	7.05078
108.74	1.04167	1.62761	1.95313	3.22852	7.06055
108.84	1.03333	1.61458	1.9375	3.22461	7.05469
108.94	1.04271	1.62923	1.95508	3.23047	7.05078
109.04	1.03854	1.62272	1.94727	3.21875	7.06055
109.14	1.04011	1.62517	1.9502	3.22754	7.04688
109.24	1.0375	1.62109	1.94531	3.22266	7.0498
109.34	1.03333	1.61458	1.9375	3.22656	7.04492
109.44	1.03437	1.61621	1.93945	3.22852	7.06055
109.54	1.0375	1.62109	1.94531	3.22266	7.0625
109.64	1.03958	1.62435	1.94922	3.22656	7.06836
109.74	1.04479	1.63248	1.95898	3.22461	7.06348
109.84	1.04791	1.63737	1.96484	3.24219	7.06641
109.94	1.05	1.64062	1.96875	3.23828	7.07227
110.04	1.04896	1.639	1.9668	3.23633	7.07617
110.14	1.05209	1.64388	1.97266	3.24219	7.06836
110.24	1.04791	1.63737	1.96484	3.23438	7.07422
110.34	1.04531	1.6333	1.95996	3.2373	7.07422
110.44	1.04271	1.62923	1.95508	3.23633	7.07324
110.54	1.04479	1.63248	1.95898	3.24219	7.06641
110.64	1.03958	1.62435	1.94922	3.23828	7.07227
110.74	1.03646	1.61947	1.94336	3.23242	7.06836
110.84	1.03854	1.62272	1.94726	3.23242	7.07422
110.94	1.0375	1.62109	1.94531	3.22461	7.07422
111.04	1.03333	1.61458	1.9375	3.2168	7.06641
111.14	1.03646	1.61947	1.94336	3.22266	7.05859
111.24	1.03437	1.61621	1.93945	3.21875	7.07617
111.34	1.02708	1.60482	1.92578	3.20899	7.07227
111.44	1.02917	1.60807	1.92969	3.20703	7.07031
111.54	1.02604	1.60319	1.92383	3.20117	7.08008
111.64	1.01771	1.59017	1.9082	3.20508	7.07422
111.74	1.01667	1.58854	1.90625	3.20313	7.07031
111.84	1.01979	1.59343	1.91211	3.20898	7.07227
111.94	1.01823	1.59098	1.90918	3.21289	7.07227
112.04	1.01354	1.58366	1.90039	3.20117	7.06934
112.14	1.01875	1.5918	1.91016	3.20508	7.06445
112.24	1.01771	1.59017	1.9082	3.19922	7.06836
112.34	1.00729	1.57389	1.88867	3.18555	7.0625
112.44	1.00417	1.56901	1.88281	3.18359	7.04883
112.54	1.00209	1.56576	1.87891	3.19336	7.05859
112.64	0.99896	1.56088	1.87305	3.18555	7.05273
112.74	0.992709	1.55111	1.86133	3.1875	7.03906
112.84	0.989584	1.54622	1.85547	3.18164	7.03613
112.94	0.991669	1.54948	1.85938	3.18555	7.02344
113.04	0.984373	1.53808	1.8457	3.18359	7.02734
113.14	0.978123	1.52832	1.83398	3.17578	7.02539
113.24	0.97656	1.52588	1.83105	3.17871	7.02539
113.34	0.976043	1.52507	1.83008	3.17773	7.02832
113.44	0.975003	1.52344	1.82813	3.17188	7.03516
113.54	0.980208	1.53157	1.83789	3.17187	7.02344
113.64	0.979168	1.52995	1.83594	3.17188	7.02344
113.74	0.981248	1.5332	1.83984	3.17578	7.01563
113.84	0.978128	1.52832	1.83399	3.16992	7.02734
113.94	0.976043	1.52507	1.83008	3.16602	7.01758
114.04	0.972917	1.52018	1.82422	3.16016	7.00781
114.14	0.975003	1.52344	1.82813	3.16406	7.00195
114.24	0.978123	1.52832	1.83398	3.16992	7.00586
114.34	0.969792	1.5153	1.81836	3.16602	7.01953
114.44	0.972917	1.52018	1.82422	3.17578	7.00977
114.54	0.968752	1.51368	1.81641	3.18164	7.01953
114.64	0.970315	1.51612	1.81934	3.18652	7.02148
114.74	0.969792	1.5153	1.81836	3.16992	7.02051
114.84	0.965627	1.50879	1.81055	3.16797	7.02734
114.94	0.968752	1.51368	1.81641	3.17383	7.01563
115.04	0.964581	1.50716	1.80859	3.16602	7.01563
115.14	0.963541	1.50553	1.80664	3.16406	7.00781
115.24	0.963541	1.50553	1.80664	3.16406	7.00586
115.34	0.959376	1.49903	1.79883	3.15234	7.00586
115.44	0.962501	1.50391	1.80469	3.15234	6.99805
115.54	0.960416	1.50065	1.80078	3.15625	7.01563
115.64	0.957291	1.49577	1.79492	3.16211	7.00781
115.74	0.959376	1.49903	1.79883	3.16601	7.00781
115.84	0.956251	1.49414	1.79297	3.16016	7.01172
115.94	0.952085	1.48763	1.78516	3.16016	7.00098
116.04	0.95	1.48438	1.78125	3.15625	6.99414
116.14	0.953125	1.48926	1.78711	3.16211	6.99023
116.24	0.94896	1.48275	1.7793	3.1543	6.99609
116.34	0.952085	1.48763	1.78516	3.16016	6.99609
116.44	0.952085	1.48763	1.78516	3.16016	7.00195
116.54	0.947915	1.48112	1.77734	3.16406	7.00195
116.64	0.95104	1.486	1.7832	3.16992	7.00586
116.74	0.947397	1.48031	1.77637	3.16309	7.01172
116.84	0.942709	1.47298	1.76758	3.16211	7.00098
116.94	0.944789	1.47623	1.77148	3.16602	6.99414
117.04	0.952085	1.48763	1.78516	3.16797	6.99805
117.14	0.947915	1.48112	1.77734	3.1543	7.00391
117.24	0.944789	1.47623	1.77148	3.16406	6.99609
117.34	0.945835	1.47787	1.77344	3.16992	7.00195
117.44	0.943749	1.47461	1.76953	3.17383	7.00195
117.54	0.95104	1.486	1.7832	3.17969	7.00586
117.64	0.95104	1.486	1.7832	3.17969	7.01172
117.74	0.953125	1.48926	1.78711	3.20312	7.01172
117.84	0.953125	1.48926	1.78711	3.19531	7.01953
117.94	0.952085	1.48763	1.78516	3.19336	7.01758
118.04	0.952085	1.48763	1.78516	3.19727	7.01563
118.14	0.95	1.48438	1.78125	3.1875	7.01563
118.24	0.944795	1.47624	1.77149	3.17774	7.01953
118.34	0.937499	1.46484	1.75781	3.17969	6.99805
118.44	0.938544	1.46647	1.75977	3.19531	7
118.54	0.929168	1.45182	1.74219	3.18164	7.01563
118.64	0.928123	1.45019	1.74023	3.18945	6.99609
118.74	0.928123	1.45019	1.74023	3.18555	7
118.84	0.927083	1.44857	1.73828	3.21094	7.00391
118.94	0.917707	1.43392	1.7207	3.19922	7
122.04	0.915205	1.40501	2.16601	3.50781	7.08105
122.14	0.930832	1.42942	2.19531	3.45508	7.02734
122.24	0.918331	1.40989	2.17187	3.4082	6.96484
122.34	0.915205	1.40501	2.16601	3.375	6.87207
122.44	0.909477	1.39606	2.15527	3.31934	6.86133
122.54	0.91104	1.3985	2.1582	3.30078	6.8877
122.64	0.893856	1.37165	2.12598	3.30957	6.89453
122.74	0.912603	1.40094	2.16113	3.31152	6.88672
122.84	0.909477	1.39606	2.15527	3.31347	6.85254
122.94	0.90896	1.39525	2.1543	3.30762	6.84668
123.04	0.917291	1.40827	2.16992	3.3164	6.82129
123.14	0.914688	1.4042	2.16504	3.2998	6.82813
123.24	0.878752	1.34805	2.09766	3.27734	6.82715
123.34	0.865728	1.3277	2.07324	3.27441	6.77539
123.44	0.857915	1.31549	2.05859	3.23242	6.72559
123.54	0.863125	1.32363	2.06836	3.17676	6.66504
123.64	0.838123	1.28457	2.02148	3.11719	6.65234
123.74	0.815728	1.24958	1.97949	3.12695	6.57324
123.84	0.794373	1.21621	1.93945	3.09863	6.54297
123.94	0.796981	1.22028	1.94434	3.07227	6.5166
124.04	0.773019	1.18284	1.89941	3.03516	6.5
124.14	0.758437	1.16006	1.87207	3.01953	6.46875
124.24	0.754789	1.15436	1.86523	3.02441	6.41895
124.34	0.764683	1.16982	1.88378	3.03906	6.37793
124.44	0.770939	1.17959	1.89551	3.07422	6.38477
124.54	0.766768	1.17308	1.88769	3.09765	6.39648
124.64	0.741248	1.1332	1.83984	3.0791	6.39258
124.74	0.731872	1.11855	1.82226	3.08886	6.3584
124.84	0.732395	1.11937	1.82324	3.083	6.36133
124.94	0.73448	1.12262	1.82715	3.07031	6.35059
125.04	0.725627	1.10879	1.81055	3.08301	6.34473
125.14	0.732917	1.12018	1.82422	3.09473	6.33789
125.24	0.724581	1.10716	1.80859	3.05859	6.3252
125.34	0.731872	1.11855	1.82226	3.05273	6.29004
125.44	0.730832	1.11692	1.82031	3.04883	6.29199
125.54	0.720939	1.10147	1.80176	3.02637	6.23828
125.64	0.707915	1.08112	1.77734	3.02051	6.2168
125.74	0.700107	1.06892	1.7627	2.98828	6.19727
125.84	0.704272	1.07543	1.77051	2.97754	6.15039
125.94	0.699584	1.0681	1.76172	2.97656	6.13574
126.04	0.713125	1.08926	1.78711	2.98632	6.08984
126.14	0.717291	1.09577	1.79492	3.00781	6.11523
126.24	0.721456	1.10227	1.80273	2.99414	6.11133
126.34	0.715211	1.09252	1.79102	2.98242	6.08984
126.44	0.720416	1.10065	1.80078	2.99414	6.07129
126.54	0.715211	1.09252	1.79102	2.97461	6.08496
126.64	0.724064	1.10635	1.80762	2.98535	6.05469
126.74	0.720939	1.10147	1.80176	2.96679	6.0498
126.84	0.724581	1.10716	1.80859	2.9502	6.04688
126.94	0.727189	1.11123	1.81348	2.96582	6.03613
127.04	0.720416	1.10065	1.80078	2.94726	6.04004
127.14	0.717813	1.09658	1.7959	2.94629	6.01758
127.24	0.711563	1.08682	1.78418	2.94824	6.01758
127.34	0.721456	1.10227	1.80273	2.94531	5.99707
127.44	0.729792	1.1153	1.81836	2.94727	5.99219
127.54	0.730832	1.11692	1.82031	2.9375	5.98438
127.64	0.719376	1.09902	1.79883	2.92383	5.96973
127.74	0.717291	1.09577	1.79492	2.91211	5.96777
127.84	0.721456	1.10227	1.80273	2.90429	5.95117
127.94	0.707397	1.08031	1.77637	2.8916	5.9375
128.04	0.708955	1.08274	1.77929	2.88281	5.9209
128.14	0.704272	1.07543	1.77051	2.88379	5.91406
128.24	0.699061	1.06728	1.76074	2.87207	5.8916
128.34	0.693333	1.05833	1.75	2.87109	5.88574
128.44	0.679792	1.03717	1.72461	2.85547	5.86133
128.54	0.683957	1.04368	1.73242	2.8457	5.83984
128.64	0.678229	1.03473	1.72168	2.82227	5.83789
128.74	0.677189	1.03311	1.71973	2.81836	5.81738
128.84	0.674581	1.02903	1.71484	2.8125	5.80957
128.94	0.674581	1.02903	1.71484	2.80078	5.79688
129.04	0.668853	1.02008	1.7041	2.79394	5.77344
129.14	0.662085	1.00951	1.69141	2.7832	5.77441
129.24	0.662603	1.01032	1.69238	2.77832	5.75
129.34	0.655835	0.999742	1.67969	2.77734	5.72852
129.44	0.646981	0.985908	1.66309	2.75684	5.71875
129.54	0.650624	0.9916	1.66992	2.75	5.69043
129.64	0.645419	0.983467	1.66016	2.76172	5.6875
129.74	0.640208	0.975325	1.65039	2.75391	5.68652
129.84	0.637605	0.971258	1.64551	2.74219	5.67188
129.94	0.631355	0.961492	1.63379	2.72559	5.66211
130.04	0.627707	0.955792	1.62695	2.71387	5.64355
130.14	0.618336	0.94115	1.60938	2.70508	5.64453
130.24	0.60896	0.9265	1.5918	2.69922	5.63672
130.34	0.61208	0.931375	1.59765	2.69336	5.62305
130.44	0.619376	0.942775	1.61133	2.68848	5.625
130.54	0.61	0.928125	1.59375	2.68164	5.60938
130.64	0.605835	0.921617	1.58594	2.67773	5.61523
130.74	0.603749	0.918358	1.58203	2.65625	5.61133
130.84	0.608955	0.926492	1.59179	2.66308	5.59766
130.94	0.605312	0.9208	1.58496	2.66309	5.59766
131.04	0.609477	0.927308	1.59277	2.65039	5.59668
131.14	0.607915	0.924867	1.58984	2.6582	5.5918
131.24	0.590208	0.8972	1.55664	2.64453	5.58789
131.34	0.581872	0.884175	1.54101	2.64062	5.56641
131.44	0.576667	0.876042	1.53125	2.62305	5.55859
131.54	0.583435	0.886617	1.54394	2.63476	5.52441
131.64	0.583957	0.887433	1.54492	2.63086	5.52441
131.74	0.583957	0.887433	1.54492	2.625	5.51367
131.84	0.569899	0.865467	1.51856	2.60547	5.49609
131.94	0.567291	0.861392	1.51367	2.5918	5.46875
132.04	0.56104	0.851625	1.50195	2.5957	5.47461
132.14	0.568336	0.863025	1.51563	2.59961	5.47461
132.24	0.565728	0.85895	1.51074	2.5791	5.46484
132.34	0.568331	0.863017	1.51562	2.56445	5.45215
132.44	0.562603	0.854067	1.50488	2.57031	5.43359
132.54	0.567291	0.861392	1.51367	2.55957	5.42969
132.64	0.556875	0.845117	1.49414	2.54492	5.42383
132.74	0.551664	0.836975	1.48437	2.5332	5.40039
132.84	0.551664	0.836975	1.48437	2.52148	5.39551
132.94	0.557397	0.845933	1.49512	2.52051	5.38086
133.04	0.563125	0.854883	1.50586	2.52734	5.36621
133.14	0.554789	0.841858	1.49023	2.52148	5.38477
133.24	0.552187	0.837792	1.48535	2.52148	5.37695
133.34	0.546459	0.828842	1.47461	2.52148	5.36133
133.44	0.544373	0.825583	1.4707	2.51758	5.34766
133.54	0.539168	0.81745	1.46094	2.50879	5.34961
133.64	0.540208	0.819075	1.46289	2.50781	5.32422
133.74	0.53656	0.813375	1.45605	2.49707	5.32031
133.84	0.529792	0.8028	1.44336	2.48242	5.30957
133.94	0.529792	0.8028	1.44336	2.49023	5.30273
134.04	0.536037	0.812558	1.45507	2.49804	5.29102
134.14	0.536043	0.812567	1.45508	2.49219	5.29883
134.24	0.533957	0.809308	1.45117	2.49219	5.29395
134.34	0.525104	0.795475	1.43457	2.48047	5.2832
134.44	0.525627	0.796292	1.43555	2.47656	5.26563
134.54	0.518853	0.785708	1.42285	2.46973	5.26563
134.64	0.520416	0.78815	1.42578	2.47363	5.26855
134.74	0.524581	0.794658	1.43359	2.48242	5.26563
134.84	0.520416	0.78815	1.42578	2.46289	5.26953
134.94	0.518336	0.7849	1.42188	2.45898	5.25586
135.04	0.519376	0.786525	1.42383	2.45312	5.25195
135.14	0.525627	0.796292	1.43555	2.46094	5.23438
135.24	0.521456	0.789775	1.42773	2.45312	5.23047
135.34	0.524581	0.794658	1.43359	2.45605	5.22461
135.44	0.518336	0.7849	1.42188	2.44141	5.22363
135.54	0.519376	0.786525	1.42383	2.44922	5.21094
135.64	0.519376	0.786525	1.42383	2.4375	5.19434
135.74	0.525627	0.796292	1.43555	2.43945	5.19141
135.84	0.519376	0.786525	1.42383	2.42773	5.17383
135.94	0.525627	0.796292	1.43555	2.41504	5.16602
136.04	0.529792	0.8028	1.44336	2.43359	5.1543
136.14	0.529792	0.8028	1.44336	2.42969	5.1543
136.24	0.525627	0.796292	1.43555	2.41992	5.13086
136.34	0.519376	0.786525	1.42383	2.40625	5.10547
136.44	0.519376	0.786525	1.42383	2.41113	5.09375
136.54	0.523541	0.793033	1.43164	2.40625	5.09277
136.64	0.520416	0.78815	1.42578	2.39453	5.08789
136.74	0.526667	0.797917	1.4375	2.40234	5.06445
136.84	0.528747	0.801167	1.4414	2.40234	5.07617
136.94	0.519376	0.786525	1.42383	2.39063	5.06055
137.04	0.518331	0.784892	1.42187	2.39258	5.03125
137.14	0.519376	0.786525	1.42383	2.38086	5.03711
137.24	0.523019	0.792217	1.43066	2.37598	5.01367
137.34	0.523541	0.793033	1.43164	2.37012	5.00879
137.44	0.517291	0.783267	1.41992	2.36719	4.98633
137.54	0.514165	0.778383	1.41406	2.36133	4.96582
137.64	0.522501	0.791408	1.42969	2.35352	4.95117
137.74	0.517291	0.783267	1.41992	2.3457	4.94141
137.84	0.514688	0.7792	1.41504	2.34765	4.91992
137.94	0.515211	0.780017	1.41602	2.33398	4.92188
138.04	0.513125	0.776758	1.41211	2.33398	4.9043
138.14	0.513648	0.777575	1.41309	2.33691	4.90039
138.24	0.50896	0.77025	1.4043	2.32227	4.89355
138.34	0.506875	0.766992	1.40039	2.31836	4.88086
138.44	0.507915	0.768617	1.40234	2.31445	4.87109
138.54	0.499584	0.7556	1.38672	2.30566	4.85742
138.64	0.506875	0.766992	1.40039	2.30859	4.85938
138.74	0.503749	0.762108	1.39453	2.30273	4.87305
138.84	0.497499	0.752342	1.38281	2.29883	4.86914
138.94	0.500624	0.757225	1.38867	2.30859	4.85547
139.04	0.495419	0.749092	1.37891	2.30664	4.875
139.14	0.494896	0.748275	1.37793	2.30469	4.85938
139.24	0.494896	0.748275	1.37793	2.30371	4.85742
139.34	0.492293	0.744208	1.37305	2.30664	4.86035
139.44	0.480832	0.7263	1.35156	2.28516	4.85449
139.54	0.473541	0.714908	1.33789	2.28711	4.84766
139.64	0.468336	0.706775	1.32813	2.27734	4.82813
139.74	0.469376	0.7084	1.33008	2.27539	4.82617
139.84	0.468331	0.706767	1.32812	2.26172	4.82227
139.94	0.470416	0.710025	1.33203	2.25781	4.80859
140.04	0.46104	0.695375	1.31445	2.24414	4.80469
140.14	0.460523	0.694567	1.31348	2.25684	4.79492
140.24	0.456875	0.688867	1.30664	2.25098	4.79785
140.34	0.46104	0.695375	1.31445	2.25976	4.80078
140.44	0.454789	0.685608	1.30273	2.24609	4.79102
140.54	0.450624	0.6791	1.29492	2.24414	4.77734
140.64	0.444373	0.669333	1.2832	2.22852	4.7832
140.74	0.442293	0.666083	1.2793	2.22852	4.7793
140.84	0.439685	0.662008	1.27441	2.22265	4.76172
140.94	0.440208	0.662825	1.27539	2.22656	4.76367
141.04	0.438123	0.659567	1.27148	2.2207	4.75977
141.14	0.43448	0.653875	1.26465	2.21973	4.76563
141.24	0.431872	0.6498	1.25976	2.20898	4.74902
141.34	0.424581	0.638408	1.24609	2.20117	4.73828
141.44	0.424581	0.638408	1.24609	2.21289	4.7207
141.54	0.422501	0.635158	1.24219	2.20117	4.73047
141.64	0.422501	0.635158	1.24219	2.20508	4.7207
141.74	0.424581	0.638408	1.24609	2.19629	4.71875
141.84	0.428747	0.644917	1.2539	2.19922	4.70898
141.94	0.424581	0.638408	1.24609	2.18945	4.71094
142.04	0.418331	0.628642	1.23437	2.18359	4.69727
142.14	0.414165	0.622133	1.22656	2.17188	4.6748
142.24	0.418331	0.628642	1.23437	2.17187	4.67578
142.34	0.416251	0.625392	1.23047	2.17969	4.67188
142.44	0.417813	0.627833	1.2334	2.16992	4.66211
142.54	0.416768	0.6262	1.23144	2.16699	4.65234
142.64	0.415211	0.623767	1.22852	2.16016	4.64941
142.74	0.416251	0.625392	1.23047	2.14844	4.64258
142.84	0.417291	0.627017	1.23242	2.15039	4.64648
142.94	0.420416	0.6319	1.23828	2.16211	4.64258
143.04	0.419376	0.630275	1.23633	2.1582	4.64063
143.14	0.417291	0.627017	1.23242	2.14453	4.64648
143.24	0.423541	0.636783	1.24414	2.15039	4.63086
143.34	0.419376	0.630275	1.23633	2.14258	4.625
143.44	0.417291	0.627017	1.23242	2.13867	4.61328
143.54	0.417291	0.627017	1.23242	2.13867	4.60742
143.64	0.414165	0.622133	1.22656	2.14551	4.60156
143.74	0.412085	0.618883	1.22266	2.15234	4.60742
143.84	0.406875	0.610742	1.21289	2.14258	4.60156
143.94	0.40896	0.614	1.2168	2.13477	4.5918
144.04	0.41104	0.61725	1.2207	2.13476	4.58203
144.14	0.415728	0.624575	1.22949	2.12988	4.58398
144.24	0.420416	0.6319	1.23828	2.13281	4.5791
144.34	0.419376	0.630275	1.23633	2.12891	4.58789
144.44	0.415211	0.623767	1.22852	2.11523	4.57422
144.54	0.414688	0.62295	1.22754	2.125	4.55859
144.64	0.416251	0.625392	1.23047	2.12695	4.56836
144.74	0.413125	0.620508	1.22461	2.11328	4.55859
144.84	0.417291	0.627017	1.23242	2.11914	4.55273
144.94	0.419376	0.630275	1.23633	2.11914	4.55273
145.04	0.421456	0.633525	1.24023	2.11523	4.55371
145.14	0.407915	0.612367	1.21484	2.10547	4.55078
145.24	0.407915	0.612367	1.21484	2.11133	4.5332
145.34	0.403749	0.605858	1.20703	2.09961	4.52539
145.44	0.40896	0.614	1.2168	2.10742	4.51758
145.54	0.413125	0.620508	1.22461	2.10156	4.52734
145.64	0.417291	0.627017	1.23242	2.09375	4.52734
145.74	0.41	0.615625	1.21875	2.08984	4.51172
145.84	0.417291	0.627017	1.23242	2.09765	4.50977
145.94	0.41	0.615625	1.21875	2.08008	4.51563
146.04	0.410517	0.616433	1.21972	2.09961	4.50391
146.14	0.413125	0.620508	1.22461	2.10352	4.49121
146.24	0.406875	0.610742	1.21289	2.09961	4.48828
146.34	0.413125	0.620508	1.22461	2.11523	4.47852
146.44	0.413125	0.620508	1.22461	2.11133	4.48438
146.54	0.413125	0.620508	1.22461	2.10742	4.47266
146.64	0.406875	0.610742	1.21289	2.11719	4.46875
146.74	0.406875	0.610742	1.21289	2.11133	4.4668
146.84	0.409477	0.614808	1.21777	2.11133	4.46484
146.94	0.413125	0.620508	1.22461	2.11523	4.45313
147.04	0.404789	0.607483	1.20898	2.10547	4.45313
[truncated: 1,534 more rows]

## Sheet: Panel J
Time	7.8 μmol/l	15.6 μmol/l	31.2 μmol/l	62.4 μmol/l	124.8 μmol/l
-59.96	-0.0712891	-0.0117188	0.0947266	0.100586	0.136719
-59.86	-0.0712891	-0.0175781	0.0869141	0.100586	0.144531
-59.76	-0.0595703	-0.0175781	0.0869141	0.100586	0.138672
-59.66	-0.0595703	-0.0175781	0.0830078	0.100586	0.138672
-59.56	-0.0595703	-0.00586	0.0771484	0.100586	0.134766
-59.46	-0.0595703	-0.00586	0.0771484	0.107422	0.128906
-59.36	-0.0595705	-0.00195	0.0771484	0.104492	0.132812
-59.26	-0.0712891	0	0.0810547	0.110352	0.138672
-59.16	-0.0712891	-0.00586	0.0986328	0.110352	0.133789
-59.06	-0.0664064	-0.000977	0.0947266	0.115234	0.143555
-58.96	-0.0478516	0.0136719	0.09375	0.125977	0.138672
-58.86	-0.0400394	0.0214841	0.0888672	0.120117	0.146484
-58.76	-0.0410156	0.0166016	0.0927734	0.119141	0.141602
-58.66	-0.0537109	0.00977	0.0859375	0.111328	0.139648
-58.56	-0.0615231	0.00195	0.0849609	0.105469	0.126953
-58.46	-0.0615234	0.00195	0.0654297	0.110352	0.133789
-58.36	-0.0576172	0.00195	0.0771484	0.110352	0.138672
-58.26	-0.0390625	0.00684	0.0888672	0.115234	0.143555
-58.16	-0.0429688	0.0205078	0.09375	0.117188	0.145508
-58.06	-0.0371093	0.0185547	0.103516	0.123047	0.139648
-57.96	-0.0351563	0.0205078	0.0976563	0.117188	0.135742
-57.86	-0.0419919	0.0214846	0.09375	0.118164	0.128907
-57.76	-0.0419922	0.0214844	0.0869141	0.110352	0.128906
-57.66	-0.0419922	0.0214844	0.0986328	0.110352	0.128906
-57.56	-0.0419922	0.0175781	0.0869141	0.110352	0.128906
-57.46	-0.0253906	0.0166016	0.0986328	0.120117	0.133789
-57.36	-0.0224612	0.0234372	0.103516	0.128906	0.140625
-57.26	-0.0400391	0.0234375	0.110352	0.12207	0.148438
-57.16	-0.0244141	0.0234375	0.118164	0.12207	0.136719
-57.06	-0.030273	0.0234379	0.118164	0.110352	0.119141
-56.96	-0.0419922	0.0234375	0.106445	0.118164	0.126953
-56.86	-0.0458984	0.0234375	0.106445	0.118164	0.126953
-56.76	-0.0361328	0.0234375	0.106445	0.118164	0.130859
-56.66	-0.0341797	0.0195313	0.110352	0.114258	0.136719
-56.56	-0.0400389	0.0136721	0.112305	0.112305	0.132813
-56.46	-0.0527344	0.000977	0.106445	0.101563	0.114258
-56.36	-0.05957	-0.00195	0.09375	0.0849612	0.107422
-56.26	-0.0556641	-0.00781	0.0869141	0.0830078	0.107422
-56.16	-0.0615234	-0.0273438	0.0908203	0.0732422	0.0917969
-56.06	-0.0615231	-0.0390621	0.0810547	0.0634769	0.0859379
-55.96	-0.0693359	-0.0390625	0.0712891	0.0664063	0.0898438
-55.86	-0.0634763	-0.0390622	0.0732422	0.0791019	0.0927737
-55.76	-0.0917969	-0.0927734	0.0810547	0.046875	0.0595703
-55.66	-0.0761719	-0.100586	0.0517578	0.176758	0.191406
-55.56	0.0175693	-0.00684	0.181641	0.317374	0.330069
-55.46	0.0810547	0.0615234	0.323242	0.182617	0.194336
-55.36	0.0107415	-0.0146491	0.193359	0.112304	0.121093
-55.26	-0.107422	-0.109375	0.0214844	-0.000977	-0.00977
-55.16	-0.109375	-0.0654302	-0.27832	0.0312495	0.00488
-55.06	-0.078125	0.00391	-0.0712891	-0.0205078	0.0341797
-54.96	-0.0224609	0.0683594	0.181641	-0.170898	0.0742188
-54.86	-0.0185547	0.0498047	0.0869141	-0.120117	0.0878906
-54.76	-0.024415	0.0351554	0.0908203	0.00293	0.132812
-54.66	-0.0615224	1.04e-06	0.0839844	-0.055663	0.0957042
-54.56	-0.0458984	0.00488	0.0595703	-0.0351563	0.139648
-54.46	0.00488	-0.00195	0.0888672	0.00488	0.197266
-54.36	0.0380859	0.046875	0.102539	0.0341797	0.236328
-54.26	0.00879	0.0546868	0.166992	0.0498039	0.255859
-54.16	-0.000977	0.0507813	0.168945	0.0458985	0.253906
-54.06	-0.00488	0.0107422	0.161133	0.0712891	0.259766
-53.96	0.00391	0.0380859	0.164063	0.128906	0.266602
-53.86	0.0185547	0.0791016	0.185547	0.179688	0.276367
-53.76	0.0312493	0.096679	0.158203	0.210937	0.291992
-53.66	0.0849583	0.1582	0.1875	0.178708	0.357419
-53.56	0.177734	0.244141	0.249023	0.228516	0.224609
-53.46	0.901367	0.967773	0.348633	0.957031	0.907227
-53.36	-1.38379	-1.08398	1.14551	-1.56836	-1.65527
-53.26	-2.33586	-2.36907	-0.870117	-2.28606	-2.10442
-53.16	0.677692	0.786091	-3.01367	0.8857	0.887653
-53.06	1.43359	1.57617	-1.18164	1.55664	1.55859
-52.96	0.803711	0.892578	2.07422	1.02832	0.988281
-52.86	0.573242	0.393555	2.5625	0.584961	0.47168
-52.76	0.222652	0.161128	1.63281	0.202144	0.26855
-52.66	0.0205085	0.0156257	0.693359	6.56e-07	0.0966803
-52.56	-0.231445	-0.310547	0.271484	-0.224609	-0.205078
-52.46	-0.185547	-0.291016	0.0537109	-0.24707	-0.0917969
-52.36	-0.385742	-0.514648	-0.258789	-0.333008	-0.244141
-52.26	-0.663064	-0.629861	-0.578125	-0.531228	-0.446267
-52.16	-0.119142	-0.0273448	-0.923828	-0.0185557	0.176757
-52.06	-0.144531	-0.0761719	-0.480469	0.0458984	0.189453
-51.96	-0.203125	-0.0830078	0.15918	0.0302734	0.117188
-51.86	-0.368164	-0.193359	0.147461	-0.0732422	-0.0458984
-51.76	-0.493158	-0.266596	-0.0146484	-0.224604	-0.19433
-51.66	-0.435545	-0.100584	-0.236328	-0.158202	-0.100584
-51.56	-0.262695	0.0546875	-0.282227	0.107422	0.0625
-51.46	-0.140625	0.157227	-0.163086	0.392578	0.174805
-51.36	0	0.244141	-0.0244141	0.505859	0.28125
-51.26	0.105466	0.252927	0.169922	0.419919	0.315427
-51.16	0.0576134	0.194332	0.371094	0.347652	0.287106
-51.06	0.0712891	0.173828	0.438477	0.228516	0.282227
-50.96	0.0898438	0.119141	0.43457	0.109375	0.255859
-50.86	0.0917969	0.0654297	0.438477	0.0595703	0.202148
-50.76	0.0625	-0.0126953	0.429688	0.0263672	0.124023
-50.66	0.0449217	-0.0410158	0.363281	0.0166014	0.0878905
-50.56	0.0488281	-0.0419922	0.28125	-0.00879	0.0683594
-50.46	0.0517578	-0.0175781	0.203125	-0.0175781	0.0644531
-50.36	0.0283203	-0.0302734	0.163086	-0.0263672	0.0585938
-50.26	-0.0253902	-0.0683589	0.120117	-0.0439449	0.0351567
-50.16	-0.0400392	-0.0800783	0.0771484	-0.0400392	0.0351561
-50.06	-0.0224609	-0.0644531	0.0722656	-0.0146484	0.0625
-49.96	-0.0458984	-0.0546875	0.0849609	0.000977	0.0820313
-49.86	-0.0517578	-0.0371094	0.0888672	0.0351563	0.101563
-49.76	-0.0634763	-0.0449216	0.114258	0.0634769	0.0996097
-49.66	-0.0673828	-0.0390624	0.106445	0.0615235	0.0976563
-49.56	-0.0566406	-0.0341797	0.113281	0.0664063	0.0908203
-49.46	-0.0458984	-0.03125	0.142578	0.0576172	0.0859375
-49.36	-0.0605469	-0.0488281	0.149414	0.0205078	0.0605469
-49.26	-0.114258	-0.041016	0.118164	0.0244137	0.0664059
-49.16	-0.150391	-0.0429691	0.110352	0.0341793	0.0859371
-49.06	-0.155273	-0.0419922	0.107422	0.0556641	0.105469
-48.96	-0.181641	-0.0361328	0.12207	0.0751953	0.117188
-48.86	-0.250977	0.03125	0.125977	0.0820313	0.133789
-48.76	-0.325196	0.163085	0.119141	0.112304	0.173827
-48.66	-0.2959	0.335936	0.15332	0.149413	0.208983
-48.56	-0.0751953	0.435547	0.188477	0.0751953	0.140625
-48.46	0.0888672	0.449219	0.12793	-0.0810547	-0.0117188
-48.36	0.168945	0.371094	-0.0205078	-0.249023	-0.21582
-48.26	0.160163	0.156257	-0.197266	-0.447259	-0.441399
-48.16	-0.00585	-0.18554	-0.37207	-0.686516	-0.626946
-48.06	-0.229492	-0.457031	-0.557617	-0.807617	-0.722656
-47.96	-0.317383	-0.574219	-0.65332	-0.766602	-0.693359
-47.86	-0.295898	-0.578125	-0.625	-0.621094	-0.573242
-47.76	-0.297858	-0.517585	-0.50293	-0.458014	-0.445319
-47.66	-0.27735	-0.369147	-0.349609	-0.249029	-0.170904
-47.56	-0.158203	-0.200195	-0.204102	0.0371094	0.294922
-47.46	-0.0849609	-0.105469	-0.0566406	0.282227	0.703125
-47.36	-0.0830078	-0.0917969	-0.0234375	0.461914	0.907227
-47.26	-0.0703129	-0.0673832	-0.0556641	0.646484	0.914062
-47.16	-0.0898438	-0.0712891	0.106445	0.78418	0.859375
-47.06	-0.0898438	-0.0654297	0.40332	0.855469	0.713867
-46.96	-0.0898438	-0.0605469	0.699219	0.799805	0.447266
-46.86	-0.0751953	-0.0546875	0.866211	0.56543	0.183594
-46.76	-0.0615241	-0.0468757	0.897461	0.296874	0.0585931
-46.66	-0.0654298	-0.0595704	0.836914	0.0468749	0.0644531
-46.56	-0.0830078	-0.0976563	0.655273	-0.0146484	0.0419922
-46.46	-0.0888672	-0.0888672	0.487305	0.0205078	0.0556641
-46.36	-0.0146484	0.0605469	0.333008	0.00879	0.0566406
-46.26	0.145507	0.362304	0.165039	0.0322261	0.0634761
-46.16	0.269533	0.61426	0.0693359	-0.0195293	0.00488
-46.06	0.25293	0.49707	0.0244141	-0.175781	-0.170898
-45.96	0.0107422	0.00781	-0.146484	-0.459961	-0.464844
-45.86	-0.30957	-0.384766	-0.438477	-0.727539	-0.746094
-45.76	-0.528318	-0.577146	-0.680664	-0.811521	-0.82031
-45.66	-0.515633	-0.508797	-0.745117	-0.611336	-0.625984
-45.56	-0.378906	-0.306641	-0.543945	-0.329102	-0.361328
-45.46	-0.164063	-0.107422	-0.25293	-0.0966797	-0.130859
-45.36	-0.0625	-0.0253906	-0.0166016	0.0117188	-0.00684
-45.26	-0.0888673	-0.0371094	0.0595703	0.0947265	0.128906
-45.16	-0.100586	-0.0292972	0.0634766	0.268554	0.424804
-45.06	-0.108398	-0.00781	0.0947266	0.430664	0.732422
-44.96	-0.102539	0.0615234	0.130859	0.578125	0.793945
-44.86	-0.111328	0.120117	0.231445	0.633789	0.573242
-44.76	-0.125976	0.186524	0.391602	0.553711	0.410156
-44.66	-0.0566412	0.263671	0.567383	0.461914	0.249023
-44.56	0.0664063	0.355469	0.713867	0.392578	0.142578
-44.46	0.125	0.337891	0.748047	0.257813	0.0546875
-44.36	0.0615234	0.174805	0.592773	-0.00586	-0.113281
-44.26	0.010749	0.00782	0.25293	-0.246087	-0.298821
-44.16	-0.0458919	-0.16015	-0.0927734	-0.456048	-0.508783
-44.06	-0.196289	-0.360352	-0.390625	-0.657227	-0.722656
-43.96	-0.34668	-0.487305	-0.618164	-0.769531	-0.842773
-43.86	-0.414063	-0.514648	-0.734375	-0.739258	-0.842773
-43.76	-0.396488	-0.483402	-0.71875	-0.642582	-0.780277
-43.66	-0.248056	-0.315439	-0.618164	-0.378916	-0.563486
-43.56	-0.0439453	-0.103516	-0.374023	-0.0166016	-0.192383
-43.46	0.046875	0.00781	-0.111328	0.257813	0.234375
-43.36	-0.0595703	-0.0546875	0.0527344	0.351563	0.5
-43.26	-0.0859372	-0.0849607	0.0322266	0.461914	0.6875
-43.16	-0.119141	-0.107422	0.0195313	0.59668	0.77832
-43.06	-0.120117	-0.0820313	0.0927734	0.743164	0.771484
-42.96	-0.120117	-0.0107422	0.325195	0.742188	0.668945
-42.86	-0.108398	0.0917969	0.578125	0.62207	0.529297
-42.76	-0.110352	0.250976	0.822266	0.493163	0.367187
-42.66	-0.101563	0.392578	0.907227	0.336914	0.193359
-42.56	-0.00488	0.44043	0.899414	0.0927734	-0.00195
-42.46	0.152344	0.357422	0.735352	-0.203125	-0.185547
-42.36	0.254883	0.120117	0.327148	-0.404297	-0.364258
-42.26	0.150396	-0.172846	-0.126953	-0.542963	-0.520502
-42.16	-0.153318	-0.410154	-0.482422	-0.588865	-0.599607
-42.06	-0.191406	-0.487305	-0.592773	-0.504883	-0.542969
-41.96	-0.135742	-0.417969	-0.500977	-0.376953	-0.405273
-41.86	-0.157227	-0.37793	-0.353516	-0.289063	-0.331055
-41.76	-0.168949	-0.314457	-0.275391	-0.173832	-0.245121
-41.66	-0.149418	-0.214847	-0.166016	-0.0175819	-0.111332
-41.56	-0.0986328	-0.12207	-0.0566406	0.155273	0.0830078
-41.46	-0.0458984	-0.0400391	0.0136719	0.304688	0.40918
-41.36	-0.0478516	-0.015625	0.0917969	0.399414	0.699219
-41.26	-0.0410151	-0.00879	0.158203	0.486329	0.715821
-41.16	-0.0419908	-0.0312486	0.204102	0.473634	0.453126
-41.06	-0.0566406	-0.0439453	0.240234	0.362305	0.236328
-40.96	-0.0576172	-0.0507813	0.317383	0.165039	0.0380859
-40.86	-0.0527344	-0.0498047	0.413086	-0.0410156	-0.0839844
-40.76	-0.0576164	-0.0605461	0.439453	-0.201171	-0.140624
-40.66	-0.0595697	-0.0664057	0.334961	-0.261718	-0.161132
-40.56	-0.0488281	-0.0625	0.147461	-0.275391	-0.1875
-40.46	-0.0498047	-0.0683594	-0.0136719	-0.268555	-0.196289
-40.36	-0.0400391	-0.0566406	-0.134766	-0.235352	-0.15625
-40.26	-0.0302734	-0.0507813	-0.180664	-0.200195	-0.121094
-40.16	-0.0322263	-0.0546872	-0.200195	-0.169922	-0.0947263
-40.06	-0.0400391	-0.0527344	-0.204102	-0.131836	-0.078125
-39.96	-0.0517578	-0.0703125	-0.188477	-0.119141	-0.0761719
-39.86	-0.0517578	-0.0664063	-0.186523	-0.0966797	-0.0644531
-39.76	-0.0478516	-0.0488281	-0.162109	-0.0869141	-0.0488281
-39.66	-0.0458981	-0.0683591	-0.124023	-0.0849606	-0.0419919
-39.56	-0.0517578	-0.0751953	-0.112305	-0.0869141	-0.0332031
-39.46	-0.0517578	-0.0566406	-0.104492	-0.0771484	-0.0449219
-39.36	-0.046875	-0.0566406	-0.104492	-0.0712891	-0.046875
-39.26	-0.0400391	-0.0527344	-0.0957031	-0.0712891	-0.0371094
-39.16	-0.0283203	-0.0429688	-0.0791016	-0.0673828	-0.0273438
-39.06	-0.0263672	-0.0371094	-0.0732422	-0.0615234	-0.0214844
-38.96	-0.00879	-0.0371094	-0.0693359	-0.0566406	-0.0175781
-38.86	-0.00684	-0.0371094	-0.0634766	-0.0537109	-0.015625
-38.76	-0.0283197	-0.0527337	-0.0634766	-0.0673822	-0.0214837
-38.66	-0.0224609	-0.0546875	-0.0712891	-0.0498047	-0.015625
-38.56	-0.0185547	-0.0488281	-0.0654297	-0.0458984	-0.0117188
-38.46	-0.0244141	-0.0566406	-0.0615234	-0.0439453	-0.00195
-38.36	-0.0224609	-0.0605469	-0.0595703	-0.0263672	0.00586
-38.26	-0.026367	-0.064453	-0.0537109	-0.0244139	-0.00488
-38.16	-0.0322264	-0.0703123	-0.0449219	-0.026367	-0.00391
-38.06	-0.0283203	-0.0703125	-0.0439453	-0.0166016	0
-37.96	-0.0341797	-0.078125	-0.0439453	-0.0146484	0.00195
-37.86	-0.0361328	-0.0742188	-0.0478516	-0.00488	0.00781
-37.76	-0.0302736	-0.0761721	-0.0380859	0.00488	0.00391
-37.66	-0.0302734	-0.0761719	-0.0283203	0.0107422	0.0175781
-37.56	-0.0263672	-0.0761719	-0.0185547	0.0107422	0.0214844
-37.46	-0.00879	-0.0722656	-0.00879	0.0195313	0.03125
-37.36	-0.0146484	-0.078125	0.000977	0.0205078	0.0253906
-37.26	-0.0146484	-0.078125	-0.00488	0.0205078	0.0253906
-37.16	-0.0185547	-0.0703125	-0.00488	0.0205078	0.0253906
-37.06	-0.0244141	-0.0703125	-0.00488	0.0205078	0.0214844
-36.96	-0.0283203	-0.0742188	-0.00488	0.0205078	0.0117188
-36.86	-0.0224609	-0.0683594	-0.00879	0.0322266	0.0175781
-36.76	-0.0146486	-0.0644533	-0.0107422	0.0361327	0.0214842
-36.66	-0.00684	-0.058594	-0.00684	0.041992	0.0273435
-36.56	-0.0244141	-0.0703125	-0.000977	0.0380859	0.015625
-36.46	-0.0166016	-0.0703125	-0.00879	0.0419922	0.03125
-36.36	-0.00488	-0.0703125	0.000977	0.0478516	0.0371094
-36.26	-0.00391	-0.0654299	0.0146484	0.0527342	0.041992
-36.16	0.00879	-0.058594	0.0195313	0.0517575	0.0449216
-36.06	0.000977	-0.0664063	0.0185547	0.0439453	0.0390625
-35.96	0.000977	-0.0664063	0.0107422	0.0439453	0.0390625
-35.86	-0.0107422	-0.0820313	0.00684	0.0400391	0.0273438
-35.76	-0.0146484	-0.0878906	-0.0107422	0.0400391	0.0234375
-35.66	-0.0205078	-0.0957031	-0.0107422	0.0400391	0.0332031
-35.56	-0.0166016	-0.0839844	-0.0107422	0.0439453	0.0390625
-35.46	-0.0185547	-0.0859375	-0.00684	0.0419922	0.03125
-35.36	-0.0185547	-0.0859375	-0.00879	0.0419922	0.03125
-35.26	-0.0146486	-0.0820314	-0.00879	0.0458983	0.0302733
-35.16	-0.0205076	-0.0878904	-0.00488	0.0400393	0.0224611
-35.06	-0.0244141	-0.0878906	-0.0107422	0.0400391	0.0292969
-34.96	-0.0302734	-0.0878906	-0.00684	0.0400391	0.0292969
-34.86	-0.0263672	-0.0878906	-0.0126953	0.0400391	0.0283203
-34.76	-0.0166019	-0.0839847	-0.00879	0.043945	0.0390621
-34.66	-0.0107424	-0.0859377	0.000977	0.0498045	0.0371092
-34.56	-0.0107422	-0.0859375	0.00684	0.0498047	0.0371094
-34.46	-0.0107422	-0.0859375	0.00684	0.0498047	0.0371094
-34.36	-0.0224609	-0.0898438	0.00293	0.0380859	0.0253906
-34.26	-0.0185548	-0.0859376	-0.0107422	0.041992	0.0253905
-34.16	-0.0126955	-0.0800783	-0.00488	0.0478514	0.0253904
-34.06	-0.0126953	-0.0800781	0.00684	0.0429688	0.0332031
-33.96	-0.0126953	-0.0800781	0.00684	0.0361328	0.0253906
-33.86	-0.00879	-0.0683594	0.00684	0.0361328	0.0253906
-33.76	-0.010742	-0.0722655	0.00293	0.0322267	0.0214845
-33.66	-0.0107424	-0.0664065	-0.0185547	0.0380857	0.0273435
-33.56	-0.0107422	-0.078125	-0.000977	0.0498047	0.0273438
-33.46	-0.00684	-0.0820313	-0.00488	0.0498047	0.0273438
-33.36	-0.0166016	-0.0878906	-0.0107422	0.0380859	0.0117188
-33.26	-0.0185548	-0.0839845	-0.0224609	0.041992	0.00977
-33.16	-0.0205078	-0.0908203	-0.0185547	0.0361329	0.00781
-33.06	-0.0205078	-0.0976563	-0.0205078	0.0341797	0.00781
-32.96	-0.0205078	-0.0976563	-0.0205078	0.0361328	0.00781
-32.86	-0.015625	-0.0927734	-0.0253906	0.0429688	0.0126953
-32.76	-0.0205076	-0.0976561	-0.0146484	0.0341799	0.00781
-32.66	-0.0205078	-0.09375	-0.0126953	0.0283203	0.0117188
-32.56	-0.0166016	-0.0839844	-0.0126953	0.0322266	0.0214844
-32.46	-0.0185547	-0.0820313	-0.00879	0.0302734	0.0273438
-32.36	-0.0185547	-0.0761719	-0.015625	0.0302734	0.0234375
-32.26	-0.0302732	-0.0878904	-0.00684	0.0185549	0.0253908
-32.16	-0.0302734	-0.0878906	-0.0126953	0.0302734	0.0253906
-32.06	-0.0263672	-0.0722656	-0.0126953	0.0302734	0.0253906
-31.96	-0.0283203	-0.0742188	-0.00879	0.0224609	0.00977
-31.86	-0.0283203	-0.0703125	-0.00293	0.0224609	0.00977
-31.76	-0.0400389	-0.0957029	-0.00293	0.0107424	-0.00195
-31.66	-0.0361329	-0.0839844	-0.0146484	0.0107421	0.00195
-31.56	-0.0302736	-0.0781251	-0.0107422	0.0146483	0.00781
-31.46	-0.0302734	-0.078125	-0.00488	0.0244141	0.00781
-31.36	-0.0341797	-0.078125	0.00684	0.0185547	0.00781
-31.26	-0.0478514	-0.0898436	0.00293	0.0107423	1.49e-07
-31.16	-0.0341797	-0.0859375	-0.0107422	0.0166016	0.00977
-31.06	-0.0224611	-0.0800783	-0.000977	0.0166014	0.0156248
-30.96	-0.0341797	-0.0878906	0.0126953	0.0205078	0.00781
-30.86	-0.036133	-0.0839845	0.0166016	0.0244139	0.0117186
-30.76	-0.0302734	-0.0703125	0.0166016	0.0263672	0.0175781
-30.66	-0.0263672	-0.0839844	0.0166016	0.0244141	0.0214844
-30.56	-0.0322264	-0.0898435	0.0205078	0.00684	0.0156252
-30.46	-0.0322266	-0.0898438	0.0146484	0.00684	0.015625
-30.36	-0.0371094	-0.0898438	0.00293	0.00293	0.015625
-30.26	-0.0439453	-0.078125	0.00293	-0.00293	0.015625
-30.16	-0.0390625	-0.0771484	0.0107422	0.0136719	0.0166016
-30.06	-0.0322268	-0.0761721	-0.00195	0.0205075	0.00977
-29.96	-0.0361328	-0.0800781	0.00488	0.0166016	0.0117188
-29.86	-0.0302736	-0.0625002	0.000977	0.0224607	0.0136717
-29.76	-0.0302734	-0.0566406	0.0185547	0.0175781	0.00781
-29.66	-0.0302734	-0.0566406	0.0185547	0.0107422	0
-29.56	-0.0380856	-0.0683591	0.00684	0.00293	2.98e-07
-29.46	-0.0322266	-0.0761719	-0.000977	0.00879	0.00586
-29.36	-0.0322266	-0.0683594	0.000977	0.00488	0.00586
-29.26	-0.0283203	-0.0644531	0.00684	0.0107422	0.00586
-29.16	-0.0224609	-0.0585938	0.0107422	0.0166016	0.0175781
-29.06	-0.0341794	-0.0703122	0.0166016	0.00879	0.00977
-28.96	-0.0400391	-0.0761719	0.00879	0.00879	0.00977
-28.86	-0.0400391	-0.0761719	0.00879	0.00879	0.00977
-28.76	-0.0517578	-0.0761719	0.00879	-0.0107422	-0.00195
-28.66	-0.0478516	-0.0722656	-0.00684	-0.00684	-0.00195
-28.56	-0.0419924	-0.0664065	-0.00879	-0.000977	-0.00195
-28.46	-0.0458984	-0.078125	0.00879	0.00684	-0.00195
-28.36	-0.0556638	-0.0742185	0.00879	-0.00879	-0.00977
-28.26	-0.0400391	-0.0722656	0.000977	0.00488	-0.00391
-28.16	-0.0458984	-0.078125	0.00293	0.00488	-0.00391
-28.06	-0.0458984	-0.078125	0.00488	0.00488	-0.00391
-27.96	-0.0380859	-0.0859375	0.00488	0.000977	-0.00781
-27.86	-0.0322268	-0.0781252	0.000977	0.00684	-0.00195
-27.76	-0.0361328	-0.078125	0.0185547	0.00293	-0.00586
-27.66	-0.0380859	-0.0625	0.0185547	0.000977	-0.00781
-27.56	-0.0322268	-0.0566408	0.0224609	0.00684	0.00586
-27.46	-0.0322266	-0.0615234	0.0283203	0.00684	0.00586
-27.36	-0.0322266	-0.0634766	0.0361328	0.00293	-0.00586
-27.26	-0.0390625	-0.0605469	0.0361328	-0.00977	-0.0107422
-27.16	-0.0322266	-0.0556641	0.0175781	-0.00293	-0.00391
-27.06	-0.0400388	-0.0615231	0.0185547	-0.0107419	-0.0117185
-26.96	-0.0400391	-0.0683594	0.0185547	-0.0185547	-0.0117188
-26.86	-0.0400391	-0.0566406	0.0107422	-0.0107422	-0.0117188
-26.76	-0.0400391	-0.0527344	0.0107422	-0.0146484	-0.00781
-26.66	-0.0517578	-0.0585938	0.0146484	-0.0126953	-0.00195
-26.56	-0.0400391	-0.0625	0.0234375	-0.0185547	-0.00684
-26.46	-0.0517578	-0.0800781	0.0166016	-0.0302734	-0.0253906
-26.36	-0.0400395	-0.0683598	0.00488	-0.0185551	-0.0136723
-26.26	-0.0400391	-0.0683594	0.0166016	-0.0185547	-0.0136719
-26.16	-0.0400391	-0.0644531	0.0166016	-0.0146484	-0.00977
-26.06	-0.0517576	-0.0703123	0.0205078	-0.0205076	-0.00391
-25.96	-0.0517578	-0.0703125	0.0146484	-0.0205078	-0.00781
-25.86	-0.0517578	-0.0703125	0.0146484	-0.0244141	-0.0136719
-25.76	-0.0517578	-0.0742188	0.0107422	-0.0419922	-0.0253906
-25.66	-0.0478516	-0.0761719	0.00488	-0.0380859	-0.00977
-25.56	-0.0419924	-0.058594	0.00879	-0.0322268	-0.00391
-25.46	-0.0498047	-0.0664063	0.0146484	-0.0400391	-0.0117188
-25.36	-0.0498042	-0.0781246	0.00684	-0.0517574	-0.0234371
-25.26	-0.0458984	-0.0742188	-0.00879	-0.0478516	-0.0195313
-25.16	-0.0439453	-0.0722656	-0.0107422	-0.0419922	-0.0136719
-25.06	-0.0498047	-0.0664063	-0.00488	-0.0419922	-0.0136719
-24.96	-0.0576172	-0.078125	-0.00488	-0.0537109	-0.0214844
-24.86	-0.0498047	-0.0839844	-0.0126953	-0.0595703	-0.0214844
-24.76	-0.0615234	-0.0957031	-0.00488	-0.0595703	-0.0332031
-24.66	-0.0693359	-0.0957031	-0.0224609	-0.0556641	-0.0332031
-24.56	-0.0615236	-0.0878908	-0.0185547	-0.0498049	-0.0449221
-24.46	-0.0615234	-0.0878906	-0.0126953	-0.0498047	-0.0449219
-24.36	-0.0625001	-0.0878908	-0.0126953	-0.0458986	-0.029297
-24.26	-0.0751953	-0.0996094	-0.00879	-0.0517578	-0.0351563
-24.16	-0.0791016	-0.107422	-0.0146484	-0.0556641	-0.0390625
-24.06	-0.0654299	-0.107422	-0.0185547	-0.0537111	-0.0332033
-23.96	-0.0625	-0.107422	-0.0126953	-0.0546875	-0.0322266
-23.86	-0.0771483	-0.11914	-0.00781	-0.0644529	-0.0351561
-23.76	-0.0712891	-0.123047	-0.0166016	-0.0712891	-0.0332031
-23.66	-0.0673828	-0.125	-0.0146484	-0.0673828	-0.0292969
-23.56	-0.0771486	-0.123047	-0.0146484	-0.0615236	-0.0312502
-23.46	-0.0673828	-0.125	-0.0146484	-0.0576172	-0.0195313
-23.36	-0.0576175	-0.119141	-0.0107422	-0.0400394	-0.00977
-23.26	-0.0517578	-0.119141	-0.00488	-0.0419922	-0.00391
-23.16	-0.0556641	-0.115234	-0.00488	-0.0498047	-0.00781
-23.06	-0.0419927	-0.107422	-0.00879	-0.0419927	0.00586
-22.96	-0.0498047	-0.111328	0.0166016	-0.0380859	-0.00195
-22.86	-0.0498049	-0.109375	0.000977	-0.036133	0.00977
-22.76	-0.0498047	-0.115234	0.0146484	-0.0419922	-0.00195
-22.66	-0.0498047	-0.115234	0.00879	-0.0341797	-0.00195
-22.56	-0.0498048	-0.103516	0.00879	-0.0400392	0.00195
-22.46	-0.0498047	-0.0976563	0.0126953	-0.0400391	0.015625
-22.36	-0.0498047	-0.101563	0.0185547	-0.0400391	0.00977
-22.26	-0.0458984	-0.0917969	0.0136719	-0.0400391	0.0136719
-22.16	-0.0634766	-0.101563	0.0107422	-0.0517578	0.0117188
-22.06	-0.0634767	-0.0996095	0.000977	-0.051758	0.0136717
-21.96	-0.0673828	-0.103516	-0.000977	-0.0517578	0.0214844
-21.86	-0.0683596	-0.0927736	0.00488	-0.0468752	0.0205076
-21.76	-0.0654297	-0.0908203	0.00586	-0.0400391	0.0273438
-21.66	-0.0712891	-0.0976563	0.00684	-0.0439453	0.0273438
-21.56	-0.067383	-0.109375	0.00684	-0.0458986	0.0273436
-21.46	-0.0576172	-0.105469	0.0107422	-0.0244141	0.0429688
-21.36	-0.0478519	-0.107422	0.0205078	-0.0195316	0.0478512
-21.26	-0.0419922	-0.111328	0.0341797	-0.0205078	0.046875
-21.16	-0.0302734	-0.109375	0.0341797	-0.000977	0.0585938
-21.06	-0.0351563	-0.115234	0.0458984	-0.00488	0.0585938
-20.96	-0.0419922	-0.115234	0.0419922	-0.0107422	0.0546875
-20.86	-0.0419922	-0.123047	0.0361328	-0.0146484	0.0449219
-20.76	-0.0537109	-0.121094	0.0478516	-0.0244141	0.0351563
-20.66	-0.0751953	-0.115234	0.0478516	-0.0380859	0.0253906
-20.56	-0.0771484	-0.111328	0.0322266	-0.0458984	0.0117188
-20.46	-0.0673828	-0.0976563	0.0263672	-0.0361328	0.0214844
-20.36	-0.0693361	-0.0781252	0.0185547	-0.0341799	0.0273435
-20.26	-0.078125	-0.0654297	0.0185547	-0.0517578	0.0195313
-20.16	-0.0634766	-0.0546875	0.00684	-0.0517578	0.0253906
-20.06	-0.0556639	-0.048828	0.0107422	-0.0556639	0.0214845
-19.96	-0.0732422	-0.0449219	-0.0107422	-0.0498047	0.0117188
-19.86	-0.0810542	-0.0351558	-0.0224609	-0.0654292	-0.00586
-19.76	-0.0771484	-0.03125	-0.0341797	-0.0810547	-0.015625
-19.66	-0.0712891	-0.0253906	-0.0449219	-0.0908203	-0.0332031
-19.56	-0.083007	-0.0371086	-0.0595703	-0.108398	-0.0546867
-19.46	-0.0830078	-0.0322266	-0.0869141	-0.108398	-0.0644531
-19.36	-0.0722659	-0.018555	-0.0966797	-0.105469	-0.0634768
-19.26	-0.0732422	-0.0175781	-0.103516	-0.106445	-0.0703125
-19.16	-0.0683594	0.00586	-0.104492	-0.0927734	-0.0585938
-19.06	-0.0693355	0.00391	-0.100586	-0.104492	-0.0644527
-18.96	-0.0615234	0.0117188	-0.101563	-0.114258	-0.0625
-18.86	-0.0693357	0.0244143	-0.0966797	-0.116211	-0.0585935
-18.76	-0.0595703	0.046875	-0.0908203	-0.102539	-0.0488281
-18.66	-0.0537109	0.0566406	-0.0888672	-0.102539	-0.0351563
-18.56	-0.0537106	0.0742191	-0.0830078	-0.106445	-0.0390621
-18.46	-0.0537109	0.0839844	-0.0830078	-0.124023	-0.0556641
-18.36	-0.0791004	0.0761731	-0.0947266	-0.137694	-0.0800769
-18.26	-0.0986328	0.0488281	-0.120117	-0.157227	-0.103516
-18.16	-0.106445	0.0166016	-0.12793	-0.177734	-0.129883
-18.06	-0.121093	-0.0117181	-0.150391	-0.190429	-0.142577
-17.96	-0.15332	-0.0517578	-0.163086	-0.202148	-0.154297
-17.86	-0.160156	-0.0771486	-0.170898	-0.19336	-0.149414
-17.76	-0.151367	-0.0683594	-0.155273	-0.145508	-0.111328
-17.66	-0.148438	-0.0732422	-0.102539	-0.118164	-0.078125
-17.56	-0.142579	-0.095704	-0.0693359	-0.0849618	-0.0419931
-17.46	-0.15332	-0.138672	-0.0449219	-0.0556641	-0.00781
-17.36	-0.141603	-0.152345	-0.0126953	-0.0117201	0.0322253
-17.26	-0.137695	-0.142578	0.0214844	0.0498047	0.0927734
-17.16	-0.131836	-0.136719	0.0888672	0.0761719	0.15918
-17.06	-0.146485	-0.148439	0.125	0.124022	0.205077
-16.96	-0.140625	-0.136719	0.162109	0.179688	0.237305
-16.86	-0.135744	-0.13672	0.214844	0.229491	0.260741
-16.76	-0.112305	-0.114258	0.242188	0.267578	0.28418
-16.66	-0.108398	-0.108398	0.277344	0.276367	0.300781
-16.56	-0.10547	-0.0927747	0.316406	0.299803	0.298827
-16.46	-0.0996094	-0.0751953	0.380859	0.319336	0.294922
-16.36	-0.0976573	-0.0654307	0.402344	0.322265	0.30371
-16.26	-0.0722656	-0.0351563	0.421875	0.335938	0.307617
-16.16	-0.0605469	-0.0244141	0.43457	0.326172	0.291992
-16.06	-0.0517581	-0.0214847	0.438477	0.30957	0.27832
-15.96	-0.0400391	0.00977	0.415039	0.308594	0.261719
-15.86	-0.0146488	0.0175778	0.415039	0.284179	0.24414
-15.76	-0.0322266	0.0195313	0.390625	0.240234	0.200195
-15.66	-0.00879	0.0195313	0.338867	0.219727	0.167969
-15.56	-0.0107423	0.0312499	0.311523	0.196289	0.151367
-15.46	-0.0214844	0.0322266	0.300781	0.15918	0.124023
-15.36	-0.00879	0.0332029	0.265625	0.151367	0.0947263
-15.26	-0.00195	0.0361328	0.244141	0.130859	0.0751953
-15.16	-0.0107422	0.0292969	0.224609	0.0839844	0.0449219
-15.06	-0.0146484	0.0273438	0.186523	0.0517578	0.03125
-14.96	-0.0244141	0.0292969	0.160156	0.0439453	0.0195313
-14.86	-0.0419915	0.0234382	0.131836	0.0244147	0.00293
-14.76	-0.0302734	0.0234375	0.0810547	0.0175781	-0.00781
-14.66	-0.0537109	0.0117188	0.0605469	-0.0166016	-0.0175781
-14.56	-0.0478516	0.0136718	0.0419922	-0.0283204	-0.0214844
-14.46	-0.0419922	0.0136719	0.0341797	-0.0322266	-0.0136719
-14.36	-0.0302734	0.0214844	0.0322266	-0.0244141	-0.00195
-14.26	-0.0380859	0.00977	0.0214844	-0.0341797	-0.00586
-14.16	-0.0380859	0.00391	-0.0107422	-0.0322266	0.00391
-14.06	-0.0380859	0	-0.00293	-0.0380859	-0.00195
-13.96	-0.0419922	-0.0136719	-0.00684	-0.0390625	-0.00977
-13.86	-0.0263674	-0.00781	-0.0126953	-0.0400393	0.00391
-13.76	-0.0322266	-0.00781	-0.0166016	-0.0322266	0.00195
-13.66	-0.0322266	-0.00781	-0.0185547	-0.0205078	0.00391
-13.56	-0.0322266	-0.00781	-0.0166016	-0.0126953	-0.00195
-13.46	-0.0322266	-0.00781	-0.0263672	-0.0126953	0.00586
-13.36	-0.0322266	-0.00781	-0.0244141	-0.0126953	-0.00586
-13.26	-0.0283203	-0.00781	-0.0322266	-0.0126953	-0.0117188
-13.16	-0.0302734	-0.015625	-0.0361328	-0.0126953	-0.0117188
-13.06	-0.0302734	-0.015625	-0.0302734	-0.0126953	-0.00391
-12.96	-0.0302734	-0.00781	-0.0244141	-0.0126953	-0.00781
-12.86	-0.0302734	-0.00781	-0.0244141	-0.0126953	-0.0136719
-12.76	-0.0302734	-0.0195313	-0.0244141	-0.0126953	-0.0136719
-12.66	-0.0302734	-0.0175781	-0.0126953	-0.000977	-0.0136719
-12.56	-0.0224609	-0.0253906	-0.0126953	-0.000977	-0.00195
-12.46	-0.0224609	-0.0253906	-0.0126953	-0.000977	-0.00586
-12.36	-0.0224609	-0.0253906	-0.0166016	-0.00488	-0.0117188
-12.26	-0.0224609	-0.0175781	-0.0224609	-0.0107422	-0.0117188
-12.16	-0.0224609	-0.0175781	-0.0224609	-0.0146484	-0.0117188
-12.06	-0.0263672	-0.0253906	-0.0224609	-0.00879	-0.015625
-11.96	-0.0205078	-0.0175781	-0.0224609	-0.00684	-0.0175781
-11.86	-0.0205078	-0.0175781	-0.0224609	-0.0126953	-0.0117188
-11.76	-0.0166016	-0.0136719	-0.0185547	-0.00879	-0.00781
-11.66	-0.0107422	-0.015625	-0.0205078	-0.00293	-0.00195
-11.56	-0.0224605	-0.0195308	-0.0107422	-0.00293	-0.0175777
-11.46	-0.0107422	-0.00781	-0.0166016	-0.00293	-0.0117188
-11.36	-0.0107422	-0.00781	-0.00488	-0.00293	-0.0117188
-11.26	-0.00586	-0.00293	-0.00488	0.00195	-0.00684
-11.16	0.000977	0.00391	0	0.00879	-0.0166016
-11.06	-0.0107422	0.00391	-0.000977	0.00879	-0.0234375
-10.96	-0.00684	0.00391	-0.000977	0.00879	-0.0117188
-10.86	-0.000977	0.00391	0.00684	0.00879	-0.0234375
-10.76	-0.000977	0.00391	0.00293	0.00879	-0.0117188
-10.66	-0.000977	0.00391	-0.00293	0.00488	-0.0117188
-10.56	-0.00879	0.015625	0.00879	-0.000977	-0.0234375
-10.46	-0.00488	0.0195313	0.00879	0.00293	-0.00781
-10.36	0.000976	0.0136717	0.0126953	0.00879	-0.00586
-10.26	0.000977	0.0205078	0.0185547	0.00879	-0.0117188
-10.16	-0.00684	0.00195	0.00293	0.00879	-0.0117188
-10.06	0.0107422	0.00684	0.00879	0.00879	-0.0117188
-9.96	0.00293	0.0175781	0.00879	0.00879	-0.00781
-9.86	0.00879	0.0234373	0.0126953	0.0205076	-0.00195
-9.76	0.00879	0.015625	0.0185547	0.0205078	-0.00195
-9.66	-0.00293	0.00391	0.0185547	0.00879	-0.0136719
-9.56	0.00879	0.0156246	0.00684	0.0205074	-0.00195
-9.46	0.0126953	0.00391	0.0185547	0.0205078	-0.00586
-9.36	0.0185547	0.00391	0.0185547	0.0205078	-0.00781
-9.26	0.0185547	0.00391	0.0185547	0.0205078	-0.00195
-9.16	0.0185547	0.00391	0.0136719	0.0205078	-0.00195
-9.06	0.0224609	0.00781	0	0.0166016	-0.00586
-8.96	0.0283203	0.00195	0.00684	0.0146484	-0.00781
-8.86	0.0283203	0.00195	0.00684	0.0205078	-0.00195
-8.76	0.0244141	0.00195	0.00684	0.0166016	-0.00586
-8.66	0.0185547	0.00195	-0.00195	0.0107422	-0.0117188
-8.56	0.0185547	-0.00586	-0.00977	0.0107422	-0.0117188
-8.46	0.0185547	-0.00586	-0.00781	0.0107422	-0.0117188
-8.36	0.0185547	-0.00195	-0.0146484	-0.000977	-0.0117188
-8.26	0.0185547	0.00391	-0.00293	0.00293	-0.00781
-8.16	0.0234375	0.00391	-0.00293	0.00879	-0.00195
-8.06	0.0302734	-0.00781	-0.00293	0.000977	-0.00195
-7.96	0.0302734	-0.00781	-0.00293	0.000977	-0.0136719
-7.86	0.0302734	-0.00391	-0.00293	0.000977	-0.00195
-7.76	0.0302734	0.00195	-0.00293	0.000977	-0.00195
-7.66	0.0224609	0.00195	-0.00293	0.000977	-0.00879
-7.56	0.0205081	-0.00586	0.00195	-0.00684	0.00195
-7.46	0.0224609	-0.00391	0.000977	-0.0126953	0.00391
-7.36	0.0166018	-0.00586	0.00293	-0.0126951	-0.00195
-7.26	0.0166016	-0.00781	-0.00293	-0.000977	-0.00977
-7.16	0.0126953	-0.00391	-0.0146484	-0.00879	0
-7.06	0.0185545	0.00195	-0.0107422	0.00195	0.00586
-6.96	0.0224609	0.00195	-0.00488	0.00879	0.00586
-6.86	0.0400386	0.0136714	-0.0126953	0.0205074	0.0214839
-6.76	0.0322266	0.00586	0.00293	0.0126953	0.00781
-6.66	0.0302734	0.0117188	-0.00293	0.0107422	0.0117188
-6.56	0.0361328	0	-0.00293	0.0107422	0.0175781
-6.46	0.0205078	-0.00781	0.000977	-0.00488	0.0136719
-6.36	0.02832	0.00391	-0.000977	0.00879	0.0273435
-6.26	0.0205078	0.00195	0.00684	0.00488	0.0195313
-6.16	0.0205078	0.00195	0.00293	0.00684	0.0234375
-6.06	0.0205078	0.00195	0.00879	0.00488	0.0292969
-5.96	0.0205078	0.00195	-0.00293	0.0107422	0.0292969
-5.86	0.0283203	0.00684	0.000977	0.0107422	0.0292969
-5.76	0.0283203	0.0136719	0.00684	0.0107422	0.0332031
-5.66	0.0244141	0.00977	0.00684	-0.000977	0.0351563
-5.56	0.0185549	0.00391	0.00293	-0.000976	0.0292971
-5.46	0.0185547	0.00391	-0.00293	-0.000977	0.0332031
-5.36	0.0224609	0.00391	-0.00293	0.00293	0.0390625
-5.26	0.0126953	-0.0117188	0.000977	-0.00684	0.0234375
-5.16	0.0107422	-0.0136719	-0.0166016	-0.00879	0.0263672
-5.06	0.0126951	-0.00781	-0.0146484	-0.0107424	0.0390623
-4.96	0.00684	-0.0126953	-0.00293	0.000977	0.0390625
-4.86	-0.000976	-0.0224606	-0.00293	-0.012695	0.0312503
-4.76	0.0146484	-0.0166016	-0.0185547	-0.00684	0.0351563
-4.66	0.00879	-0.0292969	-0.00879	-0.0126953	0.0292969
-4.56	0.00879	-0.0244141	-0.0146484	-0.00879	0.0292969
-4.46	-0.00684	-0.0175781	-0.00293	-0.00293	0.0292969
-4.36	-0.0126953	-0.00586	-0.0107422	-0.00293	0.0332031
-4.26	-0.0166016	-0.00977	-0.00488	-0.00293	0.0351563
-4.16	-0.0146484	-0.015625	-0.00879	-0.00293	0.0175781
-4.06	-0.0205078	-0.015625	-0.00977	-0.0107422	0.0214844
-3.96	-0.0244141	-0.0195313	-0.00781	-0.00293	0.0234375
-3.86	-0.0234377	-0.00977	-0.0136719	0.00879	0.0292967
-3.76	-0.0302734	-0.00781	-0.000977	0.000977	0.0332031
-3.66	-0.0263672	-0.00977	-0.00488	0.00977	0.0351563
-3.56	-0.020508	-0.000977	-0.00293	0.0175779	0.0410154
-3.46	-0.0205078	-0.00293	0.00879	0.00391	0.0410156
-3.36	-0.0244141	0.00391	0.00488	0.0175781	0.0410156
-3.26	-0.0419922	-0.000977	0.0107422	-0.000977	0.0175781
-3.16	-0.0419922	-0.00781	-0.000977	0.00684	0.0175781
-3.06	-0.0380861	0.00391	-0.0126953	0.00293	0.0214842
-2.96	-0.0244141	0.00586	-0.0126953	0.0166016	0.0273438
-2.86	-0.0263672	0.0117188	-0.0126953	0.0126953	0.0234375
-2.76	-0.0517578	-0.00391	-0.0166016	-0.0126953	-0.00195
-2.66	-0.0400391	0.00977	-0.0185547	-0.0126953	-0.00195
-2.56	-0.0322269	0.00781	-0.000977	0.00293	0.00195
-2.46	-0.0244141	0.0136719	0.0107422	0.0126953	0.00293
-2.36	-0.0419916	-0.00977	0.0117188	-0.00488	-0.0195307
-2.26	-0.0410156	-0.015625	-0.00293	-0.00586	-0.0126953
-2.16	-0.0478516	-0.0429688	-0.00195	-0.0488281	-0.0390625
-2.06	-0.0937496	-0.0566402	-0.0478516	-0.061523	-0.0527339
-1.96	-0.078125	-0.0576172	-0.0742188	-0.0605469	-0.0605469
-1.86	-0.0947274	-0.0341805	-0.0820313	-0.0566415	-0.0605477
-1.76	-0.0986328	-0.00488	-0.0888672	-0.0351563	-0.0380859
-1.66	-0.174805	-0.0527344	-0.0556641	-0.0917969	-0.09375
-1.56	-0.227538	-0.08496	-0.111328	-0.168944	-0.134765
-1.46	-0.0537109	0.09375	-0.188477	-0.000977	0.0244141
-1.36	-0.291012	-0.0341766	-0.0185547	0.00391	-0.12402
-1.26	1.71777	2.17188	-0.155273	1.75586	1.79004
-1.16	-0.603516	0.0791016	2.06738	-0.737305	-0.736328
-1.06	-1.3759	-2.06438	0.569336	-1.28996	-1.34172
-0.959999	0.0205078	-0.814453	-2.3877	-0.155273	-0.0634766
-0.860001	0.0458994	-0.151366	-1.05859	-0.0576163	-0.0205069
-0.759998	0.0107422	-0.0253906	0.0820313	0.0292969	0
-0.66	-0.202148	-0.117188	-0.00684	-0.119141	-0.179688
-0.560001	0.000965	0.214833	-0.151367	0.106434	0.0136608
-0.459999	0.211914	0.191406	0.149414	0.258789	0.0410156
-0.360001	-0.870084	-0.744108	0.198242	-1.01755	-0.798795
-0.259998	-0.582031	-0.841797	-0.664063	0.258789	-0.662109
-0.16	1.53027	1.69531	-1.35547	1.38867	1.91504
-0.0600014	1.00188	1.00188	1.90918	0.411062	1.07122
0.0400009	-1.38086	-1.12598	1.78516	-2.56641	-1.77246
0.139999	-1.95808	-2.06551	-1.06836	-3.15633	-2.22859
0.240002	-2.09277	-2.43652	-2.1748	-1.63867	-0.324219
0.34	-0.519531	-1.15625	-1.45996	5.66895	9.73828
0.439999	-0.922828	-0.448218	0.603516	10.7481	19.4844
0.540001	-0.52832	0.117188	2.51855	13.541	25.6992
0.639999	0.449288	1.20808	4.08398	15.1055	28.962
0.740002	0.492188	1.88672	5.90332	15.6201	29.9736
0.84	0.72168	2.34375	6.62402	16.0811	30.7285
0.939999	1.12207	2.79395	7.14648	16.1387	30.9453
1.04	1.23935	2.9122	7.31348	16.0518	30.7882
1.14	1.64551	3.37012	7.50879	15.8418	30.8018
1.24	1.83301	3.58203	7.8916	15.9092	31.0791
1.34	1.51172	3.52539	7.9834	15.9033	30.8936
1.44	1.46875	3.44727	8.02734	15.6436	30.7979
1.54	1.61427	3.91896	8.06738	15.8565	30.9736
1.64	1.84766	3.84961	8.16406	16.1602	30.8857
1.74	1.80957	3.77246	8.32715	15.7354	30.7852
1.84	2.04004	3.92188	8.4043	16.1357	30.835
1.94	2.02637	3.88086	8.5332	15.9346	30.8789
2.04	1.89551	3.89649	8.40332	15.9014	30.9824
2.14	1.79492	3.70117	8.41113	15.7422	30.8311
2.24	1.97266	3.89844	8.22363	15.9756	31.043
2.34	2.04395	3.99023	8.41016	16.0977	31.1201
2.44	2.14941	4.10059	8.49609	16.1523	31.2373
2.54	2.09863	4.15625	8.64258	16.2061	31.3154
2.64	2.0791	4.17285	8.7373	16.251	31.3691
2.74	2.11035	4.21289	8.74316	16.2939	31.4316
2.84	2.10938	4.24902	8.76855	16.3379	31.4521
2.94	2.08301	4.23242	8.77539	16.3164	31.4326
3.04	2.08203	4.19824	8.74902	16.3223	31.4697
3.14	2.08105	4.18555	8.74512	16.3232	31.501
3.24	2.1123	4.18848	8.74707	16.3691	31.5166
3.34	2.09961	4.15137	8.75195	16.3701	31.54
3.44	2.09766	4.11816	8.74609	16.3799	31.5713
3.54	2.13281	4.13965	8.74023	16.4375	31.6123
3.64	2.11914	4.13574	8.79688	16.4072	31.6406
3.74	2.1543	4.15918	8.78906	16.4482	31.6865
3.84	2.12598	4.1416	8.81055	16.4658	31.7158
3.94	2.1582	4.15039	8.82617	16.5293	31.7402
4.04	2.1709	4.19043	8.83789	16.5693	31.7783
4.14	2.17773	4.20703	8.88379	16.5625	31.8008
4.24	2.18359	4.22266	8.89648	16.5898	31.8174
4.34	2.19141	4.24023	8.91406	16.5879	31.8389
4.44	2.19434	4.26855	8.92578	16.5811	31.8223
4.54	2.21484	4.3125	8.92285	16.5996	31.8398
4.64	2.21973	4.3252	8.95508	16.6162	31.8623
4.74	2.23633	4.36035	8.95605	16.6572	31.8838
4.84	2.23438	4.37793	8.97363	16.6865	31.9063
4.94	2.24121	4.37695	8.96777	16.666	31.8994
5.04	2.24023	4.39941	8.96875	16.6631	31.9219
5.14	2.23926	4.41211	8.97949	16.6816	31.9707
5.24	2.25879	4.41797	9.01367	16.708	31.9775
5.34	2.25391	4.42676	9.02246	16.7256	31.9883
5.44	2.27539	4.43262	9.00781	16.7236	32.0088
5.54	2.28613	4.43848	9.02344	16.7275	32.0244
5.64	2.27539	4.42773	9.04199	16.7363	32.0215
5.74	2.26074	4.42188	9.02148	16.7334	32.0391
5.84	2.28027	4.43066	9.04199	16.751	32.0381
5.94	2.27539	4.43945	9.05566	16.7422	32.0527
6.04	2.28027	4.44141	9.06055	16.7764	32.0703
6.14	2.2793	4.46875	9.0752	16.7695	32.1035
6.24	2.29102	4.48242	9.09863	16.7813	32.1289
6.34	2.30566	4.46875	9.11035	16.7588	32.127
6.44	2.2998	4.47949	9.11035	16.792	32.1641
6.54	2.30371	4.48438	9.12207	16.7637	32.1377
6.64	2.3125	4.49219	9.11328	16.7998	32.1523
6.74	2.2998	4.48535	9.12598	16.7822	32.1563
6.84	2.31543	4.49609	9.12012	16.793	32.1611
6.94	2.30566	4.50977	9.14258	16.7803	32.1523
7.04	2.33398	4.51074	9.15137	16.8037	32.1816
7.14	2.33105	4.5293	9.16113	16.8213	32.1953
7.24	2.32422	4.52832	9.17383	16.8135	32.1934
7.34	2.32227	4.55859	9.16016	16.8252	32.2031
7.44	2.31738	4.55566	9.16895	16.8379	32.2246
7.54	2.3252	4.55078	9.16504	16.8271	32.2266
7.64	2.31934	4.54492	9.17383	16.8447	32.2236
7.74	2.33496	4.55566	9.18262	16.8467	32.2363
7.84	2.33594	4.57422	9.18457	16.8477	32.2461
7.94	2.3291	4.58203	9.18164	16.8682	32.2471
8.04	2.33691	4.5752	9.16895	16.8779	32.2539
8.14	2.32324	4.57031	9.16895	16.8711	32.248
8.24	2.31641	4.57422	9.17188	16.8818	32.2598
8.34	2.30957	4.56934	9.18457	16.8936	32.2627
8.44	2.30566	4.57813	9.17871	16.8848	32.2793
8.54	2.30859	4.57715	9.17871	16.8711	32.2842
8.64	2.32422	4.58398	9.18262	16.8838	32.2871
8.74	2.33301	4.59082	9.19238	16.9131	32.3135
8.84	2.34277	4.58398	9.19434	16.9199	32.3223
8.94	2.35254	4.5957	9.19141	16.9229	32.332
9.04	2.33301	4.59082	9.19629	16.9229	32.3281
9.14	2.32422	4.58789	9.19043	16.9346	32.3252
9.24	2.3252	4.59766	9.19727	16.9512	32.3418
9.34	2.33496	4.6084	9.2002	16.9482	32.3652
9.44	2.3291	4.60938	9.2002	16.9795	32.3633
9.54	2.33691	4.60742	9.19238	16.9873	32.3799
9.64	2.33398	4.60156	9.18945	17	32.3906
9.74	2.36621	4.61816	9.18848	17.0166	32.4141
9.84	2.36816	4.61914	9.2002	17.0264	32.416
9.94	2.37598	4.62109	9.20313	17.0352	32.4248
10.04	2.38867	4.62988	9.22363	17.0361	32.4297
10.14	2.37305	4.62402	9.22559	17.0156	32.4346
10.24	2.37988	4.625	9.21582	17.0176	32.4492
10.34	2.3877	4.63965	9.22754	17.0146	32.46
10.44	2.40527	4.65234	9.23145	17.0283	32.4746
10.54	2.39844	4.63477	9.23145	17.042	32.4805
10.64	2.40137	4.64648	9.22363	17.0332	32.4727
10.74	2.40918	4.64551	9.23633	17.0439	32.4834
10.84	2.41309	4.63672	9.25293	17.0537	32.5
10.94	2.4248	4.63672	9.2627	17.0654	32.4922
11.04	2.40625	4.64063	9.27344	17.0625	32.4707
11.14	2.41895	4.66504	9.29004	17.0732	32.4814
11.24	2.41113	4.66406	9.29785	17.0654	32.4688
11.34	2.4248	4.66016	9.29785	17.0635	32.4844
11.44	2.42285	4.65723	9.30859	17.0664	32.4941
11.54	2.41992	4.6543	9.31543	17.0713	32.4961
11.64	2.42285	4.65039	9.34277	17.0713	32.5088
11.74	2.44043	4.65234	9.33691	17.0674	32.5078
11.84	2.44043	4.65332	9.33301	17.0605	32.5195
11.94	2.45996	4.66406	9.33105	17.0713	32.5195
12.04	2.45215	4.66797	9.33398	17.0635	32.5273
12.14	2.45313	4.68555	9.33105	17.0615	32.5313
12.24	2.45801	4.67285	9.33301	17.0605	32.5225
12.34	2.45801	4.68359	9.33887	17.0752	32.5352
12.44	2.47363	4.6875	9.34277	17.0811	32.5332
12.54	2.46777	4.69336	9.33984	17.0889	32.5508
12.64	2.43945	4.67285	9.35645	17.085	32.541
12.74	2.45898	4.67676	9.35254	17.0947	32.5635
12.84	2.47559	4.69531	9.36328	17.1084	32.5654
12.94	2.46973	4.69531	9.38574	17.1064	32.5742
13.04	2.48926	4.72266	9.39063	17.1162	32.5879
13.14	2.48926	4.72559	9.39746	17.1221	32.5996
13.24	2.5	4.72852	9.41309	17.1211	32.6035
13.34	2.49902	4.72266	9.40332	17.124	32.6133
13.44	2.50684	4.73047	9.41309	17.1221	32.6309
13.54	2.50879	4.73535	9.41504	17.1182	32.626
13.64	2.53223	4.72656	9.41309	17.1416	32.6523
13.74	2.54004	4.74023	9.42188	17.1416	32.6582
13.84	2.54395	4.73438	9.41504	17.1563	32.6621
13.94	2.55273	4.73828	9.4209	17.1611	32.6836
14.04	2.55762	4.74707	9.43457	17.1611	32.6777
14.14	2.55762	4.75586	9.42871	17.1611	32.6777
14.24	2.56152	4.76172	9.42871	17.165	32.6738
14.34	2.5752	4.76953	9.43164	17.1748	32.6787
14.44	2.56836	4.75195	9.45215	17.1758	32.6934
14.54	2.57129	4.7627	9.4502	17.1846	32.6992
14.64	2.58887	4.75781	9.47168	17.1865	32.7031
14.74	2.60059	4.76758	9.47754	17.1963	32.7246
14.84	2.60059	4.76563	9.48926	17.2061	32.7461
14.94	2.62207	4.77539	9.48438	17.2119	32.7539
15.04	2.62109	4.7666	9.49121	17.2158	32.7441
15.14	2.62402	4.77539	9.49316	17.2207	32.7529
15.24	2.62695	4.77832	9.49902	17.2285	32.7666
15.34	2.63574	4.78906	9.49609	17.2412	32.7754
15.44	2.6416	4.79492	9.50488	17.2334	32.7734
15.54	2.64551	4.79102	9.50293	17.2432	32.7871
15.64	2.65137	4.7998	9.50488	17.25	32.8008
15.74	2.65527	4.79688	9.51758	17.2646	32.793
15.84	2.66406	4.81445	9.5166	17.2666	32.8027
15.94	2.67285	4.80664	9.52441	17.2725	32.7959
16.04	2.66895	4.81055	9.51465	17.2686	32.8008
16.14	2.68848	4.81152	9.5166	17.2725	32.8145
16.24	2.68652	4.80469	9.52441	17.2686	32.8125
16.34	2.67285	4.8125	9.5293	17.2773	32.8145
16.44	2.66602	4.81641	9.52441	17.2725	32.8145
16.54	2.6748	4.81641	9.53223	17.2764	32.8242
16.64	2.66895	4.81934	9.54199	17.2861	32.8223
16.74	2.66113	4.82031	9.54004	17.2803	32.8203
16.84	2.66113	4.81836	9.5459	17.2842	32.8125
16.94	2.66113	4.82422	9.54785	17.29	32.8223
17.04	2.66406	4.83594	9.55469	17.2852	32.835
17.14	2.66113	4.83594	9.55176	17.2822	32.832
17.24	2.66309	4.84082	9.5498	17.2881	32.8301
17.34	2.65332	4.85547	9.55566	17.2998	32.832
17.44	2.66699	4.87695	9.55176	17.2959	32.8457
17.54	2.6709	4.88672	9.56543	17.3154	32.8535
17.64	2.66309	4.88477	9.57324	17.3057	32.8516
17.74	2.66504	4.89355	9.56348	17.3115	32.8623
17.84	2.65527	4.89844	9.57031	17.3154	32.8652
17.94	2.66113	4.91504	9.57422	17.3213	32.8594
18.04	2.66113	4.91406	9.58301	17.3252	32.8662
18.14	2.66504	4.92578	9.58887	17.3311	32.875
18.24	2.6543	4.91016	9.58496	17.3389	32.8691
18.34	2.66309	4.92969	9.59473	17.3467	32.875
18.44	2.68066	4.93848	9.59473	17.3525	32.877
18.54	2.67285	4.93164	9.6084	17.3604	32.8848
18.64	2.6748	4.94727	9.6123	17.3594	32.9004
18.74	2.67285	4.94922	9.61719	17.3506	32.8926
18.84	2.69434	4.95898	9.6123	17.3545	32.9023
18.94	2.69922	4.96875	9.62207	17.3721	32.9121
19.04	2.70605	4.97363	9.63184	17.3818	32.9141
19.14	2.68848	4.96875	9.63379	17.3662	32.9229
19.24	2.69238	4.97852	9.63184	17.376	32.9277
19.34	2.70215	4.98438	9.6377	17.3848	32.9473
19.44	2.69629	4.98047	9.65332	17.3857	32.9551
19.54	2.70996	4.99023	9.6543	17.3838	32.9609
19.64	2.71387	4.98828	9.65527	17.374	32.9707
19.74	2.71094	4.97363	9.65918	17.376	32.9688
19.84	2.69434	4.95703	9.65332	17.3662	32.9531
19.94	2.70801	4.9707	9.64355	17.3799	32.9668
20.04	2.71191	4.96875	9.66113	17.375	32.9668
20.14	2.71484	4.96387	9.66309	17.3887	32.9795
20.24	2.71777	4.96387	9.66992	17.4014	32.9883
20.34	2.72656	4.9668	9.6748	17.417	32.9961
20.44	2.72363	4.96484	9.68457	17.4033	32.9941
20.54	2.72949	4.96484	9.68652	17.4092	33.0039
20.64	2.7334	4.96875	9.68945	17.4092	33.0137
20.74	2.73535	4.98242	9.68066	17.417	33.0195
20.84	2.7334	4.98438	9.69434	17.4189	33.0186
20.94	2.72754	4.9873	9.68457	17.4189	33.0176
21.04	2.72461	4.9668	9.68457	17.417	33.0215
21.14	2.7373	4.98828	9.68652	17.418	33.043
21.24	2.74512	4.97852	9.70605	17.4287	33.0488
21.34	2.73926	4.98242	9.70605	17.4268	33.0488
21.44	2.75098	4.99805	9.70801	17.4365	33.0684
21.54	2.73145	4.99121	9.71484	17.4229	33.0527
21.64	2.7373	4.99805	9.71582	17.4365	33.0703
21.74	2.74512	5	9.72363	17.4365	33.0645
21.84	2.75391	4.99414	9.73535	17.4258	33.0664
21.94	2.7666	4.99707	9.73926	17.4268	33.0781
22.04	2.77051	4.99414	9.74902	17.4346	33.0859
22.14	2.7666	4.99414	9.7627	17.4365	33.084
22.24	2.77637	4.99023	9.77246	17.4424	33.0898
22.34	2.78809	5.00977	9.7666	17.46	33.0986
22.44	2.7998	5.01074	9.7666	17.4678	33.0977
22.54	2.81445	5.01367	9.77441	17.4678	33.1035
22.64	2.80762	5.02148	9.77344	17.4697	33.1094
22.74	2.81934	5.0332	9.77441	17.4844	33.1309
22.84	2.81543	5.03711	9.79004	17.4854	33.1289
22.94	2.83008	5.04199	9.78809	17.4805	33.126
23.04	2.83106	5.04981	9.79688	17.4736	33.127
23.14	2.82227	5.0625	9.79785	17.4834	33.1426
23.24	2.82715	5.07031	9.80176	17.4932	33.1328
23.34	2.83105	5.06055	9.80762	17.499	33.1348
23.44	2.83496	5.06641	9.7959	17.4971	33.1289
23.54	2.8291	5.06934	9.80957	17.5068	33.1289
23.64	2.83301	5.06641	9.81738	17.501	33.1289
23.74	2.8291	5.05859	9.8252	17.5	33.1289
23.84	2.83203	5.06445	9.81152	17.4912	33.1318
23.94	2.8291	5.05566	9.8125	17.4971	33.1367
24.04	2.8252	5.04688	9.80566	17.5029	33.1406
24.14	2.83691	5.06055	9.80957	17.5049	33.1426
24.24	2.83105	5.05469	9.80762	17.5146	33.1367
24.34	2.83887	5.06641	9.81152	17.5205	33.1602
24.44	2.83398	5.0752	9.81738	17.5283	33.1621
24.54	2.83887	5.0625	9.8252	17.5264	33.1563
24.64	2.84277	5.07813	9.81152	17.5234	33.1641
24.74	2.85254	5.0957	9.82129	17.5518	33.1699
24.84	2.85449	5.0752	9.82617	17.542	33.168
24.94	2.86816	5.08594	9.82129	17.542	33.1758
25.04	2.86719	5.0957	9.83887	17.5479	33.1758
25.14	2.86719	5.09863	9.84082	17.5488	33.1924
25.24	2.87207	5.11621	9.84766	17.5654	33.1953
25.34	2.87988	5.10742	9.85254	17.5596	33.1934
25.44	2.88379	5.10547	9.84668	17.5664	33.1953
25.54	2.8877	5.12109	9.85449	17.5752	33.2012
25.64	2.89648	5.13086	9.85645	17.5811	33.2129
25.74	2.88965	5.12402	9.86914	17.5811	33.2148
25.84	2.88574	5.13867	9.86426	17.5889	33.2324
25.94	2.87598	5.14063	9.88379	17.5967	33.2461
26.04	2.88965	5.14648	9.88379	17.5947	33.2441
26.14	2.9043	5.14551	9.88574	17.6123	33.2529
26.24	2.88184	5.13281	9.89355	17.6006	33.2461
26.34	2.89355	5.13672	9.87207	17.6074	33.25
26.44	2.8877	5.14258	9.88574	17.6045	33.252
26.54	2.8877	5.1377	9.88184	17.6104	33.2617
26.64	2.90234	5.14648	9.88379	17.6143	33.2715
26.74	2.90918	5.16406	9.89355	17.6162	33.2813
26.84	2.90918	5.16406	9.90625	17.6143	33.291
26.94	2.91797	5.18066	9.90527	17.6201	33.29
27.04	2.93457	5.19824	9.90625	17.6318	33.2988
27.14	2.92188	5.18555	9.91504	17.6045	33.2949
27.24	2.91309	5.18945	9.90137	17.6064	33.2891
27.34	2.92871	5.20313	9.89551	17.6123	33.3008
27.44	2.93457	5.19629	9.91309	17.6162	33.3086
27.54	2.94434	5.20703	9.91504	17.6299	33.3242
27.64	2.9375	5.20117	9.9209	17.625	33.3223
27.74	2.94434	5.20898	9.92285	17.6299	33.3242
27.84	2.9502	5.21387	9.92871	17.626	33.3496
27.94	2.94629	5.20508	9.93164	17.6279	33.3564
28.04	2.94922	5.21484	9.92871	17.6357	33.3594
28.14	2.95605	5.21484	9.92285	17.6416	33.3711
28.24	2.95801	5.20605	9.93652	17.6494	33.377
28.34	2.96191	5.21484	9.94434	17.6455	33.377
28.44	2.96582	5.22656	9.94434	17.6396	33.3809
28.54	2.9707	5.24414	9.93848	17.6504	33.3906
28.64	2.97363	5.24707	9.95215	17.6572	33.4004
28.74	2.95996	5.25195	9.96582	17.6533	33.3945
28.84	2.97168	5.25195	9.9541	17.6553	33.4023
28.94	2.9834	5.26465	9.95117	17.6699	33.4092
29.04	3.00488	5.26855	9.96094	17.7021	33.4336
29.14	3.01465	5.27344	9.9873	17.6943	33.4355
29.24	3.02832	5.27344	9.97949	17.6953	33.4473
29.34	3.02734	5.27734	9.99707	17.6963	33.4668
29.44	3.03418	5.28613	10.0049	17.7041	33.4707
29.54	3.03223	5.27344	10.0127	17.6943	33.4668
29.64	3.03809	5.27734	9.99512	17.708	33.4902
29.74	3.0498	5.28223	10.0186	17.7158	33.4961
29.84	3.0498	5.27148	10.0127	17.7178	33.4863
29.94	3.05273	5.2793	10.0107	17.7246	33.4971
30.04	3.05762	5.29297	10.0322	17.7373	33.5039
30.14	3.06543	5.2998	10.042	17.7451	33.5195
30.24	3.05957	5.30469	10.0391	17.7432	33.5156
30.34	3.07422	5.3125	10.042	17.7529	33.5352
30.44	3.07617	5.32129	10.0439	17.7637	33.5322
30.54	3.09473	5.33887	10.0488	17.7842	33.5469
30.64	3.08301	5.3457	10.0654	17.7881	33.5449
30.74	3.08203	5.33398	10.0635	17.7783	33.5391
30.84	3.10254	5.35352	10.0615	17.8047	33.5527
30.94	3.09668	5.36035	10.0713	17.8135	33.543
31.04	3.09863	5.36133	10.0693	17.8232	33.5527
31.14	3.10645	5.35156	10.0723	17.8213	33.5547
31.24	3.11523	5.36035	10.0811	17.8369	33.5645
31.34	3.11621	5.36523	10.0908	17.8467	33.5703
31.44	3.11816	5.37695	10.0986	17.8525	33.5781
31.54	3.12207	5.38672	10.0947	17.8584	33.5703
31.64	3.12109	5.38574	10.0947	17.8525	33.5732
31.74	3.13184	5.4082	10.0928	17.8477	33.5703
31.84	3.1377	5.39844	10.0986	17.8623	33.5801
31.94	3.12988	5.3916	10.1025	17.8525	33.5664
32.04	3.10547	5.37695	10.0918	17.8291	33.5586
32.14	3.12207	5.39063	10.0889	17.8447	33.5664
32.24	3.11621	5.37305	10.1143	17.835	33.5625
32.34	3.12598	5.3877	10.1006	17.8604	33.5801
32.44	3.12988	5.39648	10.1143	17.8555	33.5742
32.54	3.12891	5.37305	10.1143	17.8447	33.5645
32.64	3.13281	5.38477	10.1084	17.8594	33.5713
32.74	3.15137	5.39648	10.1055	17.8604	33.5859
32.84	3.13965	5.39258	10.1182	17.8564	33.5801
32.94	3.125	5.37012	10.1182	17.8506	33.5801
33.04	3.1416	5.37109	10.1074	17.8584	33.5947
33.14	3.13379	5.37695	10.1221	17.8604	33.5879
33.24	3.15137	5.37793	10.1162	17.8633	33.6016
33.34	3.1543	5.375	10.1201	17.8604	33.6113
33.44	3.15918	5.38672	10.1221	17.876	33.625
33.54	3.1709	5.39453	10.1436	17.8857	33.627
33.64	3.1709	5.39355	10.1494	17.876	33.627
33.74	3.16699	5.40039	10.1416	17.8701	33.627
33.84	3.17969	5.40234	10.1475	17.8857	33.6348
33.94	3.18262	5.39551	10.1592	17.8789	33.6367
34.04	3.20019	5.4082	10.166	17.8936	33.6328
34.14	3.19238	5.40625	10.1611	17.8877	33.6387
34.24	3.19531	5.41016	10.1631	17.8896	33.6377
34.34	3.19238	5.42285	10.1572	17.8857	33.6328
34.44	3.18457	5.4082	10.1533	17.8877	33.6309
34.54	3.18555	5.41406	10.1475	17.8838	33.6289
34.64	3.15918	5.40918	10.1514	17.8857	33.627
34.74	3.17578	5.41504	10.1533	17.8916	33.6475
34.84	3.18262	5.42773	10.1592	17.9072	33.6602
34.94	3.19824	5.43457	10.1748	17.9209	33.668
35.04	3.1875	5.43359	10.1768	17.9248	33.6523
35.14	3.19238	5.4375	10.1768	17.9229	33.6621
35.24	3.19141	5.45605	10.1885	17.9385	33.6797
35.34	3.19043	5.45508	10.1963	17.9248	33.6836
35.44	3.19434	5.45898	10.1924	17.9385	33.6816
35.54	3.18067	5.44434	10.21	17.9297	33.6836
35.64	3.19531	5.45898	10.2119	17.9287	33.6768
35.74	3.19238	5.46094	10.2217	17.9365	33.6875
35.84	3.20996	5.46777	10.2197	17.9482	33.6973
35.94	3.20996	5.48828	10.2217	17.96	33.7012
36.04	3.23047	5.49512	10.2422	17.9688	33.7119
36.14	3.23438	5.49121	10.2559	17.9766	33.7227
36.24	3.22754	5.49219	10.2529	17.9775	33.7207
36.34	3.2334	5.48633	10.2549	17.9795	33.7168
36.44	3.23926	5.50098	10.2451	17.9912	33.7246
36.54	3.23828	5.50586	10.2529	17.9795	33.7344
36.64	3.23926	5.49414	10.2588	17.9814	33.748
36.74	3.23535	5.50488	10.2705	17.9844	33.7559
36.84	3.23242	5.51563	10.2842	17.9971	33.7617
36.94	3.2373	5.51074	10.2969	18.0049	33.7783
37.04	3.25098	5.5	10.2959	18.0068	33.7773
37.14	3.23926	5.50195	10.3037	18.0088	33.7734
37.24	3.25391	5.50977	10.2939	18.0088	33.7773
37.34	3.26367	5.53516	10.3057	18.0254	33.7861
37.44	3.25879	5.52344	10.3223	18.0156	33.7793
37.54	3.25586	5.53613	10.3252	18.0322	33.791
37.64	3.26465	5.54297	10.3311	18.04	33.7871
37.74	3.27051	5.55078	10.3271	18.0557	33.7949
37.84	3.2666	5.53613	10.3418	18.0576	33.8047
37.94	3.27539	5.54297	10.3467	18.0518	33.8184
38.04	3.27246	5.54688	10.3545	18.0518	33.8145
38.14	3.26074	5.55859	10.3584	18.0547	33.8232
38.24	3.27246	5.55176	10.3623	18.0439	33.8203
38.34	3.29297	5.57031	10.3643	18.0576	33.8457
38.44	3.30566	5.55957	10.376	18.0654	33.8457
38.54	3.30371	5.55273	10.3838	18.0635	33.8496
38.64	3.30566	5.56055	10.374	18.0576	33.8477
38.74	3.30371	5.54297	10.3848	18.0557	33.8369
38.84	3.30957	5.53906	10.3867	18.0615	33.8535
38.94	3.31738	5.55273	10.3916	18.0576	33.8555
39.04	3.32715	5.5459	10.3896	18.0596	33.8691
39.14	3.3457	5.54883	10.3975	18.0752	33.8887
39.24	3.32715	5.54688	10.4131	18.0645	33.8848
39.34	3.34668	5.54785	10.4111	18.0654	33.8848
39.44	3.35645	5.54297	10.4092	18.0791	33.8975
39.54	3.35352	5.54981	10.4277	18.083	33.8926
39.64	3.3623	5.53516	10.4189	18.0771	33.8984
39.74	3.35059	5.53906	10.417	18.0635	33.9023
39.84	3.34961	5.52441	10.4209	18.0693	33.9043
39.94	3.36426	5.52344	10.4229	18.084	33.9063
40.04	3.37402	5.55078	10.417	18.0928	33.9141
40.14	3.37598	5.54492	10.4326	18.0996	33.9131
40.24	3.37012	5.54102	10.4268	18.1006	33.916
40.34	3.38184	5.54688	10.4346	18.1084	33.9297
40.44	3.3623	5.54199	10.4365	18.0977	33.9131
40.54	3.38086	5.54687	10.4326	18.0986	33.9297
40.64	3.37207	5.53125	10.4385	18.0947	33.918
40.74	3.37207	5.54785	10.4346	18.1123	33.9297
40.84	3.35547	5.55078	10.4443	18.1006	33.9336
40.94	3.35645	5.56348	10.4424	18.1045	33.9395
41.04	3.3457	5.57422	10.4551	18.1025	33.9492
41.14	3.35059	5.58203	10.4658	18.1016	33.9531
41.24	3.3584	5.59082	10.4814	18.1084	33.9668
41.34	3.35059	5.60352	10.4951	18.1201	33.9707
41.44	3.3457	5.60352	10.4951	18.124	33.9619
41.54	3.33887	5.58887	10.4893	18.1221	33.9629
41.64	3.33496	5.5791	10.4805	18.1191	33.9658
41.74	3.3252	5.58496	10.4746	18.1387	33.9785
41.84	3.33887	5.58789	10.4873	18.1318	33.9941
41.94	3.33301	5.58301	10.499	18.1279	33.9883
42.04	3.33398	5.58984	10.4873	18.1357	33.9844
42.14	3.33301	5.58398	10.4951	18.1377	33.9785
42.24	3.32324	5.57129	10.4922	18.1387	33.9746
42.34	3.31543	5.56836	10.4932	18.1396	33.9727
42.44	3.33594	5.57715	10.4873	18.1592	33.9932
42.54	3.32129	5.56055	10.4912	18.1436	33.9863
42.64	3.31543	5.56055	10.4932	18.1416	33.9941
42.74	3.30176	5.55371	10.5049	18.1338	33.9922
42.84	3.31055	5.54492	10.5107	18.1387	33.9863
42.94	3.30566	5.53613	10.5088	18.1416	33.9824
43.04	3.30371	5.53125	10.5127	18.1592	33.9883
43.14	3.30859	5.53906	10.5254	18.167	33.9912
43.24	3.30566	5.53809	10.5322	18.1768	34.002
43.34	3.30371	5.53516	10.542	18.1865	34
43.44	3.30859	5.53809	10.5322	18.1846	34.002
43.54	3.30469	5.52832	10.5303	18.1787	33.9971
43.64	3.32324	5.55078	10.5293	18.1865	34.0098
43.74	3.3291	5.54395	10.5449	18.1807	34.002
43.84	3.33594	5.55859	10.542	18.1807	34.0078
43.94	3.3291	5.56836	10.5479	18.1807	34.0039
44.04	3.33691	5.56934	10.54	18.1797	34.0088
44.14	3.35059	5.57031	10.5459	18.1826	34.0156
44.24	3.3418	5.57617	10.5439	18.1729	34.0039
44.34	3.34082	5.58691	10.5215	18.167	34.002
44.44	3.36035	5.60156	10.5264	18.1885	34.0156
44.54	3.36426	5.60352	10.5342	18.1865	34.0176
44.64	3.35352	5.60254	10.5361	18.1719	34.0215
44.74	3.3623	5.61328	10.5205	18.1768	34.0195
44.84	3.37012	5.62109	10.5225	18.1943	34.0273
44.94	3.3584	5.62305	10.5127	18.1855	34.0361
45.04	3.35059	5.62695	10.5156	18.1885	34.0449
45.14	3.3623	5.61914	10.5	18.1855	34.0381
45.24	3.37305	5.63574	10.4873	18.1982	34.0488
45.34	3.38184	5.64258	10.5068	18.2021	34.0566
45.44	3.38574	5.63281	10.5146	18.1865	34.0469
45.54	3.39062	5.64551	10.5127	18.1963	34.0664
45.64	3.39746	5.64063	10.5146	18.2061	34.0742
45.74	3.3916	5.63379	10.5117	18.2031	34.0762
45.84	3.39258	5.64844	10.5049	18.2119	34.084
45.94	3.39355	5.64648	10.5205	18.21	34.0781
46.04	3.40332	5.65332	10.5186	18.2256	34.0889
46.14	3.40918	5.65234	10.5381	18.2275	34.0879
46.24	3.41992	5.65625	10.5381	18.2432	34.1094
46.34	3.41211	5.65625	10.5518	18.2422	34.1123
46.44	3.40918	5.64063	10.543	18.2422	34.123
46.54	3.41602	5.6416	10.541	18.2334	34.1328
46.64	3.41309	5.62695	10.542	18.2314	34.1309
46.74	3.40527	5.62305	10.5439	18.2393	34.1191
46.84	3.41797	5.62988	10.5459	18.251	34.1348
46.94	3.40723	5.62305	10.5537	18.2393	34.1289
47.04	3.41309	5.61328	10.5557	18.252	34.1406
47.14	3.4043	5.61426	10.5654	18.2549	34.1396
47.24	3.4209	5.62109	10.5586	18.2529	34.1426
47.34	3.40918	5.62207	10.5615	18.249	34.1406
47.44	3.4248	5.625	10.5596	18.2568	34.1465
47.54	3.42578	5.62891	10.5576	18.2539	34.1465
47.64	3.41895	5.62988	10.5615	18.2549	34.1582
47.74	3.43457	5.65039	10.5596	18.2568	34.1777
47.84	3.42773	5.65234	10.5625	18.2549	34.1621
47.94	3.42676	5.65137	10.5596	18.2568	34.1641
48.04	3.42188	5.64551	10.5732	18.2598	34.1631
48.14	3.42188	5.6543	10.5645	18.2803	34.1895
48.24	3.43652	5.67285	10.5732	18.2793	34.1895
48.34	3.44238	5.66211	10.5791	18.2764	34.1895
48.44	3.4502	5.65137	10.583	18.2783	34.1963
48.54	3.44922	5.6582	10.5762	18.2861	34.2031
48.64	3.4502	5.66211	10.583	18.2959	34.1973
48.74	3.4541	5.65918	10.5967	18.2979	34.2051
48.84	3.4668	5.67188	10.6045	18.3008	34.2012
48.94	3.46777	5.68066	10.6084	18.3154	34.2148
49.04	3.46484	5.68164	10.624	18.3174	34.2168
49.14	3.47852	5.70605	10.6104	18.334	34.2295
49.24	3.4873	5.70215	10.6172	18.3408	34.2305
49.34	3.48926	5.69922	10.6289	18.3408	34.2334
49.44	3.49414	5.7168	10.6318	18.3477	34.25
49.54	3.49121	5.7041	10.6455	18.3408	34.248
49.64	3.47949	5.69531	10.6377	18.3408	34.252
49.74	3.48633	5.69824	10.6299	18.3291	34.2344
49.84	3.4873	5.69922	10.6357	18.3447	34.2402
49.94	3.49512	5.69629	10.626	18.3545	34.2578
50.04	3.5	5.70312	10.6406	18.3633	34.2617
50.14	3.47949	5.69922	10.6338	18.3643	34.2676
50.24	3.49512	5.7041	10.6338	18.3701	34.2705
50.34	3.49707	5.7041	10.6416	18.3711	34.2725
50.44	3.49512	5.69434	10.6445	18.3799	34.2832
50.54	3.48926	5.69336	10.6475	18.3984	34.2695
50.64	3.49219	5.69336	10.6426	18.4014	34.2832
50.74	3.49121	5.69043	10.6436	18.3936	34.2773
50.84	3.49512	5.69922	10.6416	18.3916	34.2891
50.94	3.5	5.7168	10.6436	18.4189	34.3086
51.04	3.50293	5.71191	10.665	18.4258	34.3086
51.14	3.50098	5.72266	10.667	18.4307	34.3203
51.24	3.5	5.72363	10.667	18.4346	34.3203
51.34	3.5	5.72363	10.6699	18.4375	34.3379
51.44	3.50879	5.72168	10.668	18.4365	34.3457
51.54	3.49414	5.71875	10.665	18.4385	34.3477
51.64	3.49512	5.72461	10.667	18.4619	34.3477
51.74	3.50098	5.73145	10.6748	18.4531	34.3594
51.84	3.51953	5.72852	10.6689	18.4736	34.377
51.94	3.51855	5.7373	10.6826	18.4756	34.373
52.04	3.50879	5.74023	10.6836	18.4736	34.3672
52.14	3.50098	5.73047	10.6846	18.4707	34.375
52.24	3.51172	5.73535	10.6846	18.4697	34.3809
52.34	3.50684	5.72656	10.6865	18.4736	34.374
52.44	3.49414	5.73145	10.6943	18.4717	34.3809
52.54	3.50391	5.74512	10.7021	18.4766	34.3916
52.64	3.50293	5.75391	10.7168	18.4785	34.3984
52.74	3.50879	5.75684	10.7256	18.4814	34.3945
52.84	3.50586	5.76367	10.7246	18.4893	34.4082
52.94	3.51074	5.77539	10.7373	18.4932	34.4082
53.04	3.50684	5.78223	10.7373	18.499	34.4238
53.14	3.52441	5.79492	10.749	18.5205	34.4492
53.24	3.5293	5.79492	10.7686	18.5195	34.457
53.34	3.52832	5.79785	10.7764	18.5342	34.457
53.44	3.52832	5.78516	10.7842	18.5518	34.4717
53.54	3.52344	5.78418	10.79	18.5479	34.4688
53.64	3.51953	5.78418	10.7939	18.5508	34.458
53.74	3.5166	5.79199	10.8076	18.5674	34.4785
53.84	3.51367	5.76953	10.8076	18.5684	34.4746
53.94	3.51855	5.77148	10.7959	18.5713	34.4746
54.04	3.5166	5.78027	10.7998	18.5752	34.4883
54.14	3.51074	5.78125	10.8037	18.5732	34.4727
54.24	3.51367	5.77148	10.7979	18.583	34.4824
54.34	3.52441	5.78027	10.7891	18.5977	34.5078
54.44	3.51465	5.78125	10.8076	18.5947	34.5078
54.54	3.51562	5.78223	10.8115	18.5928	34.5273
54.64	3.54004	5.78906	10.8252	18.5947	34.5225
54.74	3.53223	5.78711	10.833	18.5967	34.5273
54.84	3.51563	5.79004	10.8271	18.5947	34.5313
54.94	3.5127	5.81445	10.8232	18.6035	34.5371
55.04	3.52637	5.81055	10.8369	18.6084	34.5527
55.14	3.50488	5.80371	10.8438	18.5889	34.5273
55.24	3.52539	5.81445	10.8369	18.6123	34.543
55.34	3.51953	5.81445	10.8486	18.6094	34.5459
55.44	3.51953	5.81055	10.834	18.6133	34.5459
55.54	3.5127	5.80469	10.8428	18.5967	34.5508
55.64	3.51855	5.80762	10.8486	18.6084	34.5645
55.74	3.51953	5.7793	10.8447	18.6064	34.5664
55.84	3.54199	5.7998	10.8467	18.6045	34.5859
55.94	3.54785	5.8125	10.8574	18.6064	34.5742
56.04	3.54199	5.81055	10.8643	18.6152	34.5879
56.14	3.54102	5.7998	10.8662	18.6123	34.5957
56.24	3.54004	5.79297	10.8623	18.6084	34.5859
56.34	3.54395	5.80859	10.8643	18.624	34.6006
56.44	3.55273	5.80957	10.876	18.6338	34.6133
56.54	3.53809	5.79883	10.876	18.6309	34.6211
56.64	3.55371	5.80371	10.8828	18.626	34.627
56.74	3.55469	5.80664	10.8916	18.6201	34.6348
56.84	3.54492	5.80566	10.8818	18.6211	34.6396
56.94	3.55566	5.80176	10.877	18.6221	34.6406
57.04	3.5459	5.79492	10.8779	18.625	34.6328
57.14	3.53906	5.80957	10.874	18.6338	34.6465
57.24	3.55371	5.80273	10.8867	18.6475	34.6689
57.34	3.55469	5.81738	10.9014	18.6436	34.6641
57.44	3.54199	5.80078	10.8955	18.6357	34.666
57.54	3.54785	5.79492	10.8857	18.6328	34.6738
57.64	3.54102	5.80176	10.8857	18.624	34.668
57.74	3.54004	5.81055	10.8838	18.6338	34.6836
57.84	3.55176	5.82422	10.8936	18.6514	34.6895
57.94	3.55176	5.82715	10.8984	18.6631	34.7051
58.04	3.54297	5.82617	10.8975	18.6543	34.6943
58.14	3.54004	5.84277	10.8936	18.6592	34.6973
58.24	3.55176	5.86133	10.9053	18.6709	34.7129
58.34	3.53613	5.85254	10.9131	18.6758	34.7197
58.44	3.50684	5.85254	10.9043	18.6631	34.7227
58.54	3.49219	5.86133	10.8945	18.6621	34.7207
58.64	3.49121	5.85156	10.8877	18.665	34.7285
58.74	3.50293	5.86426	10.9033	18.6709	34.7246
58.84	3.5127	5.86328	10.9014	18.6631	34.7305
58.94	3.50391	5.87207	10.8994	18.6709	34.7295
59.04	3.5166	5.88086	10.9072	18.6816	34.7441
59.14	3.51074	5.87109	10.9229	18.6689	34.7266
59.24	3.52148	5.87988	10.9082	18.6846	34.7422
59.34	3.50488	5.86914	10.9268	18.6787	34.752
59.44	3.50977	5.875	10.9307	18.6904	34.7383
59.54	3.50879	5.88184	10.9248	18.6982	34.7461
59.64	3.50879	5.87109	10.9346	18.6953	34.7402
59.74	3.52051	5.89063	10.9248	18.7041	34.7617
59.84	3.53223	5.88867	10.9365	18.7109	34.7607
59.94	3.52832	5.90625	10.9404	18.7158	34.7578
60.04	3.52832	5.89453	10.9365	18.7139	34.7617
60.14	3.51953	5.90527	10.9443	18.7197	34.7666
60.24	3.52246	5.9082	10.9482	18.7227	34.7656
60.34	3.52832	5.89746	10.9561	18.7158	34.7734
60.44	3.53418	5.9043	10.9443	18.7295	34.7793
60.54	3.53906	5.90039	10.958	18.7295	34.7715
60.64	3.55371	5.91309	10.957	18.7334	34.7773
60.74	3.55957	5.91211	10.9639	18.7383	34.7773
60.84	3.56445	5.91016	10.9717	18.75	34.7861
60.94	3.56641	5.91602	10.9746	18.7627	34.7939
61.04	3.55567	5.89551	10.9795	18.7471	34.7793
61.14	3.55762	5.88672	10.9678	18.7412	34.7715
61.24	3.5625	5.89453	10.9717	18.7373	34.7852
61.34	3.55957	5.90527	10.9854	18.752	34.793
61.44	3.55957	5.9082	10.9883	18.7549	34.8027
61.54	3.55859	5.92871	10.9951	18.7412	34.8086
61.64	3.54785	5.9082	10.9951	18.7451	34.8086
61.74	3.56348	5.92969	10.9854	18.7588	34.832
61.84	3.55664	5.91113	11.0049	18.7617	34.834
61.94	3.5498	5.90039	11.0127	18.7568	34.835
62.04	3.55859	5.89844	11.0068	18.7773	34.8389
62.14	3.55273	5.90234	11.0195	18.7764	34.8438
62.24	3.55176	5.8916	11.0283	18.7783	34.8457
62.34	3.56152	5.89063	11.0273	18.7852	34.8496
62.44	3.55273	5.89258	11.0264	18.7861	34.8496
62.54	3.5459	5.91113	11.0225	18.7822	34.8555
62.64	3.56738	5.91602	11.0244	18.7861	34.8574
62.74	3.58105	5.92383	11.0264	18.7881	34.8574
62.84	3.57617	5.92285	11.0381	18.7959	34.8652
62.94	3.57324	5.92383	11.041	18.793	34.8633
63.04	3.58301	5.92285	11.0283	18.7881	34.8652
63.14	3.58008	5.91797	11.0342	18.792	34.8643
63.24	3.5918	5.91309	11.042	18.7891	34.8623
63.34	3.59863	5.91699	11.0332	18.7852	34.8613
63.44	3.5957	5.92383	11.0322	18.8096	34.8789
63.54	3.6084	5.93164	11.0537	18.8213	34.8867
63.64	3.59863	5.93652	11.0508	18.8057	34.8887
63.74	3.60254	5.94141	11.0498	18.8037	34.8848
63.84	3.60547	5.93945	11.0518	18.7871	34.8789
63.94	3.62207	5.92871	11.0459	18.79	34.8945
64.04	3.61035	5.94531	11.0576	18.7939	34.8916
64.14	3.63281	5.95313	11.0537	18.8076	34.8965
64.24	3.63379	5.97168	11.0557	18.8115	34.9121
64.34	3.62402	5.95703	11.0635	18.7998	34.9023
64.44	3.63477	5.97559	11.0576	18.832	34.917
64.54	3.64844	5.9834	11.0664	18.8369	34.9375
64.64	3.6416	5.97266	11.0742	18.8301	34.9375
64.74	3.6416	5.97266	11.0635	18.833	34.9336
64.84	3.65625	5.98144	11.0537	18.8291	34.9395
64.94	3.66504	5.97852	11.0596	18.8408	34.9277
65.04	3.68652	5.98047	11.0557	18.8525	34.9473
65.14	3.66504	5.96582	11.0635	18.8291	34.9385
65.24	3.67773	5.97656	11.0576	18.8438	34.9414
65.34	3.6748	5.97559	11.0645	18.8486	34.9473
65.44	3.66895	5.9707	11.0654	18.8408	34.9355
65.54	3.68555	5.97656	11.0732	18.8525	34.9492
65.64	3.6748	5.97949	11.083	18.8486	34.9531
65.74	3.69336	6.00488	11.0967	18.8652	34.9678
65.84	3.68457	6.00195	11.1055	18.8555	34.9688
65.94	3.67383	5.99121	11.1025	18.8486	34.9688
66.04	3.68066	5.99609	11.1084	18.8721	34.9727
66.14	3.66895	5.99219	11.1201	18.8643	34.9746
66.24	3.67578	5.98535	11.1113	18.8701	34.9805
66.34	3.68848	5.97266	11.1084	18.874	34.9805
66.44	3.6748	5.97363	11.1201	18.8584	34.9873
66.54	3.66797	5.97266	11.1045	18.8535	34.9902
66.64	3.65723	5.95898	11.1045	18.833	34.9824
66.74	3.65527	5.95996	11.0947	18.8506	34.9883
66.84	3.65332	5.95313	11.0967	18.8545	34.9844
66.94	3.6582	5.95703	11.0967	18.8643	34.9922
67.04	3.65332	5.9541	11.0996	18.8584	34.9902
67.14	3.65527	5.94922	11.0967	18.8623	34.9922
67.24	3.64453	5.94238	11.0928	18.8594	34.998
67.34	3.65723	5.96094	11.0928	18.8818	35.0098
67.44	3.63965	5.95117	11.083	18.8623	35.002
67.54	3.63184	5.95508	11.0732	18.8564	35
67.64	3.63184	5.9668	11.0674	18.8711	35.0078
67.74	3.62012	5.95508	11.0879	18.876	34.9922
67.84	3.62402	5.9668	11.0732	18.8896	35.002
67.94	3.62988	5.96582	11.0781	18.8965	35.0117
68.04	3.61328	5.95313	11.0928	18.8975	35.0059
68.14	3.61621	5.94629	11.083	18.876	35.0039
68.24	3.61816	5.94922	11.0771	18.8936	35.0137
68.34	3.61523	5.94727	11.0928	18.8896	35.0195
68.44	3.62012	5.94922	11.0986	18.8936	35.0117
68.54	3.60059	5.94629	11.1025	18.8945	35.0137
68.64	3.60059	5.94922	11.0889	18.8955	35.0352
68.74	3.59961	5.9541	11.1035	18.9053	35.0283
68.84	3.60254	5.94922	11.1045	18.8994	35.0391
68.94	3.60059	5.95117	11.1045	18.9072	35.0449
69.04	3.60449	5.95605	11.1123	18.9092	35.0469
69.14	3.59375	5.93945	11.1182	18.9131	35.043
69.24	3.58398	5.94629	11.1104	18.9111	35.0381
69.34	3.58301	5.94629	11.1172	18.9268	35.0469
69.44	3.57422	5.94531	11.1299	18.917	35.0371
69.54	3.56738	5.93359	11.1299	18.9072	35.0371
69.64	3.55371	5.93066	11.126	18.9092	35.0313
69.74	3.57129	5.93945	11.124	18.9209	35.0488
69.84	3.57422	5.91699	11.1367	18.9248	35.0518
69.94	3.55566	5.91797	11.1318	18.9297	35.0488
70.04	3.58105	5.91992	11.1182	18.9365	35.0527
70.14	3.56934	5.90234	11.1221	18.9385	35.0469
70.24	3.56055	5.90137	11.1162	18.9307	35.0586
70.34	3.55957	5.90234	11.1123	18.9268	35.0664
70.44	3.56348	5.90332	11.1143	18.9365	35.0723
70.54	3.55664	5.89063	11.1279	18.9268	35.0625
70.64	3.56152	5.89648	11.123	18.9395	35.0684
70.74	3.55176	5.89453	11.124	18.9346	35.0684
70.84	3.55664	5.89453	11.124	18.9297	35.0693
70.94	3.54688	5.89063	11.1152	18.9229	35.0615
71.04	3.52832	5.88086	11.1123	18.9131	35.0547
71.14	3.53027	5.88574	11.1025	18.9209	35.0605
71.24	3.54101	5.89648	11.1084	18.9287	35.0742
71.34	3.52832	5.88867	11.1279	18.9258	35.0723
71.44	3.52051	5.88965	11.124	18.9189	35.0625
71.54	3.53223	5.89453	11.1172	18.9268	35.084
71.64	3.51563	5.89063	11.124	18.9209	35.0742
71.74	3.51269	5.89941	11.1143	18.9248	35.0762
71.84	3.51465	5.88477	11.1338	18.9268	35.0684
71.94	3.52344	5.89258	11.1279	18.9287	35.0752
72.04	3.52637	5.90527	11.1357	18.9414	35.0918
72.14	3.52051	5.88867	11.1377	18.9209	35.0938
72.24	3.52051	5.89453	11.1338	18.9287	35.0957
72.34	3.53125	5.90918	11.1357	18.9326	35.1113
72.44	3.53809	5.91406	11.1475	18.9307	35.1133
72.54	3.5459	5.91016	11.1504	18.9229	35.1035
72.64	3.55176	5.92285	11.1475	18.9268	35.1133
72.74	3.55469	5.91211	11.1631	18.9277	35.1191
72.84	3.55566	5.91992	11.1572	18.9346	35.127
72.94	3.53809	5.89746	11.1611	18.9209	35.123
73.04	3.54688	5.89551	11.1514	18.9199	35.1182
73.14	3.55273	5.90723	11.1465	18.9248	35.1309
73.24	3.55176	5.89453	11.1592	18.9092	35.126
73.34	3.55371	5.88184	11.1553	18.9209	35.1289
73.44	3.56152	5.89453	11.1582	18.9238	35.1328
73.54	3.57617	5.89453	11.165	18.9307	35.1387
73.64	3.56934	5.89063	11.167	18.9229	35.1465
73.74	3.56934	5.88379	11.1631	18.9287	35.1582
73.84	3.58008	5.89453	11.165	18.9326	35.1621
73.94	3.5791	5.87793	11.1611	18.9248	35.168
74.04	3.58691	5.87891	11.1631	18.9219	35.1797
74.14	3.58887	5.88477	11.1641	18.9131	35.1641
74.24	3.59277	5.8877	11.1533	18.9111	35.1611
74.34	3.61328	5.9043	11.1514	18.9072	35.1699
74.44	3.61035	5.90039	11.1572	18.915	35.1758
74.54	3.60644	5.91016	11.1533	18.917	35.1777
74.64	3.61621	5.92285	11.1592	18.9268	35.1895
74.74	3.61524	5.91309	11.1631	18.9209	35.1865
74.84	3.62109	5.91406	11.1582	18.9131	35.1758
74.94	3.62402	5.9209	11.1514	18.9268	35.1875
75.04	3.61816	5.91406	11.1563	18.9229	35.1875
75.14	3.61133	5.9209	11.1553	18.9268	35.1953
75.24	3.61816	5.92578	11.1533	18.9326	35.2129
75.34	3.62988	5.92578	11.1592	18.9248	35.2148
75.44	3.62598	5.92578	11.1514	18.9219	35.2129
75.54	3.63183	5.93652	11.1494	18.9287	35.2266
75.64	3.63477	5.93555	11.1455	18.9404	35.2275
75.74	3.63183	5.94726	11.1592	18.9404	35.2383
75.84	3.61621	5.93457	11.1543	18.9248	35.2227
75.94	3.60645	5.92969	11.1514	18.9307	35.2207
76.04	3.61914	5.94726	11.1494	18.9424	35.2266
76.14	3.61816	5.93066	11.1572	18.9414	35.2227
76.24	3.61426	5.94727	11.1533	18.9287	35.2168
76.34	3.61621	5.94922	11.1514	18.9443	35.2246
76.44	3.61328	5.95117	11.1533	18.9424	35.2266
76.54	3.61133	5.94922	11.1553	18.9375	35.2275
76.64	3.61816	5.95313	11.1553	18.9463	35.2246
76.74	3.6084	5.95117	11.1553	18.9561	35.2305
76.84	3.61914	5.92871	11.1572	18.9463	35.2188
76.94	3.61035	5.92969	11.1533	18.9355	35.2178
77.04	3.61816	5.92676	11.1475	18.9365	35.2246
77.14	3.60449	5.91797	11.1553	18.9307	35.2188
77.24	3.61035	5.92383	11.1377	18.9346	35.2324
77.34	3.60937	5.92383	11.1416	18.9443	35.2422
77.44	3.6084	5.91895	11.1475	18.9463	35.252
77.54	3.61231	5.9082	11.1504	18.9512	35.25
77.64	3.59961	5.90234	11.1475	18.9424	35.2461
77.74	3.60254	5.91309	11.1436	18.9482	35.2461
77.84	3.6084	5.90039	11.1455	18.9521	35.2461
77.94	3.59375	5.88281	11.1455	18.9404	35.2285
78.04	3.60254	5.89746	11.1475	18.9482	35.2354
78.14	3.59277	5.88672	11.1475	18.9443	35.2344
78.24	3.5918	5.89746	11.1396	18.958	35.2354
78.34	3.60156	5.91211	11.1455	18.9541	35.2402
78.44	3.59668	5.90918	11.1416	18.9678	35.2441
78.54	3.59863	5.91406	11.1475	18.9541	35.2383
78.64	3.61035	5.92578	11.1436	18.96	35.2461
78.74	3.60547	5.9248	11.1455	18.9561	35.2539
78.84	3.61035	5.91992	11.1494	18.958	35.2637
78.94	3.60645	5.91406	11.1455	18.96	35.2656
79.04	3.5918	5.91309	11.1357	18.959	35.2559
79.14	3.60059	5.91992	11.125	18.9736	35.2676
79.24	3.58887	5.92578	11.1318	18.9756	35.2627
79.34	3.59277	5.91699	11.1299	18.9697	35.2637
79.44	3.58008	5.9043	11.1279	18.9658	35.2617
79.54	3.58691	5.9043	11.124	18.96	35.2637
79.64	3.56543	5.9043	11.1182	18.9521	35.2617
79.74	3.56738	5.91894	11.1143	18.9473	35.2715
79.84	3.57812	5.93164	11.1162	18.9541	35.2734
79.94	3.57031	5.94434	11.124	18.9609	35.2803
80.04	3.55957	5.95215	11.1309	18.9502	35.2832
80.14	3.56348	5.97461	11.1328	18.958	35.2852
80.24	3.56055	5.97461	11.1338	18.9463	35.2852
80.34	3.55957	5.98242	11.1338	18.9561	35.291
80.44	3.55176	5.96777	11.1357	18.9492	35.2871
80.54	3.55957	5.98828	11.126	18.9639	35.3027
80.64	3.55469	5.99414	11.1338	18.9658	35.3037
80.74	3.55176	5.98926	11.124	18.96	35.2969
80.84	3.55176	6.00586	11.1182	18.9756	35.3086
80.94	3.55566	6.00977	11.1299	18.9814	35.3203
81.04	3.56055	6.01172	11.1367	18.9814	35.3359
81.14	3.55176	6.00098	11.1436	18.9775	35.334
81.24	3.55176	5.99023	11.1533	18.9834	35.3281
81.34	3.57129	6	11.1553	19.002	35.3398
81.44	3.58203	6.02441	11.1572	19.0049	35.3555
81.54	3.56934	6.00781	11.165	18.999	35.3457
81.64	3.55762	6.00195	11.1514	18.999	35.3535
81.74	3.56543	6.01758	11.1533	18.999	35.3584
81.84	3.57129	6.02246	11.1465	19.0068	35.3652
81.94	3.55859	6.0332	11.1494	19.0107	35.3613
82.04	3.5459	6.03711	11.1553	19.0107	35.3633
82.14	3.55176	6.03613	11.1475	19.0225	35.373
82.24	3.54004	6.01953	11.1553	19.0137	35.3633
82.34	3.54394	6.00683	11.1416	19.0195	35.3662
82.44	3.54199	6.01758	11.1367	19.0244	35.375
82.54	3.54199	6.02051	11.1455	19.0264	35.373
82.64	3.54199	6.00195	11.1436	19.0244	35.375
82.74	3.54492	6.00781	11.1455	19.0303	35.3682
82.84	3.5498	6.01269	11.1465	19.0342	35.3867
82.94	3.53418	5.99805	11.1572	19.0176	35.3867
83.04	3.54785	6	11.1533	19.0283	35.3828
83.14	3.55078	5.99316	11.1611	19.0322	35.373
83.24	3.53809	5.99609	11.1631	19.0264	35.3633
83.34	3.55176	6.0039	11.1533	19.0478	35.377
83.44	3.5498	5.99609	11.1748	19.0479	35.3887
83.54	3.55273	6.00684	11.1748	19.042	35.3848
83.64	3.55566	6.00977	11.1846	19.042	35.3984
83.74	3.56152	6.01562	11.1904	19.041	35.4102
83.84	3.54199	6.00781	11.2031	19.0244	35.3945
83.94	3.55078	6.00488	11.1885	19.0342	35.3916
84.04	3.53809	6.01172	11.1807	19.0283	35.3926
84.14	3.55371	6.00781	11.1865	19.04	35.3867
84.24	3.54785	6.00879	11.1943	19.0439	35.3906
84.34	3.55176	5.99414	11.1904	19.0459	35.3848
84.44	3.55078	5.99414	11.1846	19.0508	35.3789
84.54	3.56933	5.99414	11.1865	19.0459	35.3945
84.64	3.56152	5.98926	11.1934	19.04	35.3965
84.74	3.55371	5.98633	11.1982	19.04	35.3857
84.84	3.55859	5.98828	11.1943	19.0537	35.3926
84.94	3.56543	5.98535	11.2021	19.0557	35.3945
85.04	3.57715	5.99023	11.1963	19.0488	35.3906
85.14	3.56934	5.99023	11.2002	19.0518	35.3965
85.24	3.57422	5.99707	11.2061	19.0586	35.4053
85.34	3.58789	6.00293	11.207	19.0791	35.418
85.44	3.59082	6.00195	11.2158	19.0752	35.4141
85.54	3.59082	5.99609	11.2119	19.0674	35.416
85.64	3.59473	5.99902	11.208	19.0811	35.4209
85.74	3.61621	5.99609	11.207	19.0889	35.4238
85.84	3.625	6.01172	11.2139	19.1016	35.4336
85.94	3.61426	6.00977	11.2197	19.0928	35.4316
86.04	3.6123	6.00293	11.2119	19.0947	35.4258
86.14	3.62207	5.99805	11.2217	19.0967	35.4336
86.24	3.62891	6.00781	11.2314	19.1104	35.4355
86.34	3.62012	5.99316	11.2373	19.1143	35.4395
86.44	3.62402	5.99805	11.2334	19.1016	35.4395
86.54	3.62598	6.00781	11.2432	19.124	35.459
86.64	3.62402	5.99609	11.2686	19.1348	35.4639
86.74	3.63379	5.99609	11.2568	19.1455	35.4746
86.84	3.63574	6.00391	11.2646	19.1357	35.4795
86.94	3.63379	5.99902	11.2705	19.1377	35.4746
87.04	3.64746	6.01562	11.2764	19.1494	35.4902
87.14	3.64355	6.01367	11.2842	19.1445	35.4844
87.24	3.6582	6.0293	11.2842	19.1611	35.498
87.34	3.66113	6.03418	11.2783	19.1768	35.498
87.44	3.66504	6.04883	11.2939	19.1748	35.5059
87.54	3.65918	6.05078	11.3037	19.1729	35.4961
87.64	3.66211	6.04883	11.3018	19.1787	35.5078
87.74	3.66309	6.04199	11.2949	19.1709	35.5156
87.84	3.67285	6.04297	11.2939	19.1748	35.5088
87.94	3.67578	6.06348	11.2959	19.1885	35.501
88.04	3.68262	6.06445	11.2852	19.1963	35.5234
88.14	3.66992	6.05957	11.2939	19.1904	35.5215
88.24	3.68457	6.06445	11.3076	19.1904	35.5313
88.34	3.67871	6.06836	11.3037	19.1982	35.5449
88.44	3.68652	6.07324	11.3135	19.2061	35.5469
88.54	3.68359	6.08008	11.3232	19.2041	35.5547
88.64	3.68652	6.08203	11.3291	19.2246	35.5645
88.74	3.68066	6.0918	11.3359	19.2314	35.5703
88.84	3.66895	6.08496	11.333	19.2197	35.5781
88.94	3.67578	6.08789	11.3311	19.2197	35.5898
89.04	3.68457	6.08984	11.3447	19.2197	35.5967
89.14	3.68262	6.08789	11.3564	19.2275	35.5996
89.24	3.68262	6.08691	11.3447	19.2295	35.6035
89.34	3.67774	6.08594	11.3428	19.2188	35.6016
89.44	3.68457	6.0957	11.333	19.2295	35.6152
89.54	3.69043	6.09961	11.3428	19.2334	35.623
89.64	3.6875	6.09766	11.3516	19.2363	35.6143
89.74	3.7041	6.10351	11.3535	19.2529	35.6309
89.84	3.70117	6.10742	11.3662	19.2549	35.625
89.94	3.7002	6.0957	11.3623	19.2568	35.6348
90.04	3.69629	6.09863	11.3643	19.2588	35.6172
90.14	3.71191	6.11523	11.3662	19.2705	35.6328
90.24	3.70215	6.0918	11.3779	19.2666	35.6348
90.34	3.7207	6.10059	11.374	19.2715	35.6396
90.44	3.72754	6.10547	11.3789	19.2744	35.6465
90.54	3.71387	6.08594	11.374	19.2646	35.6543
90.64	3.71973	6.10352	11.3799	19.2627	35.6621
90.74	3.72266	6.10644	11.3896	19.2686	35.668
90.84	3.71973	6.09961	11.3916	19.2686	35.6641
90.94	3.7041	6.07813	11.3896	19.2705	35.6504
91.04	3.70996	6.0957	11.3857	19.2695	35.6719
91.14	3.70898	6.09473	11.3936	19.2686	35.6738
91.24	3.70117	6.09082	11.3916	19.2656	35.665
91.34	3.69238	6.10742	11.3867	19.2666	35.665
91.44	3.7002	6.10742	11.3828	19.2725	35.6621
91.54	3.68848	6.09473	11.3877	19.2568	35.6641
91.64	3.69531	6.09766	11.3916	19.2588	35.6699
91.74	3.7041	6.10351	11.3975	19.2744	35.6914
91.84	3.70215	6.0957	11.4014	19.2559	35.6738
91.94	3.69824	6.10645	11.3955	19.2607	35.6797
92.04	3.70215	6.09375	11.3975	19.2646	35.6719
92.14	3.70508	6.10547	11.3936	19.2549	35.6699
92.24	3.70215	6.10547	11.375	19.2568	35.6738
92.34	3.69434	6.1123	11.3838	19.2588	35.6758
92.44	3.69238	6.09766	11.3818	19.2607	35.6689
92.54	3.69434	6.0918	11.3701	19.2568	35.668
92.64	3.70215	6.08887	11.376	19.2578	35.6797
92.74	3.70508	6.08203	11.3779	19.2471	35.6797
92.84	3.70215	6.09375	11.3779	19.2588	35.6934
92.94	3.7002	6.08496	11.3936	19.2549	35.6797
93.04	3.70996	6.07812	11.3828	19.2627	35.7012
93.14	3.70605	6.07617	11.3818	19.2451	35.6875
93.24	3.71582	6.08887	11.3818	19.252	35.6963
93.34	3.70996	6.08008	11.3887	19.2568	35.6934
93.44	3.70605	6.08496	11.3818	19.2549	35.6836
93.54	3.71582	6.08789	11.3799	19.2686	35.7051
93.64	3.7168	6.0918	11.3838	19.2617	35.7109
93.74	3.71387	6.08496	11.3896	19.2686	35.707
93.84	3.71973	6.08789	11.3975	19.2764	35.7148
93.94	3.71582	6.08984	11.3936	19.2705	35.7246
94.04	3.70996	6.08399	11.3994	19.2549	35.7217
94.14	3.70996	6.09863	11.3828	19.2451	35.7207
94.24	3.70117	6.08399	11.3877	19.2314	35.7148
94.34	3.7002	6.08398	11.376	19.2354	35.7129
94.44	3.69629	6.06836	11.3877	19.2295	35.7109
94.54	3.7002	6.06543	11.3643	19.2246	35.7129
94.64	3.69922	6.05273	11.3682	19.2256	35.7148
94.74	3.69824	6.06836	11.3643	19.2275	35.7168
94.84	3.69824	6.07422	11.3662	19.2275	35.7168
94.94	3.69824	6.06152	11.3623	19.2314	35.7129
95.04	3.68652	6.06836	11.3633	19.2197	35.7178
95.14	3.69531	6.07422	11.3564	19.2275	35.7285
95.24	3.7002	6.06641	11.3564	19.2295	35.7285
95.34	3.69238	6.0625	11.3643	19.2295	35.7246
95.44	3.69824	6.06152	11.3467	19.2256	35.7324
95.54	3.69531	6.06933	11.3506	19.2324	35.7354
95.64	3.69336	6.06836	11.3613	19.2461	35.7402
95.74	3.69629	6.06836	11.3564	19.2471	35.7441
95.84	3.69043	6.04883	11.3545	19.2256	35.7383
95.94	3.69434	6.05762	11.3486	19.2354	35.75
96.04	3.69141	6.07422	11.3564	19.2373	35.7539
96.14	3.69824	6.07813	11.3633	19.2549	35.752
96.24	3.69043	6.07227	11.3564	19.2529	35.7617
96.34	3.69043	6.07129	11.3525	19.2549	35.7559
96.44	3.6748	6.07813	11.3506	19.252	35.7666
96.54	3.67578	6.08398	11.3486	19.2666	35.7773
96.64	3.67285	6.06836	11.3525	19.2529	35.7852
96.74	3.66699	6.08887	11.3389	19.2588	35.7969
96.84	3.65137	6.08984	11.3525	19.2705	35.7969
96.94	3.64746	6.08789	11.3389	19.2666	35.7969
97.04	3.66211	6.09375	11.3389	19.2744	35.793
97.14	3.65137	6.07422	11.3525	19.2686	35.7871
97.24	3.64355	6.07715	11.3389	19.2773	35.7949
97.34	3.64551	6.06836	11.334	19.2666	35.7852
97.44	3.6543	6.08301	11.3232	19.2832	35.8018
97.54	3.65234	6.0918	11.3359	19.3018	35.8164
97.64	3.65137	6.08887	11.3447	19.2939	35.8184
97.74	3.63965	6.08984	11.3467	19.292	35.8105
97.84	3.64356	6.08398	11.3389	19.2842	35.8223
97.94	3.65723	6.08008	11.3271	19.3057	35.8232
98.04	3.6543	6.08887	11.335	19.3154	35.832
98.14	3.6748	6.09375	11.3369	19.3047	35.834
98.24	3.65723	6.07813	11.332	19.2979	35.8242
98.34	3.66894	6.08789	11.3291	19.3135	35.832
98.44	3.66504	6.08594	11.3311	19.3076	35.8145
98.54	3.66699	6.08887	11.3213	19.3096	35.8203
98.64	3.65332	6.08203	11.3271	19.3096	35.8262
98.74	3.65039	6.06641	11.3271	19.3057	35.8145
98.84	3.64551	6.07031	11.3154	19.3115	35.8203
98.94	3.64355	6.07129	11.3174	19.3037	35.8164
99.04	3.64551	6.07812	11.3174	19.3086	35.8164
99.14	3.64941	6.07617	11.3252	19.3115	35.8281
99.24	3.64941	6.09082	11.333	19.3145	35.8281
99.34	3.65723	6.08984	11.332	19.3252	35.8281
99.44	3.64355	6.09082	11.3457	19.3135	35.8281
99.54	3.64551	6.10351	11.335	19.3115	35.8359
99.64	3.63184	6.08789	11.3428	19.3115	35.8359
99.74	3.63867	6.08398	11.3408	19.3232	35.834
99.84	3.63574	6.0957	11.3486	19.3271	35.8477
99.94	3.6377	6.08398	11.3604	19.3203	35.8301
100.04	3.6416	6.09473	11.3564	19.3389	35.8301
100.14	3.64941	6.09766	11.3525	19.3389	35.8379
100.24	3.6416	6.0918	11.3506	19.3389	35.8379
100.34	3.64746	6.0957	11.3564	19.335	35.8301
100.44	3.64063	6.08301	11.3525	19.3369	35.8379
100.54	3.64355	6.08984	11.3545	19.3389	35.8496
100.64	3.6377	6.0918	11.3525	19.3311	35.8418
100.74	3.6416	6.0918	11.3535	19.3447	35.8506
100.84	3.63574	6.08789	11.3525	19.3389	35.8477
100.94	3.64063	6.08887	11.3564	19.3467	35.8555
101.04	3.64062	6.09863	11.3643	19.3408	35.8682
101.14	3.62988	6.09375	11.3672	19.3408	35.8574
101.24	3.63769	6.11328	11.3643	19.3408	35.8574
101.34	3.63379	6.11328	11.3662	19.3408	35.8613
101.44	3.62891	6.11426	11.3701	19.3525	35.8691
101.54	3.62793	6.11719	11.3779	19.3525	35.8574
101.64	3.63184	6.10352	11.3701	19.3506	35.8418
101.74	3.62207	6.09961	11.3721	19.3506	35.8477
101.84	3.61426	6.10937	11.3701	19.3506	35.8477
101.94	3.59668	6.10645	11.377	19.3584	35.8477
102.04	3.60449	6.10742	11.3799	19.3506	35.8398
102.14	3.60547	6.10938	11.3818	19.3701	35.8516
102.24	3.61426	6.13086	11.376	19.3652	35.8643
102.34	3.60059	6.125	11.3838	19.3545	35.8457
102.44	3.60449	6.11621	11.374	19.3564	35.8535
102.54	3.60254	6.11719	11.374	19.3682	35.8613
102.64	3.6084	6.12402	11.3818	19.3652	35.8525
102.74	3.61621	6.13672	11.3809	19.3682	35.8672
102.84	3.61035	6.1211	11.3955	19.3584	35.8535
102.94	3.61816	6.11035	11.3779	19.3701	35.8633
103.04	3.62598	6.0957	11.3896	19.374	35.8652
103.14	3.6123	6.0957	11.3848	19.3779	35.8711
103.24	3.60742	6.08789	11.3896	19.3789	35.8672
103.34	3.62988	6.10449	11.3779	19.3936	35.8828
103.44	3.62988	6.10352	11.3857	19.3838	35.8848
103.54	3.62207	6.08399	11.374	19.374	35.8662
103.64	3.61816	6.08789	11.374	19.3799	35.8711
103.74	3.61035	6.07324	11.3682	19.3838	35.8848
103.84	3.61719	6.08008	11.3604	19.3896	35.8848
103.94	3.6123	6.08398	11.3701	19.3857	35.8848
104.04	3.62012	6.08398	11.3643	19.3955	35.8906
104.14	3.6084	6.08398	11.3662	19.3896	35.8926
104.24	3.6084	6.08008	11.3506	19.3857	35.8867
104.34	3.61133	6.08887	11.3477	19.3945	35.8945
104.44	3.60254	6.08203	11.3584	19.3838	35.877
104.54	3.61719	6.0791	11.3506	19.3906	35.8896
104.64	3.62207	6.08984	11.3496	19.3994	35.8984
104.74	3.62598	6.08398	11.3721	19.3955	35.9141
104.84	3.63965	6.09082	11.3623	19.4014	35.9072
104.94	3.63965	6.08008	11.3682	19.3975	35.9102
105.04	3.63672	6.07813	11.3643	19.3994	35.9141
105.14	3.63379	6.0625	11.3662	19.3896	35.9082
105.24	3.63574	6.07031	11.3604	19.3965	35.9238
105.34	3.64551	6.06348	11.3633	19.3975	35.9141
105.44	3.63184	6.0625	11.376	19.3975	35.9199
105.54	3.64551	6.07422	11.3643	19.4053	35.9375
105.64	3.64746	6.06641	11.3564	19.3955	35.9336
105.74	3.65234	6.05859	11.3486	19.3857	35.9395
105.84	3.64746	6.06055	11.3643	19.3916	35.9395
105.94	3.64746	6.05371	11.3584	19.3838	35.9238
106.04	3.63965	6.05664	11.3506	19.3975	35.9375
106.14	3.63477	6.05078	11.3564	19.4014	35.9414
106.24	3.64355	6.05273	11.3682	19.4121	35.9482
106.34	3.64942	6.05274	11.3789	19.4072	35.9473
106.44	3.6416	6.04785	11.3701	19.415	35.9512
106.54	3.65527	6.05664	11.3604	19.417	35.957
106.64	3.64551	6.05078	11.3662	19.4053	35.9531
106.74	3.63867	6.04883	11.374	19.3955	35.9355
106.84	3.63769	6.0625	11.3525	19.3896	35.9355
106.94	3.62988	6.05078	11.3545	19.3936	35.9355
107.04	3.63574	6.0459	11.3506	19.3838	35.9395
107.14	3.64063	6.04785	11.3525	19.3789	35.9424
107.24	3.6416	6.05078	11.3516	19.3916	35.9453
107.34	3.64551	6.04492	11.3652	19.3984	35.9551
107.44	3.64648	6.04883	11.3623	19.3994	35.9482
107.54	3.63184	6.03906	11.3721	19.4072	35.9473
107.64	3.63379	6.04395	11.3623	19.4111	35.9512
107.74	3.64746	6.05078	11.3604	19.4033	35.9609
107.84	3.65137	6.05469	11.3662	19.4053	35.9551
107.94	3.65137	6.05078	11.3662	19.4111	35.9609
108.04	3.6543	6.06055	11.3682	19.415	35.9629
108.14	3.64355	6.05762	11.376	19.4053	35.9531
108.24	3.65332	6.04687	11.3613	19.3984	35.9473
108.34	3.65527	6.05664	11.3779	19.3975	35.9551
108.44	3.65332	6.07031	11.3955	19.4092	35.9668
108.54	3.65527	6.07422	11.3955	19.4053	35.9668
108.64	3.64453	6.07031	11.4033	19.3955	35.9443
108.74	3.64551	6.0791	11.3818	19.3975	35.9492
108.84	3.64941	6.08398	11.3877	19.3936	35.9512
108.94	3.65723	6.0918	11.3916	19.4033	35.9609
109.04	3.65332	6.0957	11.4014	19.4053	35.9629
109.14	3.65039	6.10449	11.4033	19.4004	35.9775
109.24	3.65918	6.11621	11.4102	19.4131	35.9902
109.34	3.66797	6.11133	11.4141	19.4199	35.9863
109.44	3.65332	6.10547	11.4189	19.4092	35.9766
109.54	3.65527	6.09766	11.415	19.4092	35.9824
109.64	3.64941	6.08789	11.4268	19.4131	35.9727
109.74	3.63769	6.09668	11.4229	19.4111	35.9785
109.84	3.64551	6.09766	11.4248	19.4248	35.9863
109.94	3.63477	6.09961	11.4326	19.4072	35.9863
110.04	3.64746	6.10156	11.4268	19.4209	35.9844
110.14	3.64355	6.10547	11.4385	19.417	35.9814
110.24	3.64551	6.10156	11.4229	19.417	35.9863
110.34	3.65332	6.1123	11.4248	19.4248	35.9863
110.44	3.65137	6.10742	11.4326	19.4189	35.9824
110.54	3.65137	6.11719	11.4385	19.4248	35.9805
110.64	3.6543	6.11914	11.4424	19.4375	35.9941
110.74	3.63965	6.11719	11.4551	19.4229	35.9961
110.84	3.63574	6.11914	11.4443	19.417	35.9961
110.94	3.63574	6.12109	11.4561	19.417	35.9961
111.04	3.63769	6.13379	11.4521	19.4229	35.998
111.14	3.6416	6.14453	11.4463	19.4404	36.0098
111.24	3.64258	6.14941	11.4541	19.4414	36.0186
111.34	3.63477	6.14063	11.4609	19.4385	36.0186
111.44	3.64355	6.15039	11.4678	19.4502	36.0176
111.54	3.64551	6.15527	11.4639	19.4463	36.0215
111.64	3.63184	6.14648	11.4697	19.4482	36.0234
111.74	3.62402	6.13867	11.4697	19.4385	36.0371
111.84	3.62988	6.15234	11.4531	19.4561	36.0488
111.94	3.63379	6.15625	11.4619	19.4648	36.0566
112.04	3.63867	6.15918	11.4756	19.4619	36.0605
112.14	3.6416	6.15625	11.4873	19.4756	36.0742
112.24	3.63379	6.14649	11.4834	19.458	36.0527
112.34	3.63184	6.13672	11.4736	19.458	36.0586
112.44	3.63379	6.14648	11.4854	19.458	36.0605
112.54	3.61621	6.12891	11.4814	19.4541	36.0586
112.64	3.63281	6.14258	11.4756	19.4521	36.0742
112.74	3.62598	6.12988	11.4912	19.4619	36.0801
112.84	3.63379	6.13672	11.501	19.4756	36.0859
112.94	3.62402	6.12695	11.5107	19.458	36.0859
113.04	3.62988	6.13281	11.5049	19.4639	36.0918
113.14	3.63379	6.13672	11.5029	19.4814	36.0928
113.24	3.63574	6.13477	11.5166	19.4854	36.0977
113.34	3.64941	6.12305	11.5117	19.4834	36.0977
113.44	3.63379	6.12598	11.5088	19.4727	36.0898
113.54	3.63086	6.11523	11.5146	19.4775	36.084
113.64	3.63184	6.12109	11.5107	19.4736	36.0918
113.74	3.63379	6.11719	11.5127	19.4756	36.0859
113.84	3.62402	6.10742	11.5205	19.4717	36.082
113.94	3.61914	6.10254	11.5146	19.4824	36.0889
114.04	3.62402	6.11914	11.5156	19.4854	36.1074
114.14	3.61426	6.10449	11.5166	19.4834	36.1035
114.24	3.60449	6.09961	11.5166	19.4893	36.1094
114.34	3.60547	6.09766	11.5244	19.4893	36.1055
114.44	3.60645	6.10352	11.5186	19.501	36.1074
114.54	3.61426	6.10742	11.5186	19.5049	36.1074
114.64	3.60449	6.09766	11.5264	19.499	36.1152
114.74	3.60254	6.09961	11.5264	19.4951	36.1172
114.84	3.58496	6.08984	11.5225	19.4814	36.1094
114.94	3.58691	6.0791	11.5166	19.4814	36.1211
115.04	3.57715	6.08008	11.5146	19.4893	36.1162
115.14	3.58203	6.07813	11.5205	19.499	36.125
115.24	3.5752	6.07617	11.5244	19.4941	36.1211
115.34	3.58301	6.07422	11.5264	19.4834	36.127
115.44	3.57715	6.0625	11.5264	19.4814	36.1309
115.54	3.58496	6.07031	11.5303	19.4873	36.1406
115.64	3.5791	6.06348	11.5322	19.4912	36.1426
115.74	3.56738	6.05469	11.5225	19.4834	36.1406
115.84	3.59082	6.08008	11.5205	19.501	36.1543
115.94	3.59473	6.05859	11.5381	19.4971	36.1484
116.04	3.58496	6.06055	11.5381	19.4912	36.1602
116.14	3.58691	6.05859	11.5381	19.499	36.1563
116.24	3.58398	6.04883	11.5381	19.4951	36.1504
116.34	3.57324	6.05078	11.5449	19.4893	36.1582
116.44	3.5752	6.04492	11.5381	19.4893	36.1543
116.54	3.57715	6.04102	11.5264	19.4971	36.1484
116.64	3.56348	6.03418	11.5381	19.4873	36.1445
116.74	3.55957	6.0332	11.5186	19.4775	36.1387
116.84	3.55566	6.03711	11.5186	19.4678	36.1465
116.94	3.55371	6.04297	11.5186	19.4697	36.1484
117.04	3.54785	6.02734	11.5264	19.4727	36.1523
117.14	3.56738	6.04102	11.5264	19.4775	36.1582
117.24	3.55664	6.04297	11.5381	19.4893	36.165
117.34	3.5459	6.03516	11.5381	19.4814	36.1621
117.44	3.54395	6.03125	11.5342	19.4697	36.168
117.54	3.5459	6.04101	11.5322	19.4932	36.1875
117.64	3.54395	6.04199	11.5459	19.4893	36.1895
117.74	3.54394	6.05078	11.54	19.4795	36.209
117.84	3.5498	6.05859	11.5479	19.4795	36.2051
117.94	3.56055	6.05566	11.5479	19.4941	36.1943
118.04	3.55567	6.03906	11.543	19.4854	36.1992
118.14	3.55664	6.0332	11.5322	19.4717	36.207
118.24	3.5459	6.02539	11.5264	19.4756	36.207
118.34	3.55566	6.02148	11.5186	19.4658	36.207
118.44	3.54199	6.01953	11.5186	19.46	36.2031
118.54	3.57129	6.03711	11.5107	19.4756	36.1973
118.64	3.55957	6.03516	11.5088	19.4697	36.1816
118.74	3.55957	6.00293	11.5166	19.4463	36.1836
118.84	3.55762	5.99414	11.501	19.4561	36.1895
118.94	3.55762	5.99609	11.4951	19.4678	36.1914
119.04	3.57324	6.00976	11.4912	19.4795	36.2012
119.14	3.53613	5.96484	11.5166	19.4482	36.168
119.24	3.53027	5.94141	11.4932	19.4023	36.2012
119.34	3.45509	5.84376	11.499	19.2598	36.1045
119.44	3.37988	5.67676	11.3848	19.0811	36.0674
119.54	3.68939	6.09857	11.2197	19.5966	36.5146
119.64	3.3291	5.72266	11.6719	19.3506	36.2031
119.74	2.86663	5.01605	11.9258	19.1703	34.7328
119.84	3.52365	6.02658	9.95996	19.7522	36.2024
119.94	3.4707	6.14453	10.9199	19.377	36.9199
120.04	3.71425	5.87441	11.8379	17.8148	33.9057
120.14	2.57031	3.55664	9.41992	12.0225	32.6377
120.24	5.2841	6.70793	11.8193	8.26847	16.412
120.34	5.14523	6.78976	3.63086	5.68527	11.864
120.44	3.70703	5.23828	7.66113	4.14746	7.46484
120.54	2.99475	4.23499	6.33105	3.62561	6.17639
120.64	2.57227	3.75586	5.49316	3.75391	5.47168
120.74	2.2098	3.19027	4.45117	3.35433	5.08871
120.84	2.09364	2.85731	3.77441	3.52626	4.86512
120.94	1.90332	2.41016	3.43164	2.99805	4.34863
121.04	1.85251	2.47654	2.8877	3.21677	4.40622
121.14	1.95996	2.19727	3	3.25488	4.20508
121.24	2.0449	2.43455	2.88672	3.43357	4.47361
121.34	2.01269	2.54589	2.9668	3.45898	4.64452
121.44	1.92773	2.57324	2.92285	3.42383	4.66113
121.54	1.97656	2.5752	3.08984	3.44434	4.69629
121.64	1.95508	2.58105	3.06055	3.38672	4.73926
121.74	1.98438	2.60254	3.05664	3.41016	4.77441
121.84	1.92383	2.56348	3.07031	3.35938	4.77442
121.94	1.91309	2.56055	3.07227	3.39258	4.75586
122.04	1.90039	2.50488	3.09961	3.41992	4.74316
122.14	1.83301	2.44531	3.05859	3.3916	4.70117
122.24	1.81055	2.42578	3.01563	3.37988	4.66504
122.34	1.81152	2.45117	3.02344	3.38379	4.66601
122.44	1.80078	2.44531	3.03223	3.39648	4.64648
122.54	1.8125	2.43652	3.00195	3.41797	4.65136
122.64	1.8252	2.43359	3	3.4043	4.66016
122.74	1.83203	2.42871	3.0127	3.38476	4.65429
122.84	1.82617	2.43359	3.00195	3.41406	4.6709
122.94	1.81152	2.43262	2.99121	3.4043	4.65137
123.04	1.80566	2.43554	2.97266	3.36328	4.66113
123.14	1.82617	2.42188	2.96973	3.37305	4.66699
123.24	1.84961	2.44043	2.94824	3.41015	4.67382
123.34	1.86035	2.43164	2.96289	3.41308	4.67871
123.44	1.88281	2.38574	2.93652	3.40039	4.69141
123.54	1.88379	2.35742	2.94727	3.3955	4.68066
123.64	1.89941	2.37305	2.9668	3.40723	4.70605
123.74	1.88769	2.37305	2.9668	3.42285	4.68652
123.84	1.88379	2.37988	2.93848	3.44336	4.68164
123.94	1.8623	2.35352	2.94922	3.40723	4.66797
124.04	1.88867	2.35156	2.94824	3.42773	4.69043
124.14	1.88184	2.36426	2.94629	3.41309	4.66992
124.24	1.90332	2.37109	2.94727	3.41113	4.66113
124.34	1.91797	2.36035	2.96387	3.39062	4.64453
124.44	1.91895	2.36133	2.96484	3.37012	4.66016
124.54	1.91211	2.34863	2.9502	3.38769	4.68554
124.64	1.89844	2.35645	2.95117	3.37598	4.67773
124.74	1.89746	2.37695	2.95313	3.38379	4.67968
124.84	1.89746	2.38672	2.96191	3.42187	4.69433
124.94	1.90137	2.37012	2.95996	3.42871	4.68555
125.04	1.89258	2.34766	2.96973	3.40137	4.66992
125.14	1.90332	2.36328	2.95313	3.41992	4.67188
125.24	1.90137	2.35547	2.96191	3.42871	4.6709
125.34	1.90723	2.3584	2.95215	3.44043	4.68164
125.44	1.91211	2.33789	2.93555	3.43359	4.67578
125.54	1.90723	2.32812	2.9248	3.43652	4.68457
125.64	1.90332	2.31445	2.93652	3.42285	4.67578
125.74	1.89355	2.32715	2.92969	3.41211	4.68262
125.84	1.90722	2.3291	2.91992	3.42969	4.68457
125.94	1.89551	2.31055	2.90332	3.40137	4.66992
126.04	1.89551	2.31836	2.88379	3.40527	4.68359
126.14	1.88086	2.30273	2.90332	3.40527	4.67578
126.24	1.88379	2.28711	2.87695	3.40918	4.67188
126.34	1.88574	2.29785	2.86621	3.40625	4.6748
126.44	1.88574	2.30078	2.87402	3.40723	4.67969
126.54	1.88965	2.29687	2.87402	3.41504	4.66992
126.64	1.85547	2.29102	2.87109	3.40527	4.64258
126.74	1.86035	2.30371	2.84668	3.40039	4.64844
126.84	1.86621	2.29883	2.83496	3.38769	4.64258
126.94	1.8584	2.31641	2.82324	3.3916	4.65332
127.04	1.8623	2.31836	2.83984	3.38769	4.65625
127.14	1.87305	2.32813	2.84277	3.39941	4.67188
127.24	1.87598	2.32617	2.84473	3.39648	4.66992
127.34	1.87597	2.32812	2.83496	3.39355	4.67187
127.44	1.89063	2.3457	2.83496	3.39453	4.66992
127.54	1.88476	2.34766	2.8457	3.39551	4.67187
127.64	1.87598	2.34961	2.8457	3.38574	4.68164
127.74	1.87597	2.3457	2.84277	3.39355	4.67187
127.84	1.87598	2.33984	2.85449	3.38086	4.66602
127.94	1.87207	2.34766	2.84277	3.38379	4.66602
128.04	1.85449	2.35449	2.83887	3.37012	4.67383
128.14	1.85059	2.36523	2.83398	3.37207	4.66992
128.24	1.8457	2.36719	2.83496	3.37793	4.67676
128.34	1.84473	2.36523	2.83105	3.38183	4.68164
128.44	1.84473	2.37891	2.83301	3.38867	4.68359
128.54	1.83105	2.37305	2.84473	3.38965	4.68164
128.64	1.83301	2.36816	2.85742	3.38574	4.69141
128.74	1.85058	2.375	2.84277	3.38379	4.67773
128.84	1.83789	2.37695	2.84082	3.38183	4.67676
128.94	1.82324	2.36719	2.84277	3.38379	4.66211
129.04	1.82129	2.36523	2.83301	3.38281	4.65234
129.14	1.82324	2.375	2.82715	3.37402	4.65039
129.24	1.83301	2.38086	2.82129	3.37988	4.65625
129.34	1.82324	2.36524	2.83984	3.36426	4.64063
129.44	1.83301	2.37988	2.83105	3.37402	4.64258
129.54	1.83203	2.39062	2.83691	3.38769	4.65234
129.64	1.83887	2.40234	2.86035	3.3877	4.64746
129.74	1.84277	2.40234	2.85449	3.38379	4.63281
129.84	1.8291	2.38281	2.85059	3.37891	4.63477
129.94	1.83301	2.38672	2.83691	3.38379	4.64063
130.04	1.84277	2.38867	2.8418	3.38574	4.63476
130.14	1.84766	2.38184	2.84473	3.39063	4.62793
130.24	1.82715	2.36621	2.83789	3.37012	4.61914
130.34	1.81152	2.36914	2.82129	3.38379	4.62597
130.44	1.83301	2.375	2.81934	3.39355	4.65039
130.54	1.83594	2.38086	2.84082	3.39551	4.64453
130.64	1.82129	2.36133	2.83496	3.38086	4.62891
130.74	1.82324	2.35742	2.81934	3.38379	4.63086
130.84	1.82129	2.34766	2.82227	3.37402	4.62109
130.94	1.83496	2.35742	2.80957	3.38379	4.63086
131.04	1.83691	2.35547	2.81152	3.38183	4.64062
131.14	1.8252	2.35449	2.80957	3.37207	4.63184
131.24	1.82129	2.35351	2.81152	3.38183	4.63476
131.34	1.81934	2.33789	2.80957	3.37207	4.61719
131.44	1.82031	2.33594	2.7998	3.37109	4.625
131.54	1.81152	2.32617	2.79785	3.37793	4.62109
131.64	1.82129	2.32813	2.78809	3.37402	4.62305
131.74	1.82324	2.32227	2.79102	3.36816	4.625
131.84	1.80957	2.29883	2.78613	3.35254	4.60938
131.94	1.7998	2.2832	2.77051	3.34668	4.6084
132.04	1.81347	2.28515	2.76465	3.35449	4.61914
132.14	1.81543	2.29102	2.77246	3.35254	4.61914
132.24	1.80762	2.27148	2.77051	3.33887	4.60938
132.34	1.79981	2.27149	2.76465	3.31934	4.60742
132.44	1.80273	2.27637	2.75684	3.31738	4.59961
132.54	1.78613	2.26367	2.77051	3.30957	4.58594
132.64	1.78027	2.26367	2.74609	3.30664	4.60156
132.74	1.78418	2.25586	2.75098	3.31348	4.59961
132.84	1.77051	2.26172	2.73926	3.29981	4.59766
132.94	1.7627	2.23438	2.71777	3.28809	4.58301
133.04	1.77246	2.25586	2.70996	3.28418	4.58984
133.14	1.77051	2.25391	2.70801	3.27441	4.57422
133.24	1.76269	2.24609	2.69238	3.28027	4.57226
133.34	1.76074	2.24414	2.69043	3.26074	4.57031
133.44	1.77051	2.24707	2.68848	3.27441	4.56836
133.54	1.75488	2.24219	2.69824	3.26074	4.56055
133.64	1.7334	2.2168	2.68652	3.24902	4.55273
133.74	1.73145	2.21484	2.67188	3.25391	4.55078
133.84	1.7373	2.21484	2.65918	3.24902	4.54883
133.94	1.73047	2.2168	2.65918	3.24512	4.53516
134.04	1.74121	2.22266	2.66113	3.25098	4.54004
134.14	1.72559	2.21484	2.66309	3.23535	4.5332
134.24	1.73144	2.21875	2.65332	3.24121	4.53125
134.34	1.72363	2.22461	2.65918	3.2334	4.54297
134.44	1.72559	2.22461	2.66309	3.22754	4.53711
134.54	1.71582	2.20508	2.66895	3.21387	4.51953
134.64	1.71387	2.19336	2.66113	3.21582	4.5
134.74	1.71973	2.19726	2.66309	3.20996	4.5
134.84	1.71191	2.19141	2.65723	3.19434	4.50195
134.94	1.72559	2.18848	2.64941	3.20508	4.50781
135.04	1.71973	2.18359	2.65234	3.2041	4.49219
135.14	1.70801	2.17969	2.65137	3.19629	4.4834
135.24	1.71289	2.18164	2.64355	3.19043	4.49023
135.34	1.70703	2.16113	2.6416	3.16992	4.46582
135.44	1.70215	2.16406	2.63477	3.16895	4.46094
135.54	1.71289	2.17871	2.62598	3.17773	4.46777
135.64	1.69922	2.17285	2.63477	3.16992	4.46387
135.74	1.68652	2.15625	2.63867	3.14942	4.4375
135.84	1.6914	2.1748	2.62988	3.15039	4.43457
135.94	1.68262	2.16602	2.64453	3.14941	4.43164
136.04	1.67676	2.16016	2.63379	3.1416	4.42578
136.14	1.66406	2.16309	2.63086	3.13867	4.41699
136.24	1.66113	2.15039	2.63281	3.12988	4.41211
136.34	1.66309	2.14648	2.62207	3.12207	4.40625
136.44	1.66895	2.15234	2.6084	3.12793	4.41016
136.54	1.66894	2.14062	2.6123	3.13183	4.4043
136.64	1.66699	2.12598	2.61816	3.12598	4.40137
136.74	1.66699	2.14453	2.61621	3.12988	4.40039
136.84	1.65918	2.13672	2.6123	3.12305	4.38867
136.94	1.65625	2.12695	2.61816	3.11426	4.37695
137.04	1.64942	2.11328	2.61035	3.10449	4.38086
137.14	1.64941	2.11719	2.6084	3.11035	4.37891
137.24	1.65332	2.11133	2.62207	3.10254	4.37109
137.34	1.65918	2.10351	2.62012	3.09668	4.37695
137.44	1.65137	2.10547	2.62598	3.09277	4.36133
137.54	1.6377	2.09961	2.61914	3.09863	4.34375
137.64	1.6416	2.10742	2.61426	3.09473	4.35156
137.74	1.64746	2.10156	2.62207	3.09277	4.33789
137.84	1.63965	2.09766	2.61621	3.0791	4.33008
137.94	1.63574	2.10352	2.6123	3.07129	4.33594
138.04	1.63183	2.10937	2.61816	3.07715	4.33203
138.14	1.62988	2.10156	2.61621	3.07324	4.31445
138.24	1.62793	2.09473	2.6123	3.06738	4.30664
138.34	1.63574	2.11328	2.60645	3.06347	4.30761
138.44	1.64746	2.12109	2.61426	3.06543	4.31641
138.54	1.63574	2.11328	2.62598	3.0625	4.32031
138.64	1.62793	2.10547	2.60645	3.05762	4.31055
138.74	1.63183	2.11523	2.59473	3.0498	4.30859
138.84	1.63769	2.11133	2.59082	3.05371	4.30469
138.94	1.62988	2.0957	2.59668	3.04785	4.28906
139.04	1.63574	2.10156	2.59473	3.05176	4.29883
139.14	1.62891	2.09766	2.59863	3.04004	4.28711
139.24	1.62598	2.08398	2.59277	3.04004	4.28711
139.34	1.62988	2.09375	2.58301	3.0498	4.27929
139.44	1.61426	2.08594	2.5918	3.03027	4.27734
139.54	1.63183	2.0918	2.58691	3.03418	4.27734
139.64	1.63184	2.0957	2.59082	3.04004	4.26953
139.74	1.62988	2.08984	2.59082	3.03223	4.27539
139.84	1.62988	2.09765	2.57715	3.03027	4.27148
[truncated: 1,606 more rows]

## Sheet: Panle K
Control	D-AP5	NBQX
0.899371	0.142857	0.032258
1	0.375	0.789474
0.61165	-0.0219	-1
0.660131	-0.76471	0.666667
0.977273	0.142857	0.4
0.956989	1	0.315068
0.682927	0.783784	-1
0.822222	0.787234	-0.19149
0.611111	0.882353	-0.06849
0.381295	0.491525	0.098592
0.537572	-0.15294	-0.14286
0.669903	0.529412	1
0.602151	-1	0.794872
1	0.272727	-0.69492
0.698113	-0.11905	0.935484

## Sheet: Panel L
	Control
Control	8	0	60	26	2	2	26	12	28	43	40	17	37	0	16
D-AP5	30	35	70	30	18	0	4	5	2	15	49	12	1	12	47
NBQX	15	2	21	3	6	25	16	28	39	32	48	0	4	50	1
	Bacteria
Control	151	22	249	127	174	91	138	123	116	96	133	86	149	82	90
D-AP5	40	77	67	4	24	15	33	42	32	44	36	39	0	21	37
NBQX	16	17	0	15	14	48	0	19	34	39	36	31	35	9	30
ANOVA table	SS	DF	MS	F (DFn, DFd)	P value
Interaction	43394	2	21697	F (2, 84) = 30.32	P<0.0001
Row Factor	44713	2	22357	F (2, 84) = 31.24	P<0.0001
Column Factor	33795	1	33795	F (1, 84) = 47.23	P<0.0001
Residual	60106	84	715.5
Tukey's multiple comparisons test	Mean Diff.	95.00% CI of diff.	Below threshold?	Summary	Adjusted P Value
Control vs. D-AP5	43.43	26.95 to 59.91	Yes	****	<0.0001
Control vs. NBQX	50.37	33.89 to 66.85	Yes	****	<0.0001
D-AP5 vs. NBQX	6.933	-9.546 to 23.41	No	ns	0.5765
