# Supplementary material for: Grik2b and Grik2c kainate receptors regulate oviposition in Bactrocera dorsalis
Source: PLoS Biol. 2026 Feb 2;24(2):e3003609. doi: 10.1371/journal.pbio.3003609 (PMC12875582; doi:10.1371/journal.pbio.3003609)
Supplement: S6 Data — (XLSX) [file pbio.3003609.s023.xlsx]

## Sheet: Panel A
dsGFP	dsGrik2b
1.49938	0.892088
0.88481	0.46733
1.00249	0.499772
0.827285	0.705133
0.908866	0.525909
Unpaired t test
P value	0.0237
P value summary	*
Significantly different (P < 0.05)?	Yes
One- or two-tailed P value?	Two-tailed
t, df	t=2.787, df=8

## Sheet: Panel B
dsGFP	dsGrik2b
1.12578	1.13654
0.94512	0.98742
1.21456	1.12568
0.89741	1.35487
1.21964	0.89712
Unpaired t test
P value	0.8521
P value summary	ns
Significantly different (P < 0.05)?	No
One- or two-tailed P value?	Two-tailed
t, df	t=0.1925, df=8

## Sheet: Panel C
dsGFP	dsGrik2c
1.49938	0.813012
0.88481	0.541304
1.00249	0.750833
0.827285	0.56392
0.908866	0.482003
Unpaired t test
P value	0.0211
P value summary	*
Significantly different (P < 0.05)?	Yes
One- or two-tailed P value?	Two-tailed
t, df	t=2.861, df=8

## Sheet: Panel D
dsGFP	dsGrik2c
1.23651	0.98745
0.98362	1.23894
0.93642	1.02459
1.12564	0.89745
1.02398	1.12843
Unpaired t test
P value	0.9433
P value summary	ns
Significantly different (P < 0.05)?	No
One- or two-tailed P value?	Two-tailed
t, df	t=0.07345, df=8

## Sheet: Panel E
dsGFP	dsGrik2b	dsGrik2c	ANOVA table	SS	DF	MS	F (DFn, DFd)	P value
108	115	104	Treatment (between columns)	794.5	2	397.3	F (2, 36) = 0.6926	P=0.5068
110	110	108	Residual (within columns)	20649	36	573.6
96	92	104	Total	21444	38
71	113	48
62	54	54	Tukey's multiple comparisons test	Mean Diff.	95.00% CI of diff.	Below threshold?	Summary	Adjusted P Value
80	91	98	dsGFP vs. dsGrik2b	11	-11.96 to 33.96	No	ns	0.4779
89	86	42	dsGFP vs. dsGrik2c	4.538	-18.42 to 27.50	No	ns	0.8797
46	48	102	dsGrik2b vs. dsGrik2c	-6.462	-29.42 to 16.50	No	ns	0.772
100	66	75
97	44	104
107	94	110
100	48	60
92	54	90

## Sheet: Panel F
dsGFP	dsGrik2b
0.976215	0.541442
1.14319	0.378651
0.997528	0.34989
0.813334	0.308216
1.10444	0.641391
Unpaired t test
P value	0.0002
P value summary	***
Significantly different (P < 0.05)?	Yes
One- or two-tailed P value?	Two-tailed
t, df	t=6.576, df=8

## Sheet: Panel G
dsGFP	dsGrik2c
1.36421	0.330471
0.87254	0.292983
1.02346	0.188421
0.89324	0.180671
1.12631	0.560487
Unpaired t test
P value	0.0002
P value summary	***
Significantly different (P < 0.05)?	Yes
One- or two-tailed P value?	Two-tailed
t, df	t=6.587, df=8

## Sheet: Panel H
	Control
dsGFP	26	39	43	64	41	37	5	8	20	20	73	38	33	39	10
dsGrik2b	8	43	30	20	29	49	49	6	21	21	14	16	39	5	13
dsGrik2c	21	14	7	21	48	20	21	7	34	12	47	48	50	44	33
	Bacteria
dsGFP	106	129	115	159	114	139	132	172	135	103	120	160	162	131	131
dsGrik2b	38	42	45	47	24	15	22	36	35	44	48	22	7	43	13
dsGrik2c	39	36	7	44	43	24	47	8	16	34	11	33	8	43	27
ANOVA table	SS	DF	MS	F (DFn, DFd)	P value
Interaction	47402	2	23701	F (2, 84) = 83.84	P<0.0001
Row Factor	61125	2	30563	F (2, 84) = 108.1	P<0.0001
Column Factor	29268	1	29268	F (1, 84) = 103.5	P<0.0001
Residual	23746	84	282.7
Tukey's multiple comparisons test	Mean Diff.	95.00% CI of diff.	Below threshold?	Summary	Adjusted P Value
dsGFP vs. dsGrik2b	55.33	44.98 to 65.69	Yes	****	<0.0001
dsGFP vs. dsGrik2c	55.23	44.88 to 65.59	Yes	****	<0.0001
dsGrik2b vs. dsGrik2c	-0.1	-10.46 to 10.26	No	ns	0.9997

## Sheet: Panel I
dsGFP	dsGrik2b	dsGrik2c
0.606061	-0.14286	0.3
0.535714	-0.34375	0.44
0.455696	-0.17647	0
0.426009	-0.17647	0.353846
0.470968	-0.28889	-0.05495
0.579545	-0.11364	0.090909
0.927007	-0.81481	0.382353
0.911111	-0.4902	0.066667
0.741935	-0.09091	-0.36
0.674797	-0.01124	0.478261
0.243523	0.010526	-0.62069
0.616162	-0.04348	-0.18519
0.661538	-0.36364	-0.72414
0.541176	0.323077	-0.01149
0.858156	-0.46939	-0.1

## Sheet: Panel J
dsGFP	dsGrik2a
0.92345	0.45271
1.01245	0.68714
0.98735	0.58425
1.1874	0.45671
Unpaired t test
P value	0.0009
P value summary	***
Significantly different (P < 0.05)?	Yes
One- or two-tailed P value?	Two-tailed
t, df	t=6.051, df=6

[truncated: 2 more sheets: Panel K, Panel L]
