# Supplementary material for: Grik2b and Grik2c kainate receptors regulate oviposition in Bactrocera dorsalis
Source: PLoS Biol. 2026 Feb 2;24(2):e3003609. doi: 10.1371/journal.pbio.3003609 (PMC12875582; doi:10.1371/journal.pbio.3003609)
Supplement: S7 Data — (XLSX) [file pbio.3003609.s024.xlsx]

## Sheet: Panel B
dsGFP	dsGrik2b	dsGrik2c	dsGluDH	dsGluSN		ANOVA table	SS	DF	MS	F (DFn, DFd)	P value
603.658	71.0693	26.3047	75.6364	377.226		Treatment (between columns)	57102	4	14275	F (4, 55) = 0.3695	P=0.8294
168.515	322.915	198.19	112.963	178.178		Residual (within columns)	2124953	55	38636
198.786	70.5648	17.9595	94.0613	59.5093		Total	2182055	59
75.3504	116.616	116.865	100.019	393.277		Tukey's multiple comparisons test	Mean Diff.	95.00% CI of diff.	Below threshold?	Summary	Adjusted P Value
41.8697	202.023	17.8659	107.022	67.2668		dsGFP vs. dsGrik2b	40.9	-185.4 to 267.2	No	ns	0.9861
81.8438	127.726	630.477	773.758	205.126		dsGFP vs. dsGrik2c	84.28	-142.0 to 310.6	No	ns	0.8307
512.044	139.273	61.8705	91.7282	112.115		dsGFP vs. dsGluDH	1.77	-224.5 to 228.1	No	ns	>0.9999
32.4904	156.703	174.829	137.353	236.382		dsGFP vs. dsGluSN	34.97	-191.3 to 261.3	No	ns	0.9923
233.509	235.806	29.5429	64.0573	40.7007		dsGrik2b vs. dsGrik2c	43.38	-182.9 to 269.7	No	ns	0.9826
162.334	161.92	57.1476	127.611	123.242		dsGrik2b vs. dsGluDH	-39.13	-265.5 to 187.2	No	ns	0.9882
119.691	503.325	54.2043	577.868	554.877		dsGrik2b vs. dsGluSN	-5.937	-232.3 to 220.4	No	ns	>0.9999
650.418	281.712	483.885	597.195	112.995		dsGrik2c vs. dsGluDH	-82.51	-308.8 to 143.8	No	ns	0.8412
						dsGrik2c vs. dsGluSN	-49.31	-275.6 to 177.0	No	ns	0.9722
						dsGluDH vs. dsGluSN	33.2	-193.1 to 259.5	No	ns	0.9937

## Sheet: Panel C
dsGFP	dsGrik2b	dsGrik2c	dsGluDH	dsGluSN		ANOVA table	SS	DF	MS	F (DFn, DFd)	P value
0.995644	0.117179	0.042567	0.122727	0.632612		Treatment (between columns)	0.16	4	0.04	F (4, 55) = 0.3847	P=0.8187
0.277911	0.533098	0.317613	0.18357	0.298923		Residual (within columns)	5.719	55	0.104
0.327759	0.116348	0.029589	0.152623	0.099798		Total	5.879	59
0.124238	0.192277	0.187284	0.162342	0.659529		Tukey's multiple comparisons test	Mean Diff.	95.00% CI of diff.	Below threshold?	Summary	Adjusted P Value
0.076247	0.336034	0.028631	0.174426	0.112813		dsGFP vs. dsGrik2b	0.06696	-0.3043 to 0.4382	No	ns	0.9862
0.134944	0.222235	1.03493	1.2561	0.344692		dsGFP vs. dsGrik2c	0.1447	-0.2265 to 0.5160	No	ns	0.806
0.846215	0.229634	0.099652	0.148845	0.188029		dsGFP vs. dsGluDH	0.009113	-0.3622 to 0.3804	No	ns	>0.9999
0.053582	0.258387	0.280175	0.222867	0.396437		dsGFP vs. dsGluSN	0.05258	-0.3187 to 0.4239	No	ns	0.9945
0.385011	0.388799	0.047627	0.104175	0.068309		dsGrik2b vs. dsGrik2c	0.07778	-0.2935 to 0.4491	No	ns	0.9759
0.267658	0.266974	0.091593	0.20706	0.20669		dsGrik2b vs. dsGluDH	-0.05785	-0.4291 to 0.3134	No	ns	0.992
0.197347	0.829977	0.086903	0.945879	0.930585		dsGrik2b vs. dsGluSN	-0.01438	-0.3857 to 0.3569	No	ns	>0.9999
1.07241	0.464489	0.775458	0.969001	0.189557		dsGrik2c vs. dsGluDH	-0.1356	-0.5069 to 0.2356	No	ns	0.8403
						dsGrik2c vs. dsGluSN	-0.09216	-0.4634 to 0.2791	No	ns	0.9556
						dsGluDH vs. dsGluSN	0.04347	-0.3278 to 0.4148	No	ns	0.9974

## Sheet: Panel D
dsGFP	dsGrik2b	dsGrik2c	dsGluDH	dsGluSN		ANOVA table	SS	DF	MS	F (DFn, DFd)	P value
15.6666	3.79999	1.03333	4.69999	8.13332		Treatment (between columns)	30.29	4	7.573	F (4, 55) = 0.4673	P=0.7595
3.36667	13.8	1.9	1.06667	8.06667		Residual (within columns)	891.4	55	16.21
1.19999	1.5	0.066666	1.03333	0.2		Total	921.7	59
0.466666	0.566667	4.06666	9.43333	11.0333		Tukey's multiple comparisons test	Mean Diff.	95.00% CI of diff.	Below threshold?	Summary	Adjusted P Value
2.9	8.03334	0.3	3.56666	2.03333		dsGFP vs. dsGrik2b	0.2306	-4.405 to 4.866	No	ns	>0.9999
2.8	4.73333	9.63332	4.96666	2.73333		dsGFP vs. dsGrik2c	0.4722	-4.163 to 5.108	No	ns	0.9985
6.36666	1.1	2.4	7.86665	9.26666		dsGFP vs. dsGluDH	-1.444	-6.080 to 3.191	No	ns	0.9035
0.933337	1.03334	5.2	2.7	5.89999		dsGFP vs. dsGluSN	-0.7972	-5.433 to 3.838	No	ns	0.9884
1.93333	2.4	2.49999	0.999997	0.8		dsGrik2b vs. dsGrik2c	0.2417	-4.394 to 4.877	No	ns	0.9999
1.8	1.76666	7.83333	3.59999	3.83333		dsGrik2b vs. dsGluDH	-1.675	-6.310 to 2.960	No	ns	0.8455
0.899998	3.03333	0.8	9.83331	5.36667		dsGrik2b vs. dsGluSN	-1.028	-5.663 to 3.608	No	ns	0.9704
10.6	4.39999	7.53332	16.5	1.13333		dsGrik2c vs. dsGluDH	-1.917	-6.552 to 2.719	No	ns	0.7703
						dsGrik2c vs. dsGluSN	-1.269	-5.905 to 3.366	No	ns	0.9375
						dsGluDH vs. dsGluSN	0.6472	-3.988 to 5.283	No	ns	0.9948

## Sheet: Panel E
dsGFP	dsGrik2b	dsGrik2c	dsGluDH	dsGluSN		ANOVA table	SS	DF	MS	F (DFn, DFd)	P value
314	63	16	89	187		Treatment (between columns)	14272	4	3568	F (4, 55) = 0.5589	P=0.6934
59	291	42	22	183		Residual (within columns)	351124	55	6384
19	31	1	19	3		Total	365396	59
7	15	89	193	184		Tukey's multiple comparisons test	Mean Diff.	95.00% CI of diff.	Below threshold?	Summary	Adjusted P Value
54	173	7	78	35		dsGFP vs. dsGrik2b	-2	-94.00 to 90.00	No	ns	>0.9999
39	103	189	98	54		dsGFP vs. dsGrik2c	11.33	-80.66 to 103.3	No	ns	0.9968
127	22	37	190	148		dsGFP vs. dsGluDH	-33.5	-125.5 to 58.50	No	ns	0.8418
21	26	90	44	118		dsGFP vs. dsGluSN	-16.08	-108.1 to 75.91	No	ns	0.9877
40	47	55	19	15		dsGrik2b vs. dsGrik2c	13.33	-78.66 to 105.3	No	ns	0.994
38	37	107	66	63		dsGrik2b vs. dsGluDH	-31.5	-123.5 to 60.50	No	ns	0.8693
21	68	21	206	118		dsGrik2b vs. dsGluSN	-14.08	-106.1 to 77.91	No	ns	0.9926
196	83	145	313	20		dsGrik2c vs. dsGluDH	-44.83	-136.8 to 47.16	No	ns	0.6463
						dsGrik2c vs. dsGluSN	-27.42	-119.4 to 64.58	No	ns	0.9167
						dsGluDH vs. dsGluSN	17.42	-74.58 to 109.4	No	ns	0.9834

## Sheet: Panel F
dsGFP	dsGrik2b	dsGrik2c	dsGluDH	dsGluSN		ANOVA table	SS	DF	MS	F (DFn, DFd)	P value
179.3	13.8333	2.16667	10.6667	151.2		Treatment (between columns)	5952	4	1488	F (4, 55) = 0.2834	P=0.8875
48.2	54.5333	65.2333	40.5666	4.56667		Residual (within columns)	288833	55	5252
54.8333	18.4	0.900001	24.2666	10.2333		Total	294785	59
23.7333	42.1333	48.5333	7.96665	126.367		Tukey's multiple comparisons test	Mean Diff.	95.00% CI of diff.	Below threshold?	Summary	Adjusted P Value
8.76666	4.56666	0.499998	2.93333	13.7333		dsGFP vs. dsGrik2b	24.69	-58.75 to 108.1	No	ns	0.9187
25.4667	10.5333	216.466	306.833	42.7		dsGFP vs. dsGrik2c	29.04	-54.40 to 112.5	No	ns	0.8624
234	54.2333	3.83333	5.13333	22.0666		dsGFP vs. dsGluDH	16.12	-67.32 to 99.56	No	ns	0.9821
6.66667	62.7666	57.6333	43.3333	38.8666		dsGFP vs. dsGluSN	19.38	-64.06 to 102.8	No	ns	0.9649
81.6333	87.7666	4.8	3.73334	1.83333		dsGrik2b vs. dsGrik2c	4.35	-79.09 to 87.79	No	ns	0.9999
51.2	51.2	12.7333	27.6666	36.8333		dsGrik2b vs. dsGluDH	-8.569	-92.01 to 74.87	No	ns	0.9984
36.2	159.3	9.46665	106.067	228.433		dsGrik2b vs. dsGluSN	-5.308	-88.75 to 78.13	No	ns	0.9998
185.8	80.2333	165.033	163.166	26.3666		dsGrik2c vs. dsGluDH	-12.92	-96.36 to 70.52	No	ns	0.9922
						dsGrik2c vs. dsGluSN	-9.658	-93.10 to 73.78	No	ns	0.9975
						dsGluDH vs. dsGluSN	3.261	-80.18 to 86.70	No	ns	>0.9999

## Sheet: Panel G
dsGFP	dsGrik2b	dsGrik2c	dsGluDH	dsGluSN		ANOVA table	SS	DF	MS	F (DFn, DFd)	P value
1543	284	50	228	1859		Treatment (between columns)	590579	4	147645	F (4, 55) = 0.2707	P=0.8956
678	626	745	377	87		Residual (within columns)	29995718	55	545377
472	350	19	295	231		Total	30586297	59
202	535	527	171	919		Tukey's multiple comparisons test	Mean Diff.	95.00% CI of diff.	Below threshold?	Summary	Adjusted P Value
202	122	12	70	195		dsGFP vs. dsGrik2b	203.9	-646.4 to 1054	No	ns	0.9607
315	189	2112	3282	476		dsGFP vs. dsGrik2c	307.7	-542.6 to 1158	No	ns	0.8448
2228	523	80	116	440		dsGFP vs. dsGluDH	159.5	-690.8 to 1010	No	ns	0.984
146	628	420	362	472		dsGFP vs. dsGluSN	155.4	-694.9 to 1006	No	ns	0.9855
880	956	109	69	30		dsGrik2b vs. dsGrik2c	103.8	-746.6 to 954.1	No	ns	0.9969
555	555	194	305	360		dsGrik2b vs. dsGluDH	-44.42	-894.7 to 805.9	No	ns	0.9999
321	1623	164	883	2586		dsGrik2b vs. dsGluSN	-48.5	-898.8 to 801.8	No	ns	0.9998
2223	927	1641	1693	245		dsGrik2c vs. dsGluDH	-148.2	-998.5 to 702.1	No	ns	0.9878
						dsGrik2c vs. dsGluSN	-152.3	-1003 to 698.1	No	ns	0.9865
						dsGluDH vs. dsGluSN	-4.083	-854.4 to 846.2	No	ns	>0.9999

## Sheet: Panel H
dsGFP	dsGrik2b	dsGrik2c	dsGluDH	dsGluSN		ANOVA table	SS	DF	MS	F (DFn, DFd)	P value
411.333	588.866	614.766	600.933	436.966		Treatment (between columns)	15602	4	3901	F (4, 55) = 0.7130	P=0.5866
554.799	537.533	556.866	573.733	583.433		Residual (within columns)	300876	55	5470
550.466	586.599	605.999	590.999	585.866		Total	316478	59
582.299	563.799	571.399	598.699	458.9		Tukey's multiple comparisons test	Mean Diff.	95.00% CI of diff.	Below threshold?	Summary	Adjusted P Value
540.466	590.633	623.199	607.766	580.499		dsGFP vs. dsGrik2b	-26.72	-111.9 to 58.44	No	ns	0.9013
578.233	560.833	383.1	304.366	549.866		dsGFP vs. dsGrik2c	-48.02	-133.2 to 37.14	No	ns	0.5099
365.1	551.166	614.799	603.266	564.933		dsGFP vs. dsGluDH	-28.41	-113.6 to 56.75	No	ns	0.8796
598.766	542.666	561.166	570.266	551.499		dsGFP vs. dsGluSN	-12.88	-98.04 to 72.28	No	ns	0.9929
522.933	516.333	614.066	610.166	593.299		dsGrik2b vs. dsGrik2c	-21.3	-106.5 to 63.86	No	ns	0.9544
553.499	553.533	603.366	585.033	555.599		dsGrik2b vs. dsGluDH	-1.692	-86.85 to 83.47	No	ns	>0.9999
569.399	444.166	613.466	496.433	362.466		dsGrik2b vs. dsGluSN	13.83	-71.33 to 98.99	No	ns	0.9907
410.1	521.866	451.433	436.633	568.666		dsGrik2c vs. dsGluDH	19.61	-65.55 to 104.8	No	ns	0.966
						dsGrik2c vs. dsGluSN	35.14	-50.02 to 120.3	No	ns	0.7717
						dsGluDH vs. dsGluSN	15.53	-69.63 to 100.7	No	ns	0.9856

## Sheet: Panel I
dsGFP	dsGrik2b	dsGrik2c	dsGluDH	dsGluSN		ANOVA table	SS	DF	MS	F (DFn, DFd)	P value
1627	337	63	299	1774		Treatment (between columns)	578964	4	144741	F (4, 55) = 0.2853	P=0.8863
706	847	720	367	251		Residual (within columns)	27901487	55	507300
455	370	21	287	230		Total	28480451	59
198	526	503	337	799		Tukey's multiple comparisons test	Mean Diff.	95.00% CI of diff.	Below threshold?	Summary	Adjusted P Value
240	282	8	148	205		dsGFP vs. dsGrik2b	163.6	-656.5 to 983.7	No	ns	0.9799
332	267	2149	3247	503		dsGFP vs. dsGrik2c	306.3	-513.7 to 1126	No	ns	0.8291
2178	508	106	286	492		dsGFP vs. dsGluDH	115.8	-704.3 to 935.8	No	ns	0.9946
156	624	355	341	548		dsGFP vs. dsGluSN	145.5	-674.6 to 965.6	No	ns	0.987
857	928	154	82	40		dsGrik2b vs. dsGrik2c	142.8	-677.3 to 962.8	No	ns	0.9879
538	538	204	351	317		dsGrik2b vs. dsGluDH	-47.83	-867.9 to 772.2	No	ns	0.9998
306	1631	174	955	2548		dsGrik2b vs. dsGluSN	-18.08	-838.2 to 802.0	No	ns	>0.9999
2103	875	1563	1607	243		dsGrik2c vs. dsGluDH	-190.6	-1011 to 629.5	No	ns	0.9649
						dsGrik2c vs. dsGluSN	-160.8	-980.9 to 659.2	No	ns	0.9811
						dsGluDH vs. dsGluSN	29.75	-790.3 to 849.8	No	ns	>0.9999
