# Supplementary material for: Grik2b and Grik2c kainate receptors regulate oviposition in Bactrocera dorsalis
Source: PLoS Biol. 2026 Feb 2;24(2):e3003609. doi: 10.1371/journal.pbio.3003609 (PMC12875582; doi:10.1371/journal.pbio.3003609)
Supplement: S8 Data — (XLSX) [file pbio.3003609.s025.xlsx]

## Sheet: Panel A
dsGFP	dsMhc	dsMlc2	dsActin-2	dsActin-3		ANOVA table	SS	DF	MS	F (DFn, DFd)	P value
182	139	98	88	98		Treatment (between columns)	44328	4	11082	F (4, 45) = 16.50	P<0.0001
172	61	131	58	64		Residual (within columns)	30216	45	671.5
187	119	136	135	85		Total	74544	49
155	129	64	81	65		Tukey's multiple comparisons test	Mean Diff.	95.00% CI of diff.	Below threshold?	Summary	Adjusted P Value
155	50	56	121	109		dsGFP vs. dsMhc	63	30.07 to 95.93	Yes	****	<0.0001
164	116	80	100	81		dsGFP vs. dsMlc2	74.2	41.27 to 107.1	Yes	****	<0.0001
173	97	96	133	107		dsGFP vs. dsActin-2	73	40.07 to 105.9	Yes	****	<0.0001
155	114	58	93	135		dsGFP vs. dsActin-3	81.6	48.67 to 114.5	Yes	****	<0.0001
193	144	109	87	78		dsMhc vs. dsMlc2	11.2	-21.73 to 44.13	No	ns	0.8687
158	95	124	68	56		dsMhc vs. dsActin-2	10	-22.93 to 42.93	No	ns	0.9088
						dsMhc vs. dsActin-3	18.6	-14.33 to 51.53	No	ns	0.5021
						dsMlc2 vs. dsActin-2	-1.2	-34.13 to 31.73	No	ns	>0.9999
						dsMlc2 vs. dsActin-3	7.4	-25.53 to 40.33	No	ns	0.9679
						dsActin-2 vs. dsActin-3	8.6	-24.33 to 41.53	No	ns	0.9453

## Sheet: Panel B
dsGFP	dsGrik2b	dsGrik2c
1.0125	1.0245	0.9874
0.9874	0.8456	1.0124
0.9457	0.9876	0.8974
ANOVA table	SS	DF	MS	F (DFn, DFd)	P value
Treatment (between columns)	0.001292	2	0.0006461	F (2, 6) = 0.1413	P=0.8710
Residual (within columns)	0.02744	6	0.004573
Total	0.02873	8
Tukey's multiple comparisons test	Mean Diff.	95.00% CI of diff.	Below threshold?	Summary	Adjusted P Value
dsGFP vs. dsGrik2b	0.0293	-0.1401 to 0.1987	No	ns	0.8596
dsGFP vs. dsGrik2c	0.01613	-0.1533 to 0.1855	No	ns	0.9544
dsGrik2b vs. dsGrik2c	-0.01317	-0.1826 to 0.1562	No	ns	0.9693

## Sheet: Panel C
dsGFP	dsGrik2b	dsGrik2c
1.1243	1.0345	1.0287
0.9874	0.9643	1.1245
1.0259	0.8721	0.8946
ANOVA table	SS	DF	MS	F (DFn, DFd)	P value
Treatment (between columns)	0.01228	2	0.006138	F (2, 6) = 0.7379	P=0.5170
Residual (within columns)	0.04991	6	0.008318
Total	0.06218	8
Tukey's multiple comparisons test	Mean Diff.	95.00% CI of diff.	Below threshold?	Summary	Adjusted P Value
dsGFP vs. dsGrik2b	0.0889	-0.1396 to 0.3174	No	ns	0.4986
dsGFP vs. dsGrik2c	0.02993	-0.1986 to 0.2584	No	ns	0.916
dsGrik2b vs. dsGrik2c	-0.05897	-0.2875 to 0.1695	No	ns	0.7213

## Sheet: Panel D
dsGFP	dsGrik2b	dsGrik2c
0.9125	1.1543	1.1235
1.1278	0.8972	0.9264
0.9836	0.9564	0.8731
ANOVA table	SS	DF	MS	F (DFn, DFd)	P value
Treatment (between columns)	0.001961	2	0.0009803	F (2, 6) = 0.06183	P=0.9406
Residual (within columns)	0.09512	6	0.01585
Total	0.09708	8
Tukey's multiple comparisons test	Mean Diff.	95.00% CI of diff.	Below threshold?	Summary	Adjusted P Value
dsGFP vs. dsGrik2b	0.005333	-0.3101 to 0.3208	No	ns	0.9985
dsGFP vs. dsGrik2c	0.03363	-0.2818 to 0.3491	No	ns	0.9433
dsGrik2b vs. dsGrik2c	0.0283	-0.2871 to 0.3437	No	ns	0.9594

## Sheet: Panel E
dsGFP	dsGrik2b	dsGrik2c
1.2146	1.0879	0.9841
0.8975	0.9786	1.0256
1.0124	1.0239	1.1246
ANOVA table	SS	DF	MS	F (DFn, DFd)	P value
Treatment (between columns)	0.000354	2	0.000177	F (2, 6) = 0.01562	P=0.9845
Residual (within columns)	0.068	6	0.01133
Total	0.06835	8
Tukey's multiple comparisons test	Mean Diff.	95.00% CI of diff.	Below threshold?	Summary	Adjusted P Value
dsGFP vs. dsGrik2b	0.01137	-0.2553 to 0.2781	No	ns	0.9906
dsGFP vs. dsGrik2c	-0.003267	-0.2700 to 0.2634	No	ns	0.9992
dsGrik2b vs. dsGrik2c	-0.01463	-0.2813 to 0.2521	No	ns	0.9845
