# Supplementary material for: Grik2b and Grik2c kainate receptors regulate oviposition in Bactrocera dorsalis
Source: PLoS Biol. 2026 Feb 2;24(2):e3003609. doi: 10.1371/journal.pbio.3003609 (PMC12875582; doi:10.1371/journal.pbio.3003609)
Supplement: S9 Data — (XLSX) [file pbio.3003609.s026.xlsx]

## Sheet: Panel A
dsGFP	dsGluDH
1.02636	0.319914
0.997253	0.136401
0.745651	0.427806
0.579616	0.453926
	0.465999
Unpaired t test
P value	0.0047
P value summary	**
Significantly different (P < 0.05)?	Yes
One- or two-tailed P value?	Two-tailed
t, df	t=4.077, df=7

## Sheet: Panel B
dsGFP	dsGluSN
1.36115	0.634402
0.752624	0.413665
0.931387	0.639558
1.19327	0.569931
0.878307	0.983621
Unpaired t test
P value	0.0321
P value summary	*
Significantly different (P < 0.05)?	Yes
One- or two-tailed P value?	Two-tailed
t, df	t=2.590, df=8
