# Supplementary material for: Grik2b and Grik2c kainate receptors regulate oviposition in Bactrocera dorsalis
Source: PLoS Biol. 2026 Feb 2;24(2):e3003609. doi: 10.1371/journal.pbio.3003609 (PMC12875582; doi:10.1371/journal.pbio.3003609)
Supplement: S10 Data — (XLSX) [file pbio.3003609.s027.xlsx]

## Sheet: Panel A
	dsGFP				RNAi				t.test
Grik2b	1.38	1.32	0.97	1	0.77	0.88	0.78	0.25	0.0310485
Grik2c	0.955868	1.46889	0.712219	1	0.369236	0.268479	0.326524	0.318696	0.00421434

## Sheet: Panel B
	dsGFP					RNAi					t.test
Grik2b	1.13	1.05	1.14	0.68	1.07	0.6	1.51	0.95	1.08	1.08	0.863495
Grik2c	0.98	1.22	1.14	0.69	1.05	0.62	1	0.93	1.3	1.32	0.912311

## Sheet: Panel C
	dsGFP				RNAi				t.test
Grik2b	0.839896	1.27806	0.875321	1.56565	0.046006	0.032314	0.101458	0.143821	0.000928415
Grik2c	0.938322	1.43085	0.50902	1.46325	0.137355	0.582453	0.0515963	0.400217	0.0216282

## Sheet: Panel D
	dsGFP				RNAi				t.test
Grik2b	0.619253	1.05072	0.67287	0.803001	0.439506	0.457916	0.269069	0.382935	0.00901444
Grik2c	1.09293	0.82926	1.41135	1.25435	0.607213	0.209441	0.820262	0.101666	0.0144175

## Sheet: Panel E
dsGFP	dsGrik2b	dsGrik2c
0.844444	-0.5	-0.04598
0.645933	-0.17647	0.134752
0.233645	-0.29293	0.739645
0.831461	0.567568	0.666667
0.487179	-0.89831	0.477273
0.61194	-0.41176	-0.93939
1	0.421053	-0.58333
1	-0.29496	-0.76471
1	0.621622	-0.84615
1	0.857143	0.441176

## Sheet: Panel F
	Control
dsGFP	7	18	57	15	200	130	0	0	0	0
dsGrik2b	3	40	64	8	56	12	22	90	70	10
dsGrik2c	91	61	22	6	23	32	38	15	12	19
	Bacteria
dsGFP	83	82	93	163	580	540	50	290	280	240
dsGrik2b	1	28	35	29	3	5	54	49	300	130
dsGrik2c	83	80	147	30	65	1	10	2	1	49
ANOVA table	SS	DF	MS	F (DFn, DFd)	P value
Interaction	104733	2	52366	F (2, 54) = 5.945	P=0.0046
Row Factor	125395	2	62698	F (2, 54) = 7.118	P=0.0018
Column Factor	94565	1	94565	F (1, 54) = 10.74	P=0.0018
Residual	475642	54	8808
Tukey's multiple comparisons test	Mean Diff.	95.00% CI of diff.	Below threshold?	Summary	Adjusted P Value
dsGFP vs. dsGrik2b	90.95	19.43 to 162.5	Yes	**	0.0094
dsGFP vs. dsGrik2c	102.1	30.53 to 173.6	Yes	**	0.0032
dsGrik2b vs. dsGrik2c	11.1	-60.42 to 82.62	No	ns	0.9259

## Sheet: Panel G
	dsGFP				RNAi				t.test
Grik2b	1.01255	0.954632	0.934561	1.12451	0.654214	0.587941	0.458721	0.68974	0.000840867
Grik2c	0.912354	0.89726	1.12597	0.964521	0.598745	0.654231	0.45879	0.654125	0.00151702

## Sheet: Panel H
	dsGFP				RNAi				t.test
Grik2b	1.23154	1.02365	0.98798	0.87954	0.99635	0.89765	1.02589	1.06897	0.697822
Grik2c	1.08974	1.08963	0.98751	1.12543	0.99879	0.89974	0.99635	1.12588	0.263933

## Sheet: Panel I
	dsGFP				RNAi				t.test
Grik2b	0.945612	0.98754	1.01254	1.2013	0.58745	0.46354	0.81457	0.62564	0.00412772
Grik2c	0.98576	0.96384	1.14521	0.87954	0.69635	0.52546	0.49654	0.56358	0.000992522

## Sheet: Panel J
	dsGFP				RNAi				t.test
Grik2b	0.919253	1.05072	0.97287	0.903001	0.639506	0.757916	0.669069	0.582935	0.000921177
Grik2c	1.09293	0.82926	1.01134	1.05435	0.707213	0.509441	0.620262	0.601666	0.00158477

[truncated: 2 more sheets: Panel K, Panel L]
